# Supplementary material for: A Phase Ib Study of the Combination of Personalized Autologous Dendritic Cell Vaccine, Aspirin, and Standard of Care Adjuvant Chemotherapy Followed by Nivolumab for Resected Pancreatic Adenocarcinoma—A Proof of Antigen Discovery Feasibility in Three Patients
Source: Front Immunol. 2019 Aug 8;10:1832. doi: 10.3389/fimmu.2019.01832 (PMC6694698; doi:10.3389/fimmu.2019.01832)
Supplement: Table S2 — List of HLA-I and HLA-II peptides identified by MS-based immunopeptidomics in the three PDAC tumor samples, including MS intensity, peptide length and mass, identification score and posterior error probability (PEP), source proteins and gene names. [file Data_Sheet_2.xlsx]

## Sheet: Pancreatic 154H
Intensity 154H_HLA-I	Intensity 154H_HLA-II	Length	Mass	PEP	Score	Sequence	Proteins	Leading razor protein	Mutated
21.3067	NaN	11	799.419	0.037953	79.454	AAAAAAAAAAA	ENSP00000055163.7;ENSP00000344546.4;ENSP00000402402.1;ENSP00000404863.1;ENSP00000391559.1;ENSP00000455473.1;ENSP00000423489.1;ENSP00000406297.1;ENSP00000486235.1;ENSP00000263964.10;ENSP00000392180.2;ENSP00000404781.1;ENSP00000455913.1;ENSP00000418409.1;ENSP00000455726.1;ENSP00000396898.2;ENSP00000464656.1;ENSP00000477638.1;ENSP00000319551.5;ENSP00000455794.1;ENSP00000421971.1;ENSP00000400334.1;EN…	ENSP00000055163.7	No
NaN	19.9935	15	1531.81	0.009347	59.185	AAAAFAGLSREEALR	ENSP00000375702.1;ENSP00000472474.1;ENSP00000342557.2	ENSP00000375702.1	No
22.9405	NaN	9	812.487	0.0084062	114.19	AAAAGRIAI	ENSP00000342332.5;ENSP00000014112.5;ENSP00000408096.1;ENSP00000349428.4;ENSP00000478414.1;ENSP00000489604.1;ENSP00000478097.1;ENSP00000465451.1	ENSP00000342332.5	No
23.6168	NaN	9	857.508	0.010165	107.59	AAAAGRKTL	ENSP00000255557.4;ENSP00000464132.1;ENSP00000268942.8;ENSP00000396970.2;ENSP00000440551.2;ENSP00000351937.2	ENSP00000255557.4	No
24.6779	NaN	9	796.456	0.025919	92.692	AAAALPGAR	ENSP00000358217.4	ENSP00000358217.4	No
21.8552	NaN	9	795.449	0.058447	71.949	AAAAPSPVL	ENSP00000422756.2;ENSP00000424561.1;ENSP00000425146.1;ENSP00000484688.1;ENSP00000423969.1;ENSP00000479674.1;ENSP00000360370.3;ENSP00000322977.4;ENSP00000350067.4;ENSP00000483921.1;ENSP00000360371.3	ENSP00000422756.2	No
NaN	22.5253	14	1460.77	0.0021115	99.531	AAAFAGLSREEALR	ENSP00000375702.1;ENSP00000472474.1;ENSP00000342557.2	ENSP00000375702.1	No
24.5246	NaN	9	827.461	0.0014512	138.37	AAAGARAQL	ENSP00000328923.2;ENSP00000470728.1	ENSP00000328923.2	No
24.2127	NaN	9	902.472	0.0087565	111.69	AAAGQIHHV	ENSP00000216484.2	ENSP00000216484.2	No
23.5584	NaN	9	850.502	0.0084062	114.19	AAAPRPGVL	ENSP00000369958.4;ENSP00000369949.4;ENSP00000391129.1;ENSP00000392575.1;ENSP00000369950.5;ENSP00000389857.1;ENSP00000349540.5;ENSP00000403162.1;ENSP00000252034.7;ENSP00000369936.4;ENSP00000313565.6;ENSP00000351807.5;ENSP00000369926.4;ENSP00000480955.1;ENSP00000315607.7;ENSP00000404138.1;ENSP00000394549.1;ENSP00000399499.1;ENSP00000389206.1;ENSP00000403961.1;ENSP00000411092.1;ENSP00000406949.1	ENSP00000369958.4	No
22.0468	NaN	9	840.471	0.045561	79.116	AAAPTANLL	ENSP00000393596.2	ENSP00000393596.2	No
22.1832	NaN	9	809.465	0.052403	74.717	AAAPVLTPA	ENSP00000295682.4	ENSP00000295682.4	No
22.4365	NaN	9	975.514	0.042009	81.548	AAAVFNDRL	ENSP00000464087.1;ENSP00000425956.2	ENSP00000464087.1	No
23.009	NaN	9	929.461	0.0088138	111.28	AAAYPHTSL	ENSP00000422246.1;ENSP00000366684.1;ENSP00000383700.2;ENSP00000338629.3	ENSP00000422246.1	No
26.1252	NaN	9	969.54	0.010309	107.43	AAFGQLHKV	ENSP00000250241.8;ENSP00000465515.1;ENSP00000465219.1;ENSP00000384660.2;ENSP00000468156.1;ENSP00000468181.1;ENSP00000404121.1	ENSP00000250241.8	No
24.8964	NaN	9	984.503	0.040786	82.386	AAFHQIEAV	ENSP00000469392.1;ENSP00000473152.1;ENSP00000222008.5	ENSP00000469392.1	No
23.5099	NaN	10	1119.58	0.049587	78.516	AAFVEELDKV	ENSP00000396704.2;ENSP00000264331.4	ENSP00000396704.2	No
NaN	22.6398	13	1459.72	0.0071359	83.182	AAFVQTHRPTGEF	ENSP00000390929.1;ENSP00000393566.1	ENSP00000390929.1	No
26.2919	NaN	9	765.438	0.060375	71.067	AAGPPLVAA	ENSP00000372133.4;ENSP00000341459.8;ENSP00000454516.1;ENSP00000315650.6;ENSP00000457613.1;ENSP00000338718.4;ENSP00000378917.2;ENSP00000456162.2;ENSP00000454757.1	ENSP00000372133.4	No
21.9388	NaN	8	825.471	0.079443	76.035	AAGRPLEL	ENSP00000451552.1;ENSP00000376773.2;ENSP00000340251.5;ENSP00000450627.1	ENSP00000451552.1	No
24.0197	NaN	9	943.461	0.048981	76.774	AAIENLNEA	ENSP00000438754.1;ENSP00000415061.2;ENSP00000439875.1;ENSP00000261819.3	ENSP00000438754.1	No
NaN	24.2509	14	1601.95	0.076397	47.189	AAIFRSLTKRNAVR	ENSP00000411193.2;ENSP00000265361.3	ENSP00000411193.2	No
29.2373	NaN	9	842.45	0.00811	116.3	AAIGALQEA	ENSP00000465403.1;ENSP00000468714.1;ENSP00000466020.1;ENSP00000465813.1;ENSP00000355781.1;ENSP00000355780.3;ENSP00000355778.1;ENSP00000254810.3	ENSP00000465403.1	No
22.9809	NaN	9	1024.68	0.03413	86.953	AAIKIIRQL	ENSP00000300086.4	ENSP00000300086.4	No
24.2516	NaN	9	971.54	0.013454	103.83	AAISQVDRL	ENSP00000242284.6;ENSP00000442869.1;ENSP00000419746.1;ENSP00000379848.2;ENSP00000401019.2;ENSP00000242285.6;ENSP00000419158.1	ENSP00000242284.6	No
NaN	25.9753	15	1503.96	8.5309e-06	101.43	AAKPKAAKPKAAKPK	ENSP00000330074.3	ENSP00000330074.3	No
24.1809	23.5185	10	1064.71	0.03349	88.495	AAKPKVVKPK	ENSP00000339566.2	ENSP00000339566.2	No
25.7387	NaN	10	1017.53	0.069786	65.224	AALGELRASM	ENSP00000456829.1;ENSP00000373952.3	ENSP00000456829.1	No
NaN	21.7547	14	1501.84	0.011572	62.891	AALYRGLSRQPALS	ENSP00000410366.1;ENSP00000296456.5;ENSP00000415862.1;ENSP00000401871.1	ENSP00000410366.1	No
25.4593	NaN	9	713.371	0.0078636	118.06	AAPAAATAA	ENSP00000348278.4	ENSP00000348278.4	No
20.7993	NaN	9	711.355	0.047558	77.748	AAPGSAAPA	ENSP00000433443.1;ENSP00000431240.1;ENSP00000322419.4	ENSP00000433443.1	No
25.368	NaN	9	971.551	0.01756	99.139	AAQKGRTQL	ENSP00000311579.6;ENSP00000429890.1;ENSP00000360689.4	ENSP00000311579.6	No
27.2818	NaN	9	856.513	0.051372	75.189	AARAVTGVL	ENSP00000395785.1;ENSP00000419720.1;ENSP00000287844.2;ENSP00000222388.2	ENSP00000395785.1	No
25.5411	NaN	9	855.504	0.074111	64.776	AARGRLAAA	ENSP00000445571.1;ENSP00000243776.6	ENSP00000445571.1	No
30.1445	NaN	9	886.487	0.0053277	125.25	AARPATSTL	ENSP00000391935.1;ENSP00000395974.1;ENSP00000316879.4;ENSP00000343450.4;ENSP00000416255.1;ENSP00000371767.3;ENSP00000338020.4;ENSP00000323737.7;ENSP00000404754.2;ENSP00000411826.2;ENSP00000317600.8;ENSP00000399858.1;ENSP00000376320.2;ENSP00000407682.1;ENSP00000392908.1	ENSP00000391935.1	No
25.2949	NaN	11	1040.56	0.0075429	135.71	AARVPGPSSSL	ENSP00000296027.4	ENSP00000296027.4	No
22.6897	NaN	9	944.504	0.013125	104.21	AASKERNGL	ENSP00000330074.3	ENSP00000330074.3	No
29.0842	21.4896	11	1103.59	0.036769	116.52	AASKERSGVSL	ENSP00000244534.5;ENSP00000339566.2	ENSP00000339566.2	No
22.4402	NaN	9	873.467	0.025274	93.143	AASNVRGSL	ENSP00000358596.3	ENSP00000358596.3	No
24.0388	NaN	9	986.54	0.001116	140.09	AATEIVERV	ENSP00000279281.3	ENSP00000279281.3	No
27.9083	NaN	9	930.477	0.0066278	122.19	AAVRDISEA	ENSP00000450339.1;ENSP00000348849.5	ENSP00000450339.1	No
NaN	20.4528	10	957.44	0.10051	57.859	ADGAEAKPAE	ENSP00000216181.5	ENSP00000216181.5	No
25.3789	NaN	8	901.429	0.00083534	139.31	AEEKAHAF	ENSP00000381756.2;ENSP00000347044.2;ENSP00000348702.3;ENSP00000346602.3;ENSP00000344848.3;ENSP00000350277.2;ENSP00000434583.1;ENSP00000388180.2;ENSP00000323856.4	ENSP00000381756.2	No
24.0238	NaN	9	1064.52	0.042009	81.548	AEFELPKTM	ENSP00000363661.5;ENSP00000348784.4	ENSP00000363661.5	No
23.1196	NaN	13	1479.74	0.0084084	74.392	AEHDVTVKYYGKA	ENSP00000275072.4	ENSP00000275072.4	No
25.033	NaN	8	957.463	0.0029339	117.17	AEMYVAKF	ENSP00000307940.5	ENSP00000307940.5	No
28.1176	NaN	8	990.55	0.01937	112.17	AEQLIRVY	ENSP00000262878.4	ENSP00000262878.4	No
23.5378	NaN	8	948.419	0.010569	121.68	AETESHIY	ENSP00000476225.1;ENSP00000410663.1;ENSP00000400454.1;ENSP00000391209.1;ENSP00000232508.5	ENSP00000476225.1	No
25.2422	NaN	9	1084.54	0.057278	72.485	AEYLIKEGY	ENSP00000358106.3	ENSP00000358106.3	No
NaN	26.2752	17	1662.03	0.0030035	53.169	AGGTKPKKPVGAAKKPK	ENSP00000339566.2	ENSP00000339566.2	No
NaN	22.3655	13	1388.79	0.032536	59.84	AGKYVPAIAHLIH	ENSP00000481092.1;ENSP00000479581.1;ENSP00000409036.1;ENSP00000387164.1;ENSP00000379572.3;ENSP00000265394.5	ENSP00000481092.1	No
NaN	25.1969	14	1475.82	0.0027226	60.157	AGKYVPAIAHLIHS	ENSP00000481092.1;ENSP00000479581.1;ENSP00000409036.1;ENSP00000387164.1;ENSP00000379572.3;ENSP00000265394.5	ENSP00000481092.1	No
NaN	23.3269	13	1416.74	0.019293	62.924	AGPHFNPLSRKHG	ENSP00000374645.4;ENSP00000270142.6	ENSP00000374645.4	No
NaN	26.2127	16	1698.91	7.8492e-14	143.93	AGPHFNPLSRKHGGPK	ENSP00000374645.4;ENSP00000270142.6	ENSP00000374645.4	No
NaN	21.3923	18	1942.98	0.045354	31.801	AGPHFNPLSRKHGGPKDE	ENSP00000374645.4;ENSP00000270142.6	ENSP00000374645.4	No
26.7256	NaN	12	1013.49	0.045509	102.51	AGPSSRPSGGAA	ENSP00000348732.5	ENSP00000348732.5	No
22.2622	NaN	9	758.404	0.065074	68.915	AGSAGRAAV	ENSP00000452208.1;ENSP00000451884.1;ENSP00000452314.1;ENSP00000480649.1;ENSP00000377198.4;ENSP00000261304.2	ENSP00000452208.1	No
23.1903	NaN	9	773.428	0.038992	83.614	AGSAVVATV	ENSP00000359001.4;ENSP00000399589.1;ENSP00000309555.7	ENSP00000359001.4	No
NaN	20.6222	16	1657.82	1.0358e-05	84.17	AGTAFIQTQQLHAAMA	ENSP00000456100.2;ENSP00000373745.4;ENSP00000457253.1;ENSP00000456970.1;ENSP00000455901.1;ENSP00000455736.1;ENSP00000334983.5;ENSP00000320171.6;ENSP00000455584.1;ENSP00000454668.1;ENSP00000456004.1;ENSP00000457420.1;ENSP00000456984.1;ENSP00000457830.1;ENSP00000457198.1	ENSP00000456100.2	No
21.1246	NaN	9	882.481	0.073073	65.252	AGTPSPIQL	ENSP00000439454.1;ENSP00000484383.1	ENSP00000439454.1	No
NaN	24.1136	15	1544.85	0.00030502	73.985	AGYALAQMGRLKGPL	ENSP00000245907.4;ENSP00000471384.1	ENSP00000245907.4	No
NaN	23.1703	16	1657.93	0.042649	40.552	AGYALAQMGRLKGPLL	ENSP00000245907.4;ENSP00000471384.1	ENSP00000245907.4	No
NaN	20.3479	17	1991	0.044467	34.612	AHSEFLKAASNLRDNYR	ENSP00000300289.5	ENSP00000300289.5	No
22.5743	NaN	9	858.445	0.045071	79.451	AIAEGAQSL	ENSP00000455256.1;ENSP00000456728.1;ENSP00000454992.1;ENSP00000262507.5	ENSP00000455256.1	No
24.4315	NaN	9	985.523	0.073541	65.038	AIIDHIFAS	ENSP00000446416.1;ENSP00000441226.1;ENSP00000420270.1	ENSP00000446416.1	No
26.5163	NaN	9	1055.6	0.0080066	132.29	AIIEDVQRL	ENSP00000350297.2;ENSP00000429900.1;ENSP00000429391.1	ENSP00000350297.2	No
23.6438	NaN	9	997.603	0.0010368	98.299	AIIRDRAAL	ENSP00000480032.1;ENSP00000418920.1;ENSP00000263780.4	ENSP00000480032.1	No
24.5929	NaN	9	1042.64	0.012926	104.44	AIKKELTQI	ENSP00000452214.1;ENSP00000451187.1;ENSP00000450629.1;ENSP00000452021.1;ENSP00000450548.1;ENSP00000338095.6;ENSP00000404559.2;ENSP00000451708.1;ENSP00000451176.1;ENSP00000450725.1;ENSP00000450544.1;ENSP00000442816.1;ENSP00000450790.1;ENSP00000452276.1;ENSP00000451291.1;ENSP00000404848.2;ENSP00000451652.1;ENSP00000452545.1;ENSP00000450601.1	ENSP00000452214.1	No
23.6565	NaN	9	942.55	0.023616	94.407	AIKNVNTAL	ENSP00000377637.2;ENSP00000368776.2;ENSP00000290810.3;ENSP00000351990.4	ENSP00000377637.2	No
22.6175	NaN	9	971.565	0.046718	78.324	AIKSILEQA	ENSP00000450125.2;ENSP00000446630.2;ENSP00000261726.6;ENSP00000292535.7;ENSP00000353401.3	ENSP00000450125.2	No
22.1031	NaN	9	1004.53	0.0088518	129.96	AINNAINYL	ENSP00000340080.5;ENSP00000401507.3;ENSP00000478368.1;ENSP00000342485.4;ENSP00000396554.1;ENSP00000349928.4;ENSP00000342750.5;ENSP00000413025.1;ENSP00000352123.5;ENSP00000331614.3	ENSP00000340080.5	No
26.5942	NaN	9	797.465	0.024213	93.885	AIPAAIATA	ENSP00000272638.9;ENSP00000410516.1;ENSP00000391586.1;ENSP00000401748.1	ENSP00000272638.9	No
27.7659	NaN	9	931.491	0.0045365	127.12	AIRNAMGSL	ENSP00000357879.3;ENSP00000357876.4;ENSP00000396633.1;ENSP00000388089.1	ENSP00000357879.3	No
NaN	NaN	9	989.514	0.018501	75.738	AIRTENSSL	ENSP00000391964.2;ENSP00000394992.2;ENSP00000378722.1;ENSP00000378720.4;ENSP00000378719.1;ENSP00000432149.1;ENSP00000378725.3;ENSP00000452576.1;ENSP00000452337.1;ENSP00000452073.1	ENSP00000391964.2	No
26.3222	NaN	9	930.55	0.015646	101.33	AIRTVTSAL	ENSP00000263277.2	ENSP00000263277.2	No
26.2888	NaN	9	1006.5	0.002879	131.03	AISEMTDKL	ENSP00000475828.1;ENSP00000417501.1;ENSP00000306010.6	ENSP00000475828.1	No
27.7398	NaN	9	926.544	0.042377	81.296	AIVDKVPSV	ENSP00000325002.6	ENSP00000325002.6	No
24.1167	NaN	8	897.507	0.073959	78.445	AKAPHYVL	ENSP00000455628.1;ENSP00000377343.2;ENSP00000338806.2;ENSP00000346420.2;ENSP00000457593.1;ENSP00000486610.1	ENSP00000455628.1	No
NaN	NaN	9	929.497	0.026539	71.378	AKGQPVAPY	ENSP00000465086.1;ENSP00000468251.1;ENSP00000467517.1;ENSP00000465727.1;ENSP00000302276.2	ENSP00000465086.1	No
NaN	21.2039	20	2155.25	0.074189	30.428	AKKGGEKKKGRSAINEVVTR	ENSP00000402450.1;ENSP00000387120.1;ENSP00000387112.1;ENSP00000412976.1;ENSP00000386271.1;ENSP00000387163.3;ENSP00000386681.1;ENSP00000264258.3;ENSP00000386717.3;ENSP00000386737.1	ENSP00000402450.1	No
NaN	25.2032	15	1743.83	0.086163	52.278	AKKQSDNLEQQETEP	ENSP00000360666.3;ENSP00000344155.6;ENSP00000265662.5;ENSP00000481105.1	ENSP00000360666.3	No
21.3313	NaN	8	858.517	0.041544	92.187	AKQTLISV	ENSP00000263688.3;ENSP00000477484.2;ENSP00000356696.4;ENSP00000479061.1	ENSP00000263688.3	No
NaN	22.2072	16	1762.93	0.065227	35.891	AKRQFVQSAKEVANST	ENSP00000316029.9	ENSP00000316029.9	No
31.0545	NaN	9	899.508	0.0045774	127.02	ALADGVQKV	ENSP00000388477.1;ENSP00000411507.1;ENSP00000380449.4;ENSP00000380448.3;ENSP00000317674.4	ENSP00000388477.1	No
26.5862	NaN	9	986.492	0.019079	97.473	ALAEEVEQV	ENSP00000351292.5;ENSP00000249066.6;ENSP00000403153.2;ENSP00000431231.1	ENSP00000351292.5	No
24.5352	NaN	9	1008.48	0.057278	72.485	ALAESFKDE	ENSP00000426628.1;ENSP00000409906.1;ENSP00000274030.5	ENSP00000426628.1	No
27.0478	NaN	9	923.508	0.0076532	119.56	ALASHLIEA	ENSP00000263277.2;ENSP00000439036.1	ENSP00000263277.2	No
25.1047	NaN	9	964.571	0.020742	117.18	ALATLIHQV	ENSP00000444807.1;ENSP00000445300.1;ENSP00000487362.1;ENSP00000473363.1;ENSP00000443628.1;ENSP00000440020.1;ENSP00000439158.2;ENSP00000438571.1;ENSP00000438352.1;ENSP00000387787.2;ENSP00000440972.1;ENSP00000439949.1;ENSP00000442613.1;ENSP00000440683.1;ENSP00000439547.1;ENSP00000446039.1;ENSP00000441852.1;ENSP00000438363.1;ENSP00000438115.1;ENSP00000229251.3	ENSP00000444807.1	No
22.3178	NaN	11	1210.63	0.07984	60.973	ALFPGEELKHA	ENSP00000366915.4	ENSP00000366915.4	No
24.954	NaN	9	783.449	0.052152	74.832	ALGPAATLA	ENSP00000416330.2	ENSP00000416330.2	No
23.1121	NaN	9	879.518	0.019079	97.473	ALGPKPQGL	ENSP00000301067.7	ENSP00000301067.7	No
23.736	NaN	9	981.524	0.033624	103.75	ALISNSHQL	ENSP00000455097.1;ENSP00000327048.4	ENSP00000455097.1	No
26.2815	NaN	9	1014.61	0.0017254	153.24	ALKDKIEKA	ENSP00000299767.4	ENSP00000299767.4	No
25.7296	NaN	9	985.544	0.0085148	113.41	ALKDLINEA	ENSP00000368458.3;ENSP00000368438.5	ENSP00000368458.3	No
24.748	NaN	9	1011.6	0.063517	58.246	ALKPEVDKL	ENSP00000304669.7;ENSP00000486200.1;ENSP00000427821.1;ENSP00000429457.1;ENSP00000430626.1	ENSP00000304669.7	No
25.0329	NaN	10	982.545	0.040267	83.206	ALPDQGIAKA	ENSP00000363661.5;ENSP00000348784.4	ENSP00000363661.5	No
24.4757	NaN	9	1034.54	0.062738	69.984	ALPELEHNL	ENSP00000394266.1;ENSP00000480171.1;ENSP00000385861.1;ENSP00000384421.1;ENSP00000384297.1;ENSP00000383892.1	ENSP00000394266.1	No
26.4839	NaN	9	972.564	0.046702	89.55	ALPSKLPTF	ENSP00000445961.1;ENSP00000323889.4	ENSP00000445961.1	No
25.343	NaN	9	929.482	0.017684	98.997	ALQQEASAL	ENSP00000397968.2	ENSP00000397968.2	No
22.8431	NaN	10	1086.61	0.057375	63.624	ALRPSTSRSL	ENSP00000435613.1;ENSP00000446007.1;ENSP00000224237.5	ENSP00000435613.1	No
NaN	NaN	9	979.472	0.035698	66.429	ALSPNNHEV	ENSP00000408711.1;ENSP00000262942.5	ENSP00000408711.1	No
23.0512	NaN	9	1005.52	0.074664	67.277	ALTHIDHSL	ENSP00000262027.5;ENSP00000439307.2;ENSP00000446168.2	ENSP00000262027.5	No
26.0272	NaN	9	965.518	0.014428	102.72	ALVDHVAEL	ENSP00000258787.7	ENSP00000258787.7	No
27.9614	NaN	9	898.512	0.0066418	122.15	ALVVQVAEA	ENSP00000261416.7	ENSP00000261416.7	No
22.991	NaN	9	987.554	0.0082277	115.46	AMASIINRL	ENSP00000489450.1;ENSP00000489037.1;ENSP00000483062.1;ENSP00000489499.1;ENSP00000489284.1;ENSP00000340742.5;ENSP00000413583.2;ENSP00000251157.6;ENSP00000489124.1	ENSP00000489450.1	No
24.3627	NaN	9	1040.47	0.039502	95.62	AMNPVEHPF	ENSP00000436460.1;ENSP00000433464.2;ENSP00000378378.2;ENSP00000262584.3;ENSP00000435313.1	ENSP00000436460.1	No
23.1167	NaN	9	753.438	0.058347	71.995	APAAAAGLL	ENSP00000382423.3	ENSP00000382423.3	No
22.0747	NaN	9	769.433	0.058291	72.021	APAAATVAV	ENSP00000265069.8	ENSP00000265069.8	No
20.3961	NaN	9	711.355	0.06927	66.994	APAAGSAPA	ENSP00000433443.1;ENSP00000431240.1;ENSP00000322419.4	ENSP00000433443.1	No
23.2064	NaN	9	812.476	0.061558	70.525	APAAGSKVL	ENSP00000308369.2	ENSP00000308369.2	No
22.0084	NaN	10	950.482	0.073507	64.803	APAAHSDAVL	ENSP00000444306.1;ENSP00000264158.7;ENSP00000411418.1	ENSP00000444306.1	No
21.6875	NaN	9	862.502	0.040786	82.386	APAAPAPRL	ENSP00000292599.3	ENSP00000292599.3	No
23.0685	NaN	10	868.465	0.0017328	143.02	APAAPSATAL	ENSP00000401641.2;ENSP00000394632.1;ENSP00000485866.1;ENSP00000388536.1;ENSP00000362374.4;ENSP00000362373.3;ENSP00000317817.8	ENSP00000401641.2	No
21.795	NaN	10	964.545	0.02541	104.45	APAARAPQAL	ENSP00000484284.1;ENSP00000317598.6;ENSP00000430594.1;ENSP00000478034.1;ENSP00000361134.4;ENSP00000388663.2;ENSP00000483241.1;ENSP00000421561.1;ENSP00000361137.3;ENSP00000389864.3;ENSP00000388465.2;ENSP00000478570.1;ENSP00000361125.4	ENSP00000484284.1	No
23.8472	NaN	11	1221.59	0.038496	75.109	APAARFNNSQF	ENSP00000479918.1;ENSP00000444198.2	ENSP00000479918.1	No
24.7476	NaN	9	1011.53	0.049788	76.221	APAERQIDL	ENSP00000303427.8	ENSP00000303427.8	No
24.8114	NaN	11	1329.69	0.042044	94.363	APAFDRHFRTL	ENSP00000413649.1;ENSP00000371931.4;ENSP00000349903.3;ENSP00000371939.2;ENSP00000487560.1;ENSP00000409667.2	ENSP00000413649.1	No
22.1348	NaN	10	823.43	0.066642	68.915	APAGARGGPA	ENSP00000427415.1;ENSP00000381146.4;ENSP00000405068.2;ENSP00000315674.6	ENSP00000427415.1	No
22.0627	NaN	10	955.491	0.065123	69.825	APAGGSPRML	ENSP00000274811.4	ENSP00000274811.4	No
21.5383	NaN	9	821.465	0.028361	90.986	APAGPSLPI	ENSP00000295760.7;ENSP00000420042.1;ENSP00000384169.3	ENSP00000295760.7	No
28.7836	NaN	9	867.529	0.019079	97.473	APAGRKVGL	ENSP00000436460.1;ENSP00000433464.2;ENSP00000378378.2;ENSP00000262584.3;ENSP00000435313.1	ENSP00000436460.1	No
21.4065	NaN	9	827.475	0.027505	91.584	APAGSIISL	ENSP00000365931.4	ENSP00000365931.4	No
24.6853	NaN	9	885.467	0.034303	117.16	APAGTRSQV	ENSP00000377811.3;ENSP00000390717.2;ENSP00000406888.2;ENSP00000427484.1;ENSP00000421655.2;ENSP00000367028.4	ENSP00000377811.3	No
24.9877	NaN	11	1058.57	0.0020166	141.2	APAGTTSSRVL	ENSP00000455911.1;ENSP00000339030.5	ENSP00000455911.1	No
24.0118	NaN	9	928.48	0.045561	79.116	APAGVREVM	ENSP00000378026.2;ENSP00000354718.2;ENSP00000453768.1	ENSP00000378026.2	No
25.4523	NaN	9	855.481	0.029242	90.37	APAKAQSAL	ENSP00000328426.5	ENSP00000328426.5	No
26.7064	NaN	9	901.523	0.0015532	137.84	APAKKSTSL	ENSP00000368513.2;ENSP00000263918.4	ENSP00000368513.2	No
25.4417	NaN	10	984.56	0.010799	132.76	APAKNIATSL	ENSP00000476776.1;ENSP00000311912.3;ENSP00000299402.6;ENSP00000477213.1;ENSP00000374556.2;ENSP00000477022.1;ENSP00000476536.1;ENSP00000484493.1;ENSP00000483682.1;ENSP00000476871.1;ENSP00000476646.1;ENSP00000476442.1;ENSP00000481817.1;ENSP00000477069.1;ENSP00000433338.1;ENSP00000476846.1	ENSP00000476776.1	No
23.8614	NaN	9	939.575	0.012315	105.14	APALKKAEI	ENSP00000449454.2;ENSP00000311186.6;ENSP00000440045.2;ENSP00000443101.1;ENSP00000378879.4;ENSP00000349595.3;ENSP00000380236.3;ENSP00000380234.3;ENSP00000380229.3;ENSP00000312577.7;ENSP00000301387.6;ENSP00000353072.3	ENSP00000449454.2	No
23.2466	NaN	9	879.485	0.010047	107.73	APALPPPAF	ENSP00000430893.1;ENSP00000430342.1;ENSP00000427896.1;ENSP00000430638.1;ENSP00000380486.4;ENSP00000318102.4;ENSP00000287771.5;ENSP00000340176.4;ENSP00000428675.1	ENSP00000430893.1	No
25.3898	NaN	9	803.429	0.0082906	115.01	APAPAAHVA	ENSP00000279550.7;ENSP00000228251.4	ENSP00000279550.7	No
26.0133	NaN	9	893.508	0.0081358	116.11	APAPAAQRL	ENSP00000362971.1;ENSP00000405587.3;ENSP00000442558.1;ENSP00000362970.3;ENSP00000362978.3	ENSP00000362971.1	No
21.6959	NaN	9	825.46	0.013934	103.28	APAPASISL	ENSP00000404113.1;ENSP00000406514.1;ENSP00000394652.1;ENSP00000399667.1;ENSP00000386337.3;ENSP00000321617.5	ENSP00000404113.1	No
23.645	NaN	9	880.477	0.045046	79.469	APAPEGRAL	ENSP00000300811.2;ENSP00000469484.1	ENSP00000300811.2	No
24.6657	NaN	10	1009.56	0.033285	89.698	APAPEVGRTL	ENSP00000386410.1	ENSP00000386410.1	No
22.8922	NaN	9	723.392	0.037538	84.609	APAPGLGAA	ENSP00000352579.3;ENSP00000222725.5	ENSP00000352579.3	No
NaN	NaN	9	993.503	7.1908e-07	143.02	APAPIHNQF	ENSP00000300302.5;ENSP00000409555.2;ENSP00000455841.1;ENSP00000369118.2	ENSP00000300302.5	No
24.1069	NaN	9	928.538	0.050061	76.035	APAPKAYVL	ENSP00000330918.7	ENSP00000330918.7	No
23.4854	NaN	10	924.471	0.00088354	148.07	APAPPPAASF	ENSP00000455126.1;ENSP00000219368.3	ENSP00000455126.1	No
24.6843	NaN	9	878.523	0.0085366	113.26	APAPPSKVI	ENSP00000481451.1;ENSP00000298767.4	ENSP00000481451.1	No
22.6037	NaN	9	795.413	0.0088138	111.28	APAPPSSGL	ENSP00000437000.1;ENSP00000343405.2;ENSP00000321845.6	ENSP00000437000.1	No
21.2856	NaN	9	907.524	0.056068	73.039	APAPQGVRL	ENSP00000413186.2;ENSP00000387791.1;ENSP00000358920.3;ENSP00000386323.1;ENSP00000358925.2;ENSP00000358923.3;ENSP00000358919.2;ENSP00000474667.1	ENSP00000413186.2	No
26.7487	NaN	9	920.544	0.010426	107.29	APAPRPSLL	ENSP00000268482.3;ENSP00000457887.1;ENSP00000455939.1;ENSP00000462149.1	ENSP00000268482.3	No
24.8596	NaN	9	878.497	0.017684	98.997	APAPSRPAL	ENSP00000489472.1	ENSP00000489472.1	No
26.0136	NaN	10	1037.6	0.023094	118.74	APAPTARNKL	ENSP00000357123.4	ENSP00000357123.4	No
23.5516	NaN	9	839.439	0.00787	118.01	APAPVSEAV	ENSP00000425787.1;ENSP00000320319.8;ENSP00000422929.1;ENSP00000412374.2;ENSP00000432878.1;ENSP00000424160.1;ENSP00000425670.1;ENSP00000422325.1;ENSP00000426946.1;ENSP00000312523.5;ENSP00000421130.1;ENSP00000423638.1;ENSP00000343421.3;ENSP00000379158.2;ENSP00000339914.3;ENSP00000379157.2;ENSP00000422677.1;ENSP00000422176.1;ENSP00000425721.1	ENSP00000425787.1	No
22.8061	NaN	9	837.446	0.043594	80.462	APAQARGAP	ENSP00000467100.1;ENSP00000481153.1;ENSP00000476710.1;ENSP00000270233.5	ENSP00000467100.1	No
23.7524	NaN	10	1056.57	0.016579	117.89	APAQARPTVF	ENSP00000441369.1;ENSP00000229328.5	ENSP00000441369.1	No
22.878	NaN	8	838.418	0.076395	77.374	APAQNPEL	ENSP00000365143.4;ENSP00000211379.5;ENSP00000365131.5;ENSP00000402856.2;ENSP00000354875.6;ENSP00000401031.1;ENSP00000394856.1;ENSP00000391613.1;ENSP00000411043.1;ENSP00000388244.1;ENSP00000413561.1;ENSP00000404971.1;ENSP00000411083.1;ENSP00000397978.1	ENSP00000365143.4	No
23.0843	NaN	10	1042.51	0.022127	107.9	APAQPPSQTF	ENSP00000427593.1;ENSP00000424483.1;ENSP00000440843.2;ENSP00000305689.6;ENSP00000378578.4	ENSP00000427593.1	No
23.6351	NaN	9	948.503	0.028825	90.661	APAQPQPQL	ENSP00000448760.1;ENSP00000368754.3;ENSP00000447941.1;ENSP00000446880.1	ENSP00000448760.1	No
23.3545	NaN	10	935.508	0.0089915	134.66	APAQTPAPAL	ENSP00000432489.1;ENSP00000431800.1;ENSP00000310040.4	ENSP00000432489.1	No
22.1259	NaN	9	910.56	0.045046	79.469	APARAILSL	ENSP00000368637.1;ENSP00000344322.1	ENSP00000368637.1	No
25.2543	NaN	9	896.544	0.061558	70.525	APARASVIL	ENSP00000292808.4;ENSP00000411471.2	ENSP00000292808.4	No
24.4877	NaN	9	840.482	0.012315	105.14	APARAVSAV	ENSP00000325369.7;ENSP00000338777.4;ENSP00000453223.1;ENSP00000381377.3	ENSP00000325369.7	No
23.4958	NaN	8	857.512	0.047764	89.673	APARLFAL	ENSP00000361818.3	ENSP00000361818.3	No
24.0276	NaN	9	806.44	0.038072	84.244	APARPGPAA	ENSP00000391935.1;ENSP00000395974.1;ENSP00000316879.4;ENSP00000343450.4;ENSP00000416255.1;ENSP00000371767.3;ENSP00000338020.4;ENSP00000391412.1;ENSP00000413159.1;ENSP00000415842.1;ENSP00000407240.1;ENSP00000415943.1	ENSP00000391935.1	No
22.3249	NaN	9	741.402	0.048875	76.847	APASAAAAL	ENSP00000414597.3	ENSP00000414597.3	No
23.2349	NaN	10	906.445	0.020356	110.61	APASAFGSSL	ENSP00000403902.1;ENSP00000354218.4	ENSP00000403902.1	No
21.3475	NaN	11	1106.68	0.054005	69.423	APASALVRIPL	ENSP00000404902.1;ENSP00000236671.2	ENSP00000404902.1	No
22.1704	NaN	9	871.476	0.021858	95.531	APASASQKL	ENSP00000454957.1;ENSP00000383562.5;ENSP00000456165.2;ENSP00000160827.4	ENSP00000454957.1	No
23.4418	NaN	9	910.455	0.0079558	117.4	APASFGKSF	ENSP00000433677.1;ENSP00000444653.1;ENSP00000432526.1;ENSP00000324810.6	ENSP00000433677.1	No
23.224	NaN	9	841.502	0.061558	70.525	APASGKAKL	ENSP00000215882.5	ENSP00000215882.5	No
24.9662	NaN	10	900.492	0.073584	64.757	APASISTAAL	ENSP00000445461.1;ENSP00000413060.1;ENSP00000333571.6;ENSP00000412363.1;ENSP00000406934.2;ENSP00000387546.1;ENSP00000354663.3	ENSP00000445461.1	No
22.8691	NaN	9	877.429	0.053046	74.423	APASPADHL	ENSP00000331342.4	ENSP00000331342.4	No
24.6629	NaN	9	729.366	5.4188e-16	179.16	APATGGGSL	ENSP00000386280.3	ENSP00000386280.3	No
23.4851	NaN	11	1097.61	0.048225	102.51	APATQVAQVTL	ENSP00000381756.2;ENSP00000347044.2;ENSP00000348702.3;ENSP00000346602.3;ENSP00000344848.3;ENSP00000350277.2;ENSP00000434583.1;ENSP00000388180.2;ENSP00000323856.4;ENSP00000437303.1	ENSP00000381756.2	No
23.8805	NaN	10	927.448	0.068202	67.981	APCVPNGSAL	ENSP00000405039.1;ENSP00000365752.3;ENSP00000318217.8;ENSP00000427552.1	ENSP00000405039.1	No
26.2139	NaN	11	979.497	0.041624	93.561	APDAAPAPASI	ENSP00000404113.1;ENSP00000406514.1;ENSP00000394652.1;ENSP00000399667.1;ENSP00000386337.3;ENSP00000321617.5	ENSP00000404113.1	No
24.2311	NaN	9	885.408	0.0084291	114.02	APDEAAEAL	ENSP00000365147.4	ENSP00000365147.4	No
22.5634	NaN	9	1014.51	0.043264	79.474	APDEKRSNV	ENSP00000421213.1;ENSP00000486238.1;ENSP00000426488.1;ENSP00000425251.1;ENSP00000424788.1;ENSP00000424767.2;ENSP00000420933.1;ENSP00000425092.1;ENSP00000240304.1;ENSP00000376919.2	ENSP00000421213.1	No
24.6866	NaN	10	1012.53	0.066757	68.846	APDGSQRAVL	ENSP00000399887.3;ENSP00000367029.4	ENSP00000399887.3	No
26.6475	NaN	11	1240.69	0.037957	68.069	APDKHHITPLL	ENSP00000376800.3	ENSP00000376800.3	No
23.1908	NaN	8	913.535	0.067711	81.191	APDKRSKL	ENSP00000452059.1;ENSP00000261531.7;ENSP00000451129.1	ENSP00000452059.1	No
21.5056	NaN	9	969.524	0.030779	89.296	APDSALRQL	ENSP00000362008.5;ENSP00000346285.2;ENSP00000339438.2;ENSP00000362013.4;ENSP00000439689.1	ENSP00000362008.5	No
25.5746	NaN	9	1026.58	4.7523e-06	156.75	APDSQRLKL	ENSP00000354720.4	ENSP00000354720.4	No
24.8555	NaN	9	1009.6	0.030126	71.715	APDVRLRAL	ENSP00000316029.9	ENSP00000316029.9	No
27.6044	NaN	9	997.592	0.0028056	131.41	APEAKKQKV	ENSP00000318195.4	ENSP00000318195.4	No
25.6272	NaN	10	1070.58	0.036382	68.626	APEARRSATL	ENSP00000429106.1;ENSP00000427900.1	ENSP00000429106.1	No
25.6945	NaN	8	892.429	0.011856	114.59	APEEHPTL	ENSP00000386857.1;ENSP00000295137.3;ENSP00000402373.1;ENSP00000224784.6;ENSP00000410020.1;ENSP00000398239.1;ENSP00000396730.1;ENSP00000386929.3;ENSP00000355645.3;ENSP00000290378.4;ENSP00000355644.3	ENSP00000355645.3	No
26.3831	NaN	9	1005.51	0.0021355	134.85	APEEHPTLL	ENSP00000386857.1;ENSP00000295137.3;ENSP00000402373.1;ENSP00000224784.6;ENSP00000410020.1;ENSP00000398239.1;ENSP00000396730.1;ENSP00000386929.3;ENSP00000355645.3;ENSP00000290378.4;ENSP00000355644.3	ENSP00000355645.3	No
29.127	NaN	8	890.45	0.037342	93.885	APEEHPVL	ENSP00000477968.1;ENSP00000461672.1;ENSP00000459124.1;ENSP00000458435.1;ENSP00000458162.1;ENSP00000349960.4;ENSP00000331514.2;ENSP00000461407.1;ENSP00000409264.1;ENSP00000466346.1;ENSP00000460660.1;ENSP00000407473.1;ENSP00000462823.1;ENSP00000460464.1;ENSP00000459119.1;ENSP00000386786.2;ENSP00000350052.5	ENSP00000477968.1	No
27.0417	NaN	9	1003.53	0.030674	89.369	APEEHPVLL	ENSP00000477968.1;ENSP00000461672.1;ENSP00000459124.1;ENSP00000458435.1;ENSP00000458162.1;ENSP00000349960.4;ENSP00000331514.2;ENSP00000461407.1;ENSP00000409264.1;ENSP00000466346.1;ENSP00000460660.1;ENSP00000407473.1;ENSP00000462823.1;ENSP00000460464.1;ENSP00000459119.1;ENSP00000386786.2;ENSP00000350052.5	ENSP00000477968.1	No
24.9195	NaN	9	952.498	0.0054418	124.98	APEERPAAL	ENSP00000369948.1;ENSP00000311139.5;ENSP00000307859.2	ENSP00000369948.1	No
26.6764	NaN	9	1057.6	0.073073	52.683	APEFRRLGL	ENSP00000311027.4;ENSP00000381603.2;ENSP00000335636.4	ENSP00000311027.4	No
24.8005	NaN	9	1091.57	0.047582	77.732	APELQRHEL	ENSP00000380495.3	ENSP00000380495.3	No
23.2389	NaN	9	1050.58	0.054701	73.665	APEQRPLQL	ENSP00000416094.1;ENSP00000457539.1	ENSP00000416094.1	No
26.8569	NaN	10	1082.57	0.01643	118.18	APESKHKSSL	ENSP00000295770.2	ENSP00000295770.2	No
27.2731	NaN	10	1132.6	0.073661	64.711	APFDRRATSL	ENSP00000482080.1;ENSP00000478411.1;ENSP00000479994.1;ENSP00000483718.1;ENSP00000367863.3;ENSP00000367864.3;ENSP00000256996.3	ENSP00000482080.1	No
22.5219	NaN	8	936.445	0.036653	94.163	APFHSHEL	ENSP00000414358.1;ENSP00000312143.9	ENSP00000414358.1	No
27.1534	NaN	9	1057.59	0.0014456	130.27	APFLRNVEL	ENSP00000455635.1;ENSP00000320949.5;ENSP00000456649.1;ENSP00000245138.5	ENSP00000455635.1	No
23.4059	NaN	9	952.469	0.036659	85.212	APFVSKSSM	ENSP00000485350.1;ENSP00000485296.1	ENSP00000485350.1	No
27.9218	NaN	9	683.36	0.046948	78.166	APGAAGGLA	ENSP00000469898.1;ENSP00000469233.1;ENSP00000336972.4;ENSP00000471512.1;ENSP00000470082.1	ENSP00000469898.1	No
23.3069	NaN	9	864.409	0.02933	90.308	APGDHGAQL	ENSP00000404263.2;ENSP00000329357.4	ENSP00000404263.2	No
23.8783	NaN	9	990.496	0.011139	85.161	APGEFRAIM	ENSP00000357456.3;ENSP00000431794.1;ENSP00000357459.4	ENSP00000357456.3	No
25.2259	NaN	9	852.518	0.064051	69.383	APGGGRLLL	ENSP00000404290.2;ENSP00000318641.2	ENSP00000404290.2	No
25.5146	NaN	12	1171.63	0.064243	48.659	APGGGSKKRDSL	ENSP00000486019.1;ENSP00000244777.2;ENSP00000454697.1;ENSP00000380598.2	ENSP00000486019.1	No
24.0068	NaN	10	1093.55	0.032502	87.639	APGIRDHESL	ENSP00000357192.5;ENSP00000443120.1;ENSP00000349878.5;ENSP00000357189.5	ENSP00000357192.5	No
27.6125	NaN	9	857.497	0.044689	79.713	APGKKTSGL	ENSP00000452808.1;ENSP00000452717.1;ENSP00000408880.2;ENSP00000368850.4;ENSP00000331310.5;ENSP00000454030.1;ENSP00000454191.1;ENSP00000453351.1;ENSP00000453738.1;ENSP00000453432.1;ENSP00000453972.1;ENSP00000453625.1	ENSP00000452808.1	No
26.1545	NaN	9	965.639	0.037343	92.677	APGKRILVL	ENSP00000473950.1;ENSP00000368881.3	ENSP00000473950.1	No
27.6168	NaN	9	898.462	0.012315	105.14	APGNGQRSL	ENSP00000482938.1;ENSP00000335320.3	ENSP00000482938.1	No
25.839	NaN	9	923.519	0.018155	98.458	APGPGRKEL	ENSP00000440397.1;ENSP00000477391.1;ENSP00000267205.2	ENSP00000440397.1	No
NaN	NaN	9	956.544	0.037887	65.246	APGPRFLVT	ENSP00000404475.2;ENSP00000388062.2;ENSP00000287097.4	ENSP00000404475.2	No
26.5966	NaN	9	916.477	0.073085	65.246	APGPRGSYL	ENSP00000423243.1;ENSP00000371212.2;ENSP00000295971.7	ENSP00000423243.1	No
26.2408	NaN	9	927.496	0.0037969	128.86	APGQRVGML	ENSP00000379106.1;ENSP00000261646.5;ENSP00000348069.4	ENSP00000379106.1	No
23.7778	NaN	9	951.587	0.047569	77.741	APGQRVLVL	ENSP00000333266.3	ENSP00000333266.3	No
23.1112	NaN	9	910.462	0.0081919	110.12	APGRHSSSL	ENSP00000410405.1;ENSP00000415034.2	ENSP00000410405.1	No
28.5395	NaN	9	923.53	0.029242	90.37	APGSARRPL	ENSP00000333298.4	ENSP00000333298.4	No
24.5898	NaN	9	803.403	0.016748	100.07	APGSATTSL	ENSP00000341141.4	ENSP00000341141.4	No
23.9739	NaN	9	798.46	0.063115	69.812	APGVGKSAL	ENSP00000461995.1;ENSP00000462559.1;ENSP00000388744.1;ENSP00000299759.6	ENSP00000461995.1	No
21.6486	NaN	9	833.44	0.080192	62.715	APGVPGHTV	ENSP00000328720.4	ENSP00000328720.4	No
27.2653	NaN	9	910.524	0.011247	106.36	APGVRAVEL	ENSP00000485239.1;ENSP00000485317.1;ENSP00000244061.2	ENSP00000485239.1	No
NaN	22.8099	15	1589.92	0.015167	73.985	APGYLAITKKVAVPY	ENSP00000386104.4	ENSP00000386104.4	No
22.1097	NaN	9	865.429	0.030239	89.673	APHEATAGI	ENSP00000376763.1;ENSP00000269122.3;ENSP00000479606.1;ENSP00000463068.2	ENSP00000376763.1	No
25.2663	NaN	9	981.477	0.028361	90.986	APHEDTLSL	ENSP00000454065.1;ENSP00000475084.1;ENSP00000373691.6;ENSP00000373689.3;ENSP00000317997.4	ENSP00000454065.1	No
24.8597	NaN	9	968.511	0.0011391	139.97	APHLSKVSM	ENSP00000357131.2	ENSP00000357131.2	No
24.3499	NaN	9	939.529	0.0024083	133.45	APHLVGPHL	ENSP00000405148.1;ENSP00000390528.1;ENSP00000410470.1;ENSP00000406424.1;ENSP00000272610.3;ENSP00000233379.4	ENSP00000405148.1	No
22.8419	NaN	9	1038.51	0.013454	103.83	APHSRETEL	ENSP00000433939.1;ENSP00000237536.4;ENSP00000279034.5	ENSP00000433939.1	No
28.1993	NaN	9	866.559	0.018904	97.602	APIAKVGVL	ENSP00000448463.1;ENSP00000448706.1;ENSP00000450087.1;ENSP00000450266.1;ENSP00000448779.1;ENSP00000340184.4;ENSP00000378400.3	ENSP00000448463.1	No
23.9034	NaN	10	1068.59	0.021326	108.74	APIDRVGQTI	ENSP00000483715.1;ENSP00000325376.2;ENSP00000325732.2;ENSP00000472599.1;ENSP00000470635.1	ENSP00000483715.1	No
23.3488	NaN	10	994.556	0.045138	98.523	APIGSRGPQL	ENSP00000444022.1;ENSP00000442014.1;ENSP00000440166.1;ENSP00000407970.2;ENSP00000401085.2;ENSP00000279206.3	ENSP00000444022.1	No
NaN	20.2132	12	1279.72	0.069746	57.598	APIIAVTRNPQT	ENSP00000456100.2;ENSP00000373745.4;ENSP00000457253.1;ENSP00000456970.1;ENSP00000455901.1;ENSP00000455736.1;ENSP00000334983.5;ENSP00000320171.6;ENSP00000403365.2	ENSP00000456100.2	No
NaN	21.5593	13	1350.76	0.018161	65.347	APIIAVTRNPQTA	ENSP00000456100.2;ENSP00000373745.4;ENSP00000457253.1;ENSP00000456970.1;ENSP00000455901.1;ENSP00000455736.1;ENSP00000334983.5;ENSP00000320171.6;ENSP00000403365.2	ENSP00000456100.2	No
26.1851	NaN	8	880.586	0.032213	95.957	APILKRAL	ENSP00000358811.1;ENSP00000358810.3;ENSP00000392393.2;ENSP00000249344.2	ENSP00000358811.1	No
NaN	NaN	9	954.525	0.00023945	97.798	APIQGSRNL	ENSP00000451696.1;ENSP00000338018.4;ENSP00000378446.1;ENSP00000437955.1	ENSP00000451696.1	No
23.9344	NaN	10	928.498	0.01743	116.25	APKANGTSAL	ENSP00000474710.1;ENSP00000475080.1;ENSP00000359024.5;ENSP00000385410.1	ENSP00000474710.1	No
22.0114	NaN	9	918.429	0.0087493	111.74	APKDSSSDL	ENSP00000262198.3	ENSP00000262198.3	No
22.9454	NaN	10	1026.55	0.063296	70.919	APKGPSRESV	ENSP00000318643.7;ENSP00000381746.3;ENSP00000318982.7;ENSP00000444923.1	ENSP00000318643.7	No
24.6323	NaN	9	870.517	0.067114	67.981	APKGSSLVL	ENSP00000362298.3	ENSP00000362298.3	No
23.5181	NaN	9	976.534	0.00070629	111.17	APKKSATQF	ENSP00000357218.3	ENSP00000357218.3	No
25.576	NaN	9	899.508	0.013454	103.83	APKKSEAAV	ENSP00000441755.1;ENSP00000010132.5;ENSP00000439697.2	ENSP00000441755.1	No
23.3363	NaN	9	1039.62	0.045071	79.451	APKKYLAHL	ENSP00000434282.1;ENSP00000359497.3	ENSP00000434282.1	No
25.4535	NaN	8	767.491	0.067277	81.381	APKLGVAL	ENSP00000454303.1	ENSP00000454303.1	No
22.5985	NaN	9	999.554	0.050493	64.654	APKLPTSRM	ENSP00000371994.3	ENSP00000371994.3	No
24.9413	NaN	9	838.491	0.0087385	111.82	APKPGGLSL	ENSP00000453882.1	ENSP00000453882.1	No
26.5355	NaN	10	1128.6	0.020215	91.752	APKPQDKKSM	ENSP00000483881.1;ENSP00000379349.2;ENSP00000379346.3;ENSP00000360662.2;ENSP00000342905.3	ENSP00000483881.1	No
25.2514	NaN	9	911.486	0.00025432	149.4	APKPQGPAF	ENSP00000387016.1;ENSP00000233668.5	ENSP00000387016.1	No
23.9561	NaN	9	1035.62	0.056068	73.039	APKPRLNQL	ENSP00000351137.3	ENSP00000351137.3	No
22.7747	NaN	9	897.528	0.0087678	99.442	APKPSAKSI	ENSP00000201647.5	ENSP00000201647.5	No
27.6672	NaN	9	969.54	0.0068689	121.62	APKRPPSAF	ENSP00000423001.1;ENSP00000382412.1;ENSP00000369904.1;ENSP00000404912.2;ENSP00000393448.2;ENSP00000296503.5;ENSP00000384678.1;ENSP00000382417.1;ENSP00000345347.5;ENSP00000343040.4	ENSP00000423001.1	No
25.5491	NaN	10	972.488	0.022443	107.56	APKSGNTGEL	ENSP00000342741.7;ENSP00000404325.2;ENSP00000357114.3;ENSP00000357113.4;ENSP00000352740.3;ENSP00000295809.7	ENSP00000342741.7	No
25.834	NaN	9	959.529	0.0040431	128.28	APKSSKTEL	ENSP00000440851.2;ENSP00000439022.1;ENSP00000424814.2;ENSP00000423946.1;ENSP00000422217.2;ENSP00000281631.4	ENSP00000440851.2	No
22.5943	NaN	9	958.534	0.037091	84.916	APKVETTTL	ENSP00000429121.1;ENSP00000429662.2;ENSP00000429045.1;ENSP00000428256.1;ENSP00000427784.1;ENSP00000307046.4	ENSP00000429121.1	No
22.2468	NaN	9	961.487	0.077681	63.48	APKYGNAEL	ENSP00000370907.4;ENSP00000280886.6;ENSP00000489203.1	ENSP00000370907.4	No
22.6756	NaN	9	965.529	0.073073	65.252	APLHKSQSV	ENSP00000406016.1;ENSP00000484271.1;ENSP00000408724.1;ENSP00000171887.4;ENSP00000480559.1	ENSP00000406016.1	No
25.0191	NaN	9	1010.65	2.6291e-10	171.53	APLLKKQTL	ENSP00000478667.1;ENSP00000347978.4;ENSP00000473384.1;ENSP00000442117.1	ENSP00000478667.1	No
21.8704	NaN	9	994.618	0.038133	100.67	APLLKNVQL	ENSP00000369162.2	ENSP00000369162.2	No
27.9538	NaN	9	1069.61	0.0054418	132.09	APLQHRHVL	ENSP00000467679.1;ENSP00000300952.2;ENSP00000466835.2;ENSP00000466895.2	ENSP00000467679.1	No
23.7889	NaN	9	998.551	0.0059775	123.72	APLQRSQSL	ENSP00000406214.1;ENSP00000385634.1;ENSP00000370383.2;ENSP00000336724.4;ENSP00000377964.2	ENSP00000406214.1	No
23.0954	NaN	13	1287.73	0.016845	66.568	APLRPAAPGQTPL	ENSP00000336931.3	ENSP00000336931.3	No
24.0528	NaN	11	1199.61	0.038348	87.308	APLSEDQRTAL	ENSP00000446232.1;ENSP00000444520.1;ENSP00000256079.4	ENSP00000446232.1	No
22.8315	NaN	9	940.516	0.013536	103.74	APMGIRLSP	ENSP00000262644.4	ENSP00000262644.4	No
24.9908	NaN	9	924.449	0.015572	101.41	APMSAAHQL	ENSP00000379915.2;ENSP00000349076.3	ENSP00000379915.2	No
25.1121	NaN	12	1231.6	0.036395	123.63	APNAGSRMTQTV	ENSP00000411960.2;ENSP00000425993.1;ENSP00000424940.1;ENSP00000424613.1;ENSP00000256216.6;ENSP00000420914.1;ENSP00000390208.3	ENSP00000411960.2	No
23.1068	NaN	9	1045.52	0.044406	79.906	APNERPYSL	ENSP00000480760.1;ENSP00000368450.3	ENSP00000480760.1	No
NaN	NaN	8	869.497	0.024374	81.215	APNLKSQL	ENSP00000316029.9	ENSP00000316029.9	No
24.9154	NaN	9	869.472	0.02712	91.853	APNLRGSGV	ENSP00000444304.1;ENSP00000445425.1;ENSP00000443442.1;ENSP00000228425.6;ENSP00000314724.8;ENSP00000438174.1;ENSP00000436498.1;ENSP00000437321.1;ENSP00000435469.1;ENSP00000299492.4	ENSP00000444304.1	No
26.4102	NaN	10	1041.52	0.00063167	149.57	APNNGQNKSL	ENSP00000262241.5	ENSP00000262241.5	No
23.3661	NaN	9	867.481	0.037599	84.568	APNPAKATV	ENSP00000484011.1;ENSP00000360857.1;ENSP00000353604.4;ENSP00000345425.6;ENSP00000323443.7;ENSP00000360893.3;ENSP00000360867.1;ENSP00000360922.2	ENSP00000484011.1	No
23.3551	NaN	11	1039.57	0.042044	115.7	APNPAKATVTA	ENSP00000484011.1;ENSP00000360857.1;ENSP00000353604.4;ENSP00000345425.6;ENSP00000323443.7;ENSP00000360893.3;ENSP00000360867.1;ENSP00000360922.2	ENSP00000484011.1	No
23.6776	NaN	9	935.508	0.032212	88.294	APNPAPKEL	ENSP00000364607.2;ENSP00000341360.4;ENSP00000387326.4;ENSP00000376478.2;ENSP00000487041.2	ENSP00000364607.2	No
21.9209	NaN	9	882.481	0.048875	76.847	APNPVVSSL	ENSP00000391114.1;ENSP00000271628.8	ENSP00000391114.1	No
NaN	NaN	10	927.503	0.013294	80.684	APNSLGVSAL	ENSP00000476310.1;ENSP00000476609.1;ENSP00000410911.2;ENSP00000396216.1;ENSP00000481331.1;ENSP00000315180.4;ENSP00000412111.1;ENSP00000312987.3	ENSP00000476310.1	No
26.8218	NaN	9	937.535	0.01369	103.56	APNSRPALL	ENSP00000486323.1;ENSP00000427109.1;ENSP00000340878.4;ENSP00000262461.2	ENSP00000486323.1	No
22.6228	NaN	11	1186.55	0.049166	103.55	APNTGRANQQM	ENSP00000481225.1;ENSP00000261658.2	ENSP00000481225.1	No
24.1201	NaN	10	1166.62	0.032819	92.439	APPEYHRKAV	ENSP00000452808.1;ENSP00000452717.1;ENSP00000408880.2;ENSP00000368850.4;ENSP00000331310.5	ENSP00000452808.1	No
24.5179	NaN	9	914.461	0.023884	94.114	APPRPGSSF	ENSP00000390121.3;ENSP00000352308.5;ENSP00000464050.1;ENSP00000463561.1;ENSP00000374574.2	ENSP00000390121.3	No
21.9818	NaN	10	1027.49	0.065123	69.825	APPSDGRESL	ENSP00000451106.1;ENSP00000450799.1;ENSP00000251343.5	ENSP00000451106.1	No
NaN	25.5226	20	2033.03	0.0028724	46.663	APPSGGPGFLSIERPDSRPP	ENSP00000420212.1;ENSP00000391933.2;ENSP00000415941.2;ENSP00000396688.2	ENSP00000420212.1	No
22.3703	NaN	9	967.509	0.059426	71.501	APQETRGIP	ENSP00000457089.1;ENSP00000455995.1;ENSP00000279387.7	ENSP00000457089.1	No
25.2566	NaN	9	814.401	0.018904	97.602	APQGGMAAL	ENSP00000421907.2;ENSP00000381193.1;ENSP00000381191.2;ENSP00000423024.2;ENSP00000381197.1;ENSP00000264758.6;ENSP00000421918.1;ENSP00000399828.2;ENSP00000348100.3	ENSP00000421907.2	No
25.3808	NaN	9	853.441	0.011247	106.36	APQGSRAAP	ENSP00000381271.4;ENSP00000386156.2	ENSP00000381271.4	No
26.7292	NaN	9	976.582	0.019659	97.068	APQPAKPRL	ENSP00000365804.2;ENSP00000334061.5	ENSP00000365804.2	No
23.779	NaN	9	971.544	0.06639	68.312	APQPGKYVI	ENSP00000358863.3;ENSP00000358872.4;ENSP00000416926.1;ENSP00000353467.4;ENSP00000358866.3;ENSP00000480593.1	ENSP00000358863.3	No
22.9933	NaN	9	1019.55	0.079008	63.419	APQRAHEVL	ENSP00000355827.5	ENSP00000355827.5	No
24.9899	NaN	8	865.477	0.011821	112.66	APQRQGPL	ENSP00000358431.2;ENSP00000244174.5	ENSP00000358431.2	No
26.737	NaN	9	982.52	0.018005	98.629	APQRSQSPL	ENSP00000410036.1;ENSP00000358081.3	ENSP00000410036.1	No
23.8419	NaN	9	898.43	0.029242	90.37	APQSAHAAF	ENSP00000362298.3	ENSP00000362298.3	No
25.5493	NaN	9	1017.52	0.038118	94.302	APQSFRAEL	ENSP00000376587.2;ENSP00000352456.3	ENSP00000376587.2	No
24.9952	NaN	9	1041.56	0.023616	96.331	APQSNKERL	ENSP00000458078.1;ENSP00000456196.1;ENSP00000458039.1;ENSP00000440235.1;ENSP00000310668.5;ENSP00000458101.1	ENSP00000458078.1	No
22.8835	NaN	8	835.455	0.013204	107.74	APQTHLGL	ENSP00000365147.4;ENSP00000401073.1;ENSP00000386685.1;ENSP00000386243.1;ENSP00000484568.1;ENSP00000386556.1;ENSP00000395153.1;ENSP00000264059.3	ENSP00000365147.4	No
NaN	22.7822	9	953.541	0.16281	44.203	APRAAREAL	ENSP00000459943.1	ENSP00000459943.1	No
25.0044	NaN	9	985.582	0.051372	62.582	APRAFGVRL	ENSP00000481292.1;ENSP00000482992.1;ENSP00000481862.1	ENSP00000481292.1	No
25.5988	NaN	11	1115.5	0.037981	76.064	APRAGEQGEAM	ENSP00000384606.1;ENSP00000349856.4;ENSP00000388579.1	ENSP00000384606.1	No
25.8067	NaN	10	1049.6	0.078445	74.127	APRAGQPLQL	ENSP00000486251.1;ENSP00000385062.1;ENSP00000384812.3;ENSP00000383950.3;ENSP00000380402.2;ENSP00000342333.3;ENSP00000411719.3	ENSP00000486251.1	No
24.6861	NaN	17	1595.87	0.0016498	41.871	APRAIPTTGRGSSGVGL	ENSP00000229854.5;ENSP00000388647.3;ENSP00000480987.1;ENSP00000472940.1	ENSP00000229854.5	No
25.0086	NaN	9	822.471	0.040904	82.305	APRAPAAGL	ENSP00000341905.5	ENSP00000341905.5	No
24.0287	NaN	9	1005.64	0.063087	69.825	APRAPLRLL	ENSP00000385674.1;ENSP00000306448.4	ENSP00000385674.1	No
26.2154	NaN	11	1063.63	0.065967	65.038	APRAPRALAAA	ENSP00000215882.5	ENSP00000215882.5	No
27.9148	NaN	9	956.544	0.010165	107.59	APRAVFPSI	ENSP00000477968.1;ENSP00000461672.1;ENSP00000459124.1;ENSP00000458435.1;ENSP00000458162.1;ENSP00000349960.4;ENSP00000331514.2;ENSP00000461407.1;ENSP00000409264.1;ENSP00000466346.1;ENSP00000460660.1;ENSP00000407473.1;ENSP00000462823.1;ENSP00000460464.1;ENSP00000459119.1;ENSP00000386786.2;ENSP00000350052.5;ENSP00000439189.1;ENSP00000393951.1;ENSP00000399487.1;ENSP00000387176.1;ENSP00000392718.2;ENS…	ENSP00000477968.1	No
25.1121	NaN	9	912.503	0.021556	95.741	APRDIATGL	ENSP00000398078.1;ENSP00000413211.1;ENSP00000343939.2;ENSP00000411687.2;ENSP00000430620.1;ENSP00000396907.1	ENSP00000398078.1	No
NaN	NaN	9	1021.49	0.0098579	75.109	APRDRSSSF	ENSP00000296043.6	ENSP00000296043.6	No
26.7205	NaN	11	1169.6	0.066857	64.711	APREGISQEAL	ENSP00000316029.9	ENSP00000316029.9	No
24.2669	NaN	11	1057.52	0.037942	80.688	APREGQGSSAV	ENSP00000422634.1;ENSP00000282356.4	ENSP00000422634.1	No
25.5423	NaN	9	924.539	0.063517	69.628	APRELGLGL	ENSP00000468060.1;ENSP00000467614.1;ENSP00000466044.1;ENSP00000467278.1;ENSP00000262633.3	ENSP00000468060.1	No
24.4461	NaN	10	1103.6	0.073661	64.711	APREPPPVEL	ENSP00000438529.1;ENSP00000364895.4;ENSP00000364885.2	ENSP00000438529.1	No
27.2776	NaN	9	1013.51	0.021451	95.815	APRGDKEEL	ENSP00000446978.1;ENSP00000433747.1;ENSP00000008180.9;ENSP00000433177.1;ENSP00000446624.1;ENSP00000371648.3;ENSP00000450364.1;ENSP00000448683.1;ENSP00000437020.1;ENSP00000436929.2;ENSP00000432917.2;ENSP00000432850.2;ENSP00000432218.2;ENSP00000411958.3;ENSP00000405063.3;ENSP00000324742.5;ENSP00000447033.1;ENSP00000449147.1;ENSP00000448354.1;ENSP00000449483.1;ENSP00000431775.1;ENSP00000380099.2;ENS…	ENSP00000446978.1	No
28.678	NaN	10	926.53	0.045767	80.438	APRGKSGAAL	ENSP00000355759.5	ENSP00000355759.5	No
23.149	NaN	10	863.461	0.058792	73.616	APRGPAGPAA	ENSP00000395538.1;ENSP00000382452.4	ENSP00000395538.1	No
27.8955	NaN	10	927.514	0.0338	86.67	APRGTGIVSA	ENSP00000460860.1;ENSP00000436227.1;ENSP00000433170.1;ENSP00000433034.1;ENSP00000436865.1;ENSP00000341885.4	ENSP00000460860.1	No
25.8297	NaN	12	1421.72	0.0042772	135.66	APRHFHTQTQSL	ENSP00000272444.3	ENSP00000272444.3	No
23.6036	NaN	9	977.541	0.0088798	110.81	APRHGLQSL	ENSP00000365201.2;ENSP00000365175.4	ENSP00000365201.2	No
24.6536	NaN	9	940.488	0.04363	80.438	APRHGSLGF	ENSP00000346001.3;ENSP00000416273.1;ENSP00000412713.1;ENSP00000415198.1	ENSP00000346001.3	No
23.3956	NaN	10	1078.55	0.0053099	138.54	APRHPSTNSL	ENSP00000358272.4	ENSP00000358272.4	No
23.993	NaN	11	1345.65	0.03794	80.979	APRHVDRSDFF	ENSP00000451267.1;ENSP00000450564.1;ENSP00000450812.1;ENSP00000450437.1;ENSP00000376716.2;ENSP00000216277.8	ENSP00000451267.1	No
24.3391	NaN	10	1107.64	0.024507	94.302	APRHVTLTTL	ENSP00000341141.4	ENSP00000341141.4	No
24.8358	NaN	9	1017.53	0.002873	131.06	APRIESKSM	ENSP00000368831.2;ENSP00000422413.1	ENSP00000368831.2	No
25.9467	NaN	12	1203.73	0.053254	63.076	APRIITGPAPVL	ENSP00000442848.1;ENSP00000441773.1;ENSP00000408382.3;ENSP00000408775.2;ENSP00000375973.2;ENSP00000354951.4;ENSP00000275262.7;ENSP00000354867.2;ENSP00000355094.3	ENSP00000442848.1	No
23.5317	NaN	9	1039.65	0.059009	61.56	APRIKTKNL	ENSP00000432994.1;ENSP00000434094.1;ENSP00000236067.4;ENSP00000431605.1;ENSP00000432754.1;ENSP00000434729.1	ENSP00000432994.1	No
25.608	NaN	8	855.493	0.025545	99.375	APRKGNTL	ENSP00000414029.2;ENSP00000409389.1;ENSP00000397914.1;ENSP00000388400.2;ENSP00000364578.3;ENSP00000364574.5	ENSP00000414029.2	No
22.3406	NaN	9	919.488	0.045644	79.059	APRKGSFSA	ENSP00000364589.4;ENSP00000480367.1	ENSP00000364589.4	No
26.5682	NaN	10	1032.57	0.033626	87.696	APRKGSFSAL	ENSP00000364589.4;ENSP00000480367.1	ENSP00000364589.4	No
25.2449	NaN	9	1010.59	0.022832	94.85	APRKKSPDL	ENSP00000470829.1;ENSP00000395298.1;ENSP00000253669.4	ENSP00000470829.1	No
NaN	NaN	9	966.561	0.00088611	95.815	APRKPANTL	ENSP00000215862.4;ENSP00000380763.2	ENSP00000215862.4	No
25.5371	NaN	9	1096.57	0.02406	93.992	APRKPDWDL	ENSP00000416263.2;ENSP00000292314.2	ENSP00000416263.2	No
24.7233	NaN	9	976.582	0.069186	67.032	APRKPPQAL	ENSP00000233330.6;ENSP00000305298.5;ENSP00000272430.5	ENSP00000233330.6	No
25.8195	NaN	9	1011.62	0.023058	92.428	APRKQLATK	ENSP00000465403.1;ENSP00000468714.1;ENSP00000466020.1;ENSP00000465813.1;ENSP00000355781.1;ENSP00000355780.3;ENSP00000355778.1;ENSP00000254810.3;ENSP00000466663.1;ENSP00000467165.1;ENSP00000355779.3;ENSP00000468484.1;ENSP00000484841.1;ENSP00000484658.1;ENSP00000484095.1;ENSP00000483283.1;ENSP00000480826.1;ENSP00000476960.1;ENSP00000366999.1;ENSP00000352252.2;ENSP00000333277.1	ENSP00000484841.1	No
24.2547	NaN	11	1153.69	0.077603	55.98	APRKQLATKAA	ENSP00000465403.1;ENSP00000468714.1;ENSP00000466020.1;ENSP00000465813.1;ENSP00000355781.1;ENSP00000355780.3;ENSP00000355778.1;ENSP00000254810.3;ENSP00000466663.1;ENSP00000467165.1;ENSP00000355779.3;ENSP00000468484.1;ENSP00000484841.1;ENSP00000484658.1;ENSP00000484095.1;ENSP00000483283.1;ENSP00000480826.1;ENSP00000476960.1;ENSP00000366999.1;ENSP00000352252.2;ENSP00000333277.1	ENSP00000484841.1	No
25.8011	NaN	12	1212.62	0.042737	66.692	APRKQPGGQSST	ENSP00000359198.3;ENSP00000359196.1	ENSP00000359198.3	No
24.2733	NaN	9	947.519	0.010749	106.93	APRKVSGSF	ENSP00000405415.1;ENSP00000297508.7	ENSP00000405415.1	No
23.8764	NaN	9	1050.6	0.067114	57.859	APRLMITHI	ENSP00000417612.1;ENSP00000419247.1;ENSP00000420644.1;ENSP00000418820.1;ENSP00000420817.1;ENSP00000420121.1;ENSP00000420734.1;ENSP00000417964.1;ENSP00000349961.3;ENSP00000341382.5	ENSP00000417612.1	No
30.467	NaN	11	1226.62	0.02921	109.24	APRLNSADRPM	ENSP00000462379.1	ENSP00000462379.1	No
23.0758	NaN	9	984.543	0.048238	77.282	APRLPSTML	ENSP00000248076.2	ENSP00000248076.2	No
28.0179	NaN	11	1211.65	0.04609	72.325	APRLQSEVAEL	ENSP00000398505.2;ENSP00000455757.1;ENSP00000454541.1;ENSP00000457646.1;ENSP00000455805.1;ENSP00000368075.5;ENSP00000330408.8;ENSP00000457844.1;ENSP00000455860.1;ENSP00000368076.6;ENSP00000438399.1;ENSP00000414942.2	ENSP00000398505.2	No
23.931	NaN	9	1010.59	0.016412	100.45	APRLQSLNL	ENSP00000367498.1	ENSP00000367498.1	No
25.5094	NaN	10	1122.69	0.064783	70.028	APRLSRPITL	ENSP00000341141.4	ENSP00000341141.4	No
25.8134	NaN	11	1324.78	0.037948	79.974	APRNIHRHVIL	ENSP00000263347.7;ENSP00000455611.1;ENSP00000263346.8	ENSP00000263347.7	No
26.0345	NaN	9	999.517	0.0073618	120.46	APRNPTLTM	ENSP00000254051.6	ENSP00000254051.6	No
23.4789	NaN	9	939.477	0.073541	65.038	APRNSDPAL	ENSP00000218230.5	ENSP00000218230.5	No
24.1787	NaN	10	1168.63	0.035358	73.499	APRNSNLREL	ENSP00000376514.3;ENSP00000384160.3	ENSP00000376514.3	No
24.5649	NaN	9	911.482	0.0088798	110.81	APRNSPTGL	ENSP00000423852.1;ENSP00000421369.1;ENSP00000427260.1;ENSP00000443617.1;ENSP00000421200.1;ENSP00000372290.3;ENSP00000427505.1;ENSP00000324587.5	ENSP00000423852.1	No
24.3038	NaN	9	820.456	0.034255	86.866	APRPAAPAA	ENSP00000261674.4;ENSP00000437738.1	ENSP00000261674.4	No
26.4566	NaN	9	930.492	0.053412	74.255	APRPAGSYL	ENSP00000483487.1;ENSP00000316328.8;ENSP00000485010.1;ENSP00000459829.1;ENSP00000484761.1;ENSP00000371257.5	ENSP00000483487.1	No
24.0161	NaN	9	957.551	0.027044	79.474	APRPARPPP	ENSP00000381857.3	ENSP00000381857.3	No
27.6537	NaN	11	1117.64	0.011031	132.25	APRPASGPIRP	ENSP00000464612.1;ENSP00000455009.1;ENSP00000376811.3;ENSP00000307889.5;ENSP00000438959.2	ENSP00000464612.1	No
24.8942	NaN	13	1329.79	0.0064854	96.591	APRPASGPIRPIV	ENSP00000464612.1;ENSP00000455009.1;ENSP00000376811.3;ENSP00000307889.5;ENSP00000438959.2	ENSP00000464612.1	No
26.2437	NaN	8	797.44	0.011843	113.89	APRPASSL	ENSP00000409860.1;ENSP00000408070.1;ENSP00000215743.3	ENSP00000409860.1	No
28.5281	NaN	11	1305.76	0.037908	84.658	APRPDRLVNRL	ENSP00000342408.6;ENSP00000261443.5;ENSP00000432958.1;ENSP00000351329.4;ENSP00000358543.1;ENSP00000481762.1;ENSP00000407724.2;ENSP00000431297.1	ENSP00000342408.6	No
28.6389	NaN	11	1271.65	0.037931	90.913	APRPDSRHHSL	ENSP00000379671.2;ENSP00000379667.1;ENSP00000305524.4;ENSP00000397402.3;ENSP00000400743.1;ENSP00000408689.1	ENSP00000379671.2	No
23.6901	NaN	13	1455.77	0.0071999	81.494	APRPDSRHHSLAL	ENSP00000379671.2;ENSP00000379667.1;ENSP00000305524.4;ENSP00000397402.3;ENSP00000400743.1;ENSP00000408689.1	ENSP00000379671.2	No
24.7124	NaN	8	793.481	0.071663	79.454	APRPGALL	ENSP00000374213.3;ENSP00000374212.2;ENSP00000330620.7	ENSP00000374213.3	No
24.6766	NaN	9	922.56	0.02406	93.992	APRPGLLSL	ENSP00000373933.5;ENSP00000469534.2;ENSP00000445824.1;ENSP00000469022.1	ENSP00000373933.5	No
25.242	NaN	9	919.535	0.003842	128.75	APRPGPRAV	ENSP00000387827.2;ENSP00000389478.2;ENSP00000249064.4;ENSP00000399536.1	ENSP00000387827.2	No
24.5094	NaN	13	1317.79	0.0069028	88.552	APRPLPAGGRLTL	ENSP00000425081.1;ENSP00000247933.4	ENSP00000425081.1	No
24.9498	NaN	11	1107.59	0.017232	129.4	APRPLQAGPAM	ENSP00000452914.1	ENSP00000452914.1	No
23.3196	NaN	10	1067.52	0.065123	69.825	APRPPNSAQM	ENSP00000464617.1;ENSP00000382372.3;ENSP00000349545.4;ENSP00000320291.3	ENSP00000464617.1	No
27.5249	NaN	9	989.548	0.0088479	111.04	APRPPPKPM	ENSP00000450339.1;ENSP00000348849.5	ENSP00000450339.1	No
25.7955	NaN	9	894.456	0.0079558	117.4	APRPPSSSP	ENSP00000434429.1;ENSP00000433058.1;ENSP00000377389.2;ENSP00000377390.3;ENSP00000436209.1;ENSP00000437329.1;ENSP00000265636.4;ENSP00000265637.4;ENSP00000433565.1;ENSP00000431415.1;ENSP00000433853.1	ENSP00000434429.1	No
NaN	NaN	9	864.482	0.0059533	85.212	APRPPVSAA	ENSP00000462826.1;ENSP00000462350.1;ENSP00000320924.4	ENSP00000462826.1	No
23.524	NaN	9	918.467	0.021316	95.909	APRPSTGPH	ENSP00000415317.1;ENSP00000486252.1;ENSP00000362744.4;ENSP00000250784.7	ENSP00000415317.1	No
25.6993	NaN	9	953.529	0.04395	80.219	APRPTATQL	ENSP00000437045.2;ENSP00000431466.2;ENSP00000435862.1;ENSP00000485719.1;ENSP00000486512.1;ENSP00000431829.2;ENSP00000486058.1;ENSP00000437236.1;ENSP00000322020.5	ENSP00000437045.2	No
24.7524	NaN	9	960.503	0.018156	98.457	APRPYASSL	ENSP00000452972.1;ENSP00000453574.1;ENSP00000315112.6	ENSP00000452972.1	No
24.7793	NaN	9	1044.57	0.0071647	120.92	APRPYSKQV	ENSP00000417066.1;ENSP00000420257.1;ENSP00000418737.1;ENSP00000369249.3;ENSP00000418437.3;ENSP00000419446.2	ENSP00000417066.1	No
29.9935	20.5927	9	939.496	0.0089073	110.61	APRQPGLMA	ENSP00000378812.3	ENSP00000378812.3	No
27.2126	NaN	11	1198.6	0.037921	114.28	APRQPGLMAQM	ENSP00000378812.3	ENSP00000378812.3	No
27.8206	NaN	9	1070.61	0.020875	74.439	APRQPPRHL	ENSP00000371994.3	ENSP00000371994.3	No
23.2426	NaN	11	1325.67	0.05291	69.825	APRQQQQQTEL	ENSP00000427571.1;ENSP00000423851.1;ENSP00000346372.2;ENSP00000351407.5	ENSP00000427571.1	No
25.6351	NaN	9	1027.53	0.061197	70.69	APRRSGHTF	ENSP00000482578.1;ENSP00000480270.1;ENSP00000382150.3;ENSP00000274853.3	ENSP00000482578.1	No
27.3377	NaN	9	1035.55	0.051321	75.213	APRRYSSSL	ENSP00000460985.1;ENSP00000303130.5;ENSP00000289968.6	ENSP00000460985.1	No
27.911	NaN	9	909.54	0.010192	102.95	APRSAKPAL	ENSP00000463651.1;ENSP00000405536.3;ENSP00000400217.2;ENSP00000200181.3	ENSP00000463651.1	No
28.0781	NaN	10	1022.62	0.033312	89.542	APRSAKPALL	ENSP00000463651.1;ENSP00000405536.3;ENSP00000400217.2;ENSP00000200181.3	ENSP00000463651.1	No
24.2789	NaN	9	988.483	0.077401	63.565	APRSTEESL	ENSP00000431014.1;ENSP00000430701.2;ENSP00000311026.6;ENSP00000431966.1;ENSP00000402918.1;ENSP00000429205.2;ENSP00000395032.3;ENSP00000405424.2	ENSP00000431014.1	No
22.5918	NaN	10	1060.59	0.059406	73.248	APRTPGRHGL	ENSP00000434356.1;ENSP00000437109.1;ENSP00000379089.1;ENSP00000394487.2;ENSP00000431323.1;ENSP00000433666.1;ENSP00000449273.1	ENSP00000434356.1	No
26.0636	NaN	9	898.524	0.030203	89.698	APRTVALTA	ENSP00000408146.2	ENSP00000408146.2	No
28.9644	20.7365	10	1011.61	0.046824	79.906	APRTVALTAL	ENSP00000408146.2	ENSP00000408146.2	No
28.1657	NaN	9	949.571	0.053046	74.423	APRVPVQAL	ENSP00000332265.6;ENSP00000453434.1;ENSP00000427151.2;ENSP00000351416.4	ENSP00000332265.6	No
29.759	NaN	10	1136.62	0.0078515	135.87	APRWGNPRAL	ENSP00000415721.2;ENSP00000448348.1;ENSP00000448790.1;ENSP00000202917.5;ENSP00000388001.2;ENSP00000448001.1	ENSP00000415721.2	No
24.5344	NaN	10	1013.55	0.017034	117.01	APSAARELSL	ENSP00000358779.1;ENSP00000224950.3	ENSP00000358779.1	No
24.6369	NaN	9	925.596	0.0001994	156.51	APSAKVKLL	ENSP00000355388.4	ENSP00000355388.4	No
23.7904	NaN	9	846.408	0.0089458	110.34	APSASSSQL	ENSP00000481109.1;ENSP00000479068.1	ENSP00000481109.1	No
24.1927	NaN	11	1247.65	0.053258	109.66	APSDLRTIQTF	ENSP00000479592.1;ENSP00000458416.1;ENSP00000461442.1;ENSP00000414607.2;ENSP00000322579.3	ENSP00000479592.1	No
26.3749	NaN	10	1092.52	0.033253	89.886	APSDNRVTSF	ENSP00000338643.2;ENSP00000216879.4;ENSP00000418529.1;ENSP00000473616.1;ENSP00000434067.1	ENSP00000338643.2	No
22.9286	NaN	10	927.539	0.07404	64.485	APSGGKVTVL	ENSP00000040663.5	ENSP00000040663.5	No
24.8494	NaN	9	840.471	0.0080998	116.37	APSKPAASI	ENSP00000283131.3	ENSP00000283131.3	No
24.8783	NaN	11	1155.7	0.049988	114.5	APSKSRLLATL	ENSP00000420212.1;ENSP00000391933.2;ENSP00000415941.2;ENSP00000396688.2	ENSP00000420212.1	No
28.3464	NaN	9	946.516	0.010078	107.69	APSKTSLIM	ENSP00000484963.1;ENSP00000417941.2;ENSP00000333560.4;ENSP00000418225.1;ENSP00000482847.1;ENSP00000417857.1;ENSP00000418883.1;ENSP00000418524.1;ENSP00000419393.1;ENSP00000418102.1;ENSP00000318902.4;ENSP00000420736.1;ENSP00000484803.1	ENSP00000484963.1	No
23.183	NaN	8	820.444	0.025532	99.384	APSLHPSL	ENSP00000419692.1	ENSP00000419692.1	No
24.4517	NaN	9	917.497	0.0059775	123.72	APSLKNAAF	ENSP00000358737.3	ENSP00000358737.3	No
23.459	NaN	9	911.53	0.073073	65.252	APSLRARAA	ENSP00000413143.2;ENSP00000326759.3	ENSP00000413143.2	No
22.8699	NaN	9	837.496	0.0153	101.72	APSLVAPAL	ENSP00000364721.5	ENSP00000364721.5	No
22.7005	NaN	9	945.495	0.064286	69.275	APSNMKSVL	ENSP00000478051.1;ENSP00000365686.4	ENSP00000478051.1	No
21.1567	NaN	9	892.502	0.065542	68.7	APSPLQPAL	ENSP00000262962.6	ENSP00000262962.6	No
21.8998	NaN	9	857.449	0.0056068	124.59	APSPLSSSL	ENSP00000369020.4;ENSP00000369049.3;ENSP00000380921.3;ENSP00000369039.1	ENSP00000369020.4	No
21.8591	NaN	9	837.46	0.056068	73.039	APSPPLSGL	ENSP00000457087.1;ENSP00000456602.1;ENSP00000456775.1;ENSP00000398074.3;ENSP00000317579.2	ENSP00000457087.1	No
22.9993	NaN	9	967.534	0.013258	104.06	APSPQKLDL	ENSP00000295743.4;ENSP00000388620.1	ENSP00000295743.4	No
28.1474	NaN	9	936.539	0.0089359	110.41	APSPRPLSL	ENSP00000467207.1;ENSP00000374046.3;ENSP00000347583.1	ENSP00000467207.1	No
23.4188	NaN	9	896.533	0.006816	121.74	APSPTALKL	ENSP00000258484.6	ENSP00000258484.6	No
23.7353	NaN	9	881.472	0.048566	77.058	APSQGRPGL	ENSP00000483630.1;ENSP00000355180.3	ENSP00000483630.1	No
24.0353	NaN	11	1081.59	0.054408	69.275	APSQGRPGLSL	ENSP00000483630.1;ENSP00000355180.3	ENSP00000483630.1	No
25.7204	NaN	10	1095.64	0.020822	109.71	APSQQRLVVV	ENSP00000459523.1;ENSP00000456733.1;ENSP00000456701.1;ENSP00000457058.1;ENSP00000444008.1;ENSP00000251588.2	ENSP00000459523.1	No
24.9246	NaN	10	1125.59	0.032919	91.853	APSQQRQQIA	ENSP00000460348.1;ENSP00000304350.6	ENSP00000460348.1	No
29.3926	NaN	9	943.491	0.044028	80.165	APSRNGMVL	ENSP00000464612.1;ENSP00000455009.1;ENSP00000376811.3;ENSP00000307889.5;ENSP00000438959.2;ENSP00000457174.1	ENSP00000464612.1	No
23.7097	NaN	9	985.519	0.028912	90.601	APSRSLNEL	ENSP00000354957.5	ENSP00000354957.5	No
22.076	NaN	9	897.419	0.06927	66.993	APSSHDATL	ENSP00000419989.1;ENSP00000417757.1;ENSP00000417722.1;ENSP00000417397.1;ENSP00000420439.1;ENSP00000417657.1;ENSP00000418306.1;ENSP00000419798.1;ENSP00000420243.1;ENSP00000417498.3	ENSP00000419989.1	No
22.8861	NaN	10	991.545	0.033788	86.744	APSSPRPALP	ENSP00000465680.1;ENSP00000413124.2;ENSP00000264832.2	ENSP00000465680.1	No
26.2577	NaN	9	987.546	0.065074	69.825	APSSRRTTL	ENSP00000379243.1;ENSP00000379251.3;ENSP00000379250.1;ENSP00000379249.3;ENSP00000379247.1;ENSP00000360407.2;ENSP00000321591.6;ENSP00000216911.2	ENSP00000379243.1	No
22.1499	NaN	10	986.449	0.018285	114.6	APSSVAHTSM	ENSP00000370380.1;ENSP00000435013.1;ENSP00000396925.1;ENSP00000416937.1;ENSP00000370384.5	ENSP00000370380.1	No
26.695	NaN	9	928.534	0.0081941	115.7	APSVRSLSL	ENSP00000434110.1;ENSP00000435383.1;ENSP00000331678.2	ENSP00000434110.1	No
22.8451	NaN	9	913.535	0.031888	72.038	APTGAKRTL	ENSP00000170168.3	ENSP00000170168.3	No
27.2932	NaN	8	899.555	0.0016841	129.29	APTKRKSL	ENSP00000357642.3;ENSP00000479215.1;ENSP00000357643.3	ENSP00000357642.3	No
23.9721	NaN	9	837.496	0.072156	65.672	APTLGPAVI	ENSP00000315554.3	ENSP00000315554.3	No
23.3748	NaN	8	868.513	0.0050861	128.86	APTLRAQL	ENSP00000292778.6	ENSP00000292778.6	No
23.7546	NaN	8	885.492	0.048699	89.296	APTLRSEL	ENSP00000381756.2;ENSP00000347044.2;ENSP00000348702.3;ENSP00000346602.3;ENSP00000344848.3;ENSP00000350277.2;ENSP00000434583.1;ENSP00000388180.2;ENSP00000323856.4;ENSP00000257290.5;ENSP00000424218.1	ENSP00000381756.2	No
21.7743	NaN	8	830.439	0.058345	85.306	APTLTSEL	ENSP00000436812.1	ENSP00000436812.1	No
23.4741	NaN	9	853.455	0.038992	83.614	APTPAPSTI	ENSP00000259874.5	ENSP00000259874.5	No
25.9371	NaN	9	920.544	0.024039	94.006	APTPARPVL	ENSP00000434239.1;ENSP00000436917.1;ENSP00000433796.1;ENSP00000433583.1;ENSP00000431965.1;ENSP00000436768.1;ENSP00000435820.1;ENSP00000434728.1;ENSP00000385961.1;ENSP00000333638.2	ENSP00000434239.1	No
24.6851	NaN	11	1121.62	0.080066	60.91	APTPPGLRNSL	ENSP00000468638.1;ENSP00000294618.6	ENSP00000468638.1	No
22.7855	NaN	8	764.443	0.058345	85.306	APTPVLAP	ENSP00000483329.1;ENSP00000378499.3;ENSP00000369719.3;ENSP00000262518.4	ENSP00000483329.1	No
22.8672	NaN	8	700.376	0.011783	111.69	APTSAAAL	ENSP00000486090.1;ENSP00000358568.1;ENSP00000358574.4;ENSP00000407442.3;ENSP00000358571.1;ENSP00000358566.1;ENSP00000340956.4;ENSP00000355191.3	ENSP00000486090.1	No
21.9555	NaN	8	712.376	0.069561	80.377	APTSGPAL	ENSP00000271526.4	ENSP00000271526.4	No
24.5473	NaN	9	941.566	0.0015318	144.12	APTVRSKAL	ENSP00000434168.2;ENSP00000433681.2;ENSP00000431612.2	ENSP00000434168.2	No
25.0329	NaN	9	757.397	3.3321e-10	170.44	APVGSGSAL	ENSP00000338608.7;ENSP00000311280.5	ENSP00000338608.7	No
25.326	NaN	9	848.512	0.0019382	135.87	APVKPGPAL	ENSP00000431604.1;ENSP00000436645.1;ENSP00000435269.1;ENSP00000379762.2;ENSP00000314910.4;ENSP00000433112.1	ENSP00000431604.1	No
22.569	NaN	9	877.491	0.00027578	149.06	APVPPPTSL	ENSP00000454589.1;ENSP00000455998.1;ENSP00000267978.4;ENSP00000479988.1	ENSP00000454589.1	No
24.0807	NaN	9	912.466	0.040904	82.305	APVSGNQQL	ENSP00000390276.4;ENSP00000466570.1;ENSP00000468328.1;ENSP00000322716.6	ENSP00000390276.4	No
22.8855	NaN	9	847.429	0.035381	86.086	APVSSTSSL	ENSP00000417848.1;ENSP00000390565.2;ENSP00000389979.1;ENSP00000379625.3;ENSP00000391753.1;ENSP00000401399.2	ENSP00000417848.1	No
22.337	NaN	9	809.465	0.074111	64.776	APVTPGVGL	ENSP00000380726.1;ENSP00000344214.4;ENSP00000267287.7;ENSP00000365861.3;ENSP00000432422.1	ENSP00000380726.1	No
27.0986	NaN	10	1234.61	0.046183	86.136	APYERRAMEL	ENSP00000464613.1;ENSP00000464342.1;ENSP00000462609.1;ENSP00000378081.2;ENSP00000252543.3	ENSP00000464613.1	No
24.5558	NaN	9	857.465	0.03564	85.909	APYGGPIAL	ENSP00000369836.3;ENSP00000369810.3	ENSP00000369836.3	No
23.7346	NaN	9	990.459	0.007282	120.65	APYGNPKNM	ENSP00000348852.4;ENSP00000064778.4;ENSP00000390501.2	ENSP00000348852.4	No
24.5677	NaN	9	964.523	0.0018597	136.27	APYKSVTSL	ENSP00000449005.1;ENSP00000450342.1;ENSP00000344446.4	ENSP00000449005.1	No
NaN	NaN	10	1101.58	0.030133	109.71	APYRDLPASL	ENSP00000379915.2;ENSP00000349076.3	ENSP00000379915.2	No
24.6041	NaN	11	1179.59	0.037961	78.516	APYRTQSSASL	ENSP00000311747.4	ENSP00000311747.4	No
29.5032	NaN	9	1058.59	0.0011572	139.88	APYSRPKQL	ENSP00000421592.2	ENSP00000421592.2	No
23.1978	NaN	9	956.504	0.051253	75.243	AQAAARQEL	ENSP00000346109.4	ENSP00000346109.4	No
22.1666	NaN	9	929.445	0.068886	67.169	AQAEAAEQL	ENSP00000421482.1;ENSP00000386223.3;ENSP00000369503.4;ENSP00000386153.3;ENSP00000340454.5;ENSP00000264572.7	ENSP00000421482.1	No
24.9019	NaN	9	1023.45	0.074568	64.567	AQAEDYSQL	ENSP00000337701.4	ENSP00000337701.4	No
24.184	NaN	9	970.545	0.0043905	127.46	AQAELAQKL	ENSP00000274605.4	ENSP00000274605.4	No
25.2977	NaN	9	1007.54	0.040904	82.305	AQAELQHVL	ENSP00000258052.3	ENSP00000258052.3	No
27.8691	NaN	9	999.514	0.012988	104.37	AQAFIHNSL	ENSP00000405674.2	ENSP00000405674.2	No
25.3885	NaN	9	996.535	0.0087385	111.82	AQAPDLQRV	ENSP00000443150.1;ENSP00000382392.2;ENSP00000444437.1;ENSP00000313272.5;ENSP00000479320.1;ENSP00000371858.3;ENSP00000479236.1;ENSP00000484384.1;ENSP00000439422.1;ENSP00000443035.1;ENSP00000440754.1	ENSP00000443150.1	No
23.6844	NaN	9	852.507	0.056068	73.039	AQAPIAAVL	ENSP00000377484.2;ENSP00000415854.1;ENSP00000406516.1;ENSP00000400319.1;ENSP00000331267.5;ENSP00000400620.1;ENSP00000385050.1;ENSP00000401535.1;ENSP00000215790.7;ENSP00000384996.3	ENSP00000377484.2	No
30.0728	19.3057	9	1024.57	0.023616	94.302	AQAPIQERL	ENSP00000375829.2;ENSP00000356282.3;ENSP00000487726.1;ENSP00000488829.1;ENSP00000487828.1	ENSP00000375829.2	No
22.9696	NaN	9	885.43	0.0012761	139.27	AQAQAQAQA	ENSP00000450414.1;ENSP00000377943.2;ENSP00000296702.5;ENSP00000473311.1;ENSP00000348018.4;ENSP00000321650.4;ENSP00000380019.3;ENSP00000354592.3	ENSP00000450414.1	No
22.0023	NaN	9	913.462	0.0057005	124.37	AQAQAQAQV	ENSP00000450414.1;ENSP00000377943.2;ENSP00000296702.5;ENSP00000344690.4;ENSP00000301190.6;ENSP00000455635.1;ENSP00000320949.5;ENSP00000456649.1;ENSP00000458057.1;ENSP00000413113.2	ENSP00000450414.1	No
23.1837	NaN	9	879.481	0.053553	74.191	AQAQPGVPL	ENSP00000436812.1	ENSP00000436812.1	No
21.9475	NaN	9	941.493	0.071869	65.803	AQAQVQAQV	ENSP00000450414.1;ENSP00000377943.2;ENSP00000296702.5	ENSP00000450414.1	No
NaN	19.9745	15	1449.76	0.065998	41.378	AQAQYSAAVAKGKSA	ENSP00000384425.1;ENSP00000266041.4;ENSP00000417824.1	ENSP00000384425.1	No
NaN	21.8916	16	1506.78	0.00013047	59.261	AQAQYSAAVAKGKSAG	ENSP00000384425.1;ENSP00000266041.4;ENSP00000417824.1	ENSP00000384425.1	No
23.0117	NaN	9	956.565	0.025711	106.36	AQASIKQLV	ENSP00000409255.1;ENSP00000360790.3;ENSP00000298537.7;ENSP00000349929.3	ENSP00000409255.1	No
25.0258	NaN	9	840.409	0.034255	86.866	AQASVTHGA	ENSP00000365201.2;ENSP00000365175.4	ENSP00000365201.2	No
25.4622	NaN	10	1095.49	0.055108	75.738	AQFEESMIAA	ENSP00000351137.3	ENSP00000351137.3	No
27.2746	NaN	9	1070.58	0.039502	83.265	AQFEHTILL	ENSP00000448614.1;ENSP00000448169.1;ENSP00000261220.9;ENSP00000450063.1;ENSP00000325312.5	ENSP00000448614.1	No
24.7788	NaN	9	978.513	0.010426	107.29	AQFKGTQSL	ENSP00000483340.1;ENSP00000399410.2;ENSP00000417509.2;ENSP00000347845.5	ENSP00000483340.1	No
22.1605	NaN	9	878.45	0.040369	82.671	AQGPPPEAL	ENSP00000349482.5;ENSP00000235150.4;ENSP00000362555.7	ENSP00000349482.5	No
NaN	21.1355	15	1540.83	0.064028	43.184	AQHALTSVSRGSSLK	ENSP00000241393.3	ENSP00000241393.3	No
27.8262	NaN	9	1028.53	0.012988	104.37	AQIDHYLGL	ENSP00000378107.2;ENSP00000397808.1;ENSP00000384825.2;ENSP00000322147.7;ENSP00000350365.4;ENSP00000385650.1;ENSP00000384471.1;ENSP00000378109.2;ENSP00000349944.3;ENSP00000337838.6;ENSP00000489133.1	ENSP00000378107.2	No
23.4162	NaN	9	901.451	0.030999	89.142	AQIENSAAV	ENSP00000434282.1;ENSP00000359497.3;ENSP00000359512.4;ENSP00000359504.4	ENSP00000434282.1	No
27.1785	NaN	9	912.492	0.018875	113.89	AQIEVVPSA	ENSP00000354739.5	ENSP00000354739.5	No
26.6959	NaN	9	972.503	0.030239	89.673	AQIGSYVHV	ENSP00000458354.1;ENSP00000454691.1;ENSP00000456137.1;ENSP00000300087.2	ENSP00000458354.1	No
22.7895	NaN	9	1006.58	0.070849	77.282	AQIHDLVLV	ENSP00000477378.1	ENSP00000477378.1	No
22.9861	NaN	9	1059.56	0.055585	73.26	AQIKEMVEL	ENSP00000351777.6	ENSP00000351777.6	No
27.145	NaN	9	968.493	0.0026722	132.09	AQITGTEHL	ENSP00000321746.4;ENSP00000424297.1;ENSP00000442187.2;ENSP00000480359.1;ENSP00000424360.1;ENSP00000422528.1;ENSP00000429577.1;ENSP00000322021.5;ENSP00000426804.1;ENSP00000369527.3	ENSP00000321746.4	No
NaN	22.8295	22	2160.25	1.9077e-06	55.575	AQKGQKAPAQKAPAPKASGKKA	ENSP00000379506.2;ENSP00000345156.6	ENSP00000379506.2	No
24.7184	NaN	9	1057.56	0.020995	106.04	AQMPTIERL	ENSP00000376857.3;ENSP00000482808.1;ENSP00000388566.2	ENSP00000376857.3	No
22.4282	NaN	9	869.461	0.0070074	121.29	AQNPLSAGL	ENSP00000448606.1;ENSP00000448937.1;ENSP00000449855.1;ENSP00000446964.1;ENSP00000447824.1;ENSP00000439376.2;ENSP00000408910.3	ENSP00000448606.1	No
24.4742	NaN	10	1055.61	0.072758	53.756	AQRKTGPVSL	ENSP00000370178.3;ENSP00000344333.3;ENSP00000330753.2	ENSP00000370178.3	No
23.067	NaN	9	905.445	0.040942	82.279	AQSSKADSL	ENSP00000415895.1;ENSP00000292123.4;ENSP00000464840.1;ENSP00000467423.1;ENSP00000252542.3	ENSP00000415895.1	No
23.5339	NaN	9	1014.58	0.040688	82.452	AQTTLRNVL	ENSP00000286713.2;ENSP00000445764.2;ENSP00000401989.1;ENSP00000368952.4	ENSP00000286713.2	No
28.779	NaN	9	957.513	0.027444	91.626	AQVENLITA	ENSP00000464144.1;ENSP00000431913.1;ENSP00000463158.1;ENSP00000442756.1;ENSP00000433312.1;ENSP00000431446.1;ENSP00000431427.1;ENSP00000260282.4	ENSP00000464144.1	No
22.2989	NaN	9	964.461	0.0088479	111.04	AQVEPGEHV	ENSP00000467398.1;ENSP00000262963.7;ENSP00000327313.3;ENSP00000465443.1;ENSP00000269907.3;ENSP00000467537.1;ENSP00000349932.4	ENSP00000467398.1	No
24.797	NaN	9	1161.63	0.046437	78.516	AQYDRQIRL	ENSP00000270225.6;ENSP00000470741.1;ENSP00000440818.1;ENSP00000416557.2;ENSP00000398818.1	ENSP00000270225.6	No
26.385	NaN	10	1173.53	0.047684	79.474	AQYEHDLEVA	ENSP00000441210.1;ENSP00000446215.1;ENSP00000376176.2;ENSP00000376174.3;ENSP00000396127.3	ENSP00000441210.1	No
24.8243	NaN	9	1056.52	0.066151	68.422	AQYPSEHLI	ENSP00000418232.1;ENSP00000339958.4	ENSP00000418232.1	No
22.7499	NaN	9	955.556	0.051321	64.711	ARAPSVRSL	ENSP00000434110.1;ENSP00000435383.1;ENSP00000331678.2	ENSP00000434110.1	No
NaN	21.8179	13	1331.67	0.064798	42.475	ARGNYDAAKRGPG	ENSP00000437162.1;ENSP00000436126.1;ENSP00000256733.4;ENSP00000432370.1;ENSP00000416716.2;ENSP00000435659.1;ENSP00000485552.1;ENSP00000436866.1;ENSP00000384906.2;ENSP00000348918.4	ENSP00000436866.1	No
NaN	25.3178	14	1388.69	0.002701	105.13	ARGNYDAAKRGPGG	ENSP00000437162.1;ENSP00000436126.1;ENSP00000256733.4;ENSP00000432370.1;ENSP00000416716.2;ENSP00000435659.1;ENSP00000485552.1;ENSP00000436866.1;ENSP00000384906.2;ENSP00000348918.4	ENSP00000436866.1	No
NaN	23.8046	15	1459.73	5.9692e-05	79.875	ARGNYDAAKRGPGGA	ENSP00000437162.1;ENSP00000436126.1;ENSP00000256733.4;ENSP00000432370.1;ENSP00000416716.2;ENSP00000435659.1;ENSP00000485552.1;ENSP00000436866.1;ENSP00000384906.2;ENSP00000348918.4	ENSP00000436866.1	No
NaN	24.1725	15	1656.04	0.0059821	61.423	ARGPKKHLKRVAAPK	ENSP00000415317.1;ENSP00000486252.1;ENSP00000362744.4;ENSP00000250784.7	ENSP00000415317.1	No
23.7253	NaN	9	1000.57	0.055611	73.248	ARNTVTQVL	ENSP00000271277.6	ENSP00000271277.6	No
24.0557	NaN	10	1194.49	0.068182	67.993	ARYSGSYNDY	ENSP00000311747.4	ENSP00000311747.4	No
24.302	NaN	8	1002.49	0.00014625	143.37	ARYVFSNF	ENSP00000371978.6;ENSP00000399232.2;ENSP00000384468.2;ENSP00000454487.1;ENSP00000344383.4;ENSP00000219476.3	ENSP00000371978.6	No
NaN	22.4174	15	1493.78	7.5512e-06	93.51	ASGSFKLNKKAASGE	ENSP00000244534.5;ENSP00000330074.3;ENSP00000339566.2	ENSP00000339566.2	No
NaN	23.1924	14	1405.79	0.030627	54.524	ASLFSVTKKQLGAG	ENSP00000308938.9;ENSP00000355891.2;ENSP00000389424.1	ENSP00000308938.9	No
NaN	22.3711	15	1492.82	0.0074082	60.474	ASLFSVTKKQLGAGS	ENSP00000308938.9;ENSP00000355891.2;ENSP00000389424.1	ENSP00000308938.9	No
NaN	18.8565	16	1565.88	0.085824	31.639	ASPNIVIALAGNKADL	ENSP00000467144.1;ENSP00000468275.1;ENSP00000377440.3;ENSP00000345689.4;ENSP00000447053.1;ENSP00000468367.1	ENSP00000467144.1	No
24.4363	NaN	10	955.545	0.072758	65.252	ASSRLAAIPA	ENSP00000434829.1;ENSP00000308591.3	ENSP00000434829.1	No
22.359	NaN	9	1016.54	0.032911	68.214	ASVEELKEI	ENSP00000369132.1;ENSP00000440761.1;ENSP00000394382.2;ENSP00000438550.1;ENSP00000369134.5	ENSP00000369132.1	No
23.2819	NaN	9	949.466	0.00064476	143.23	ASVFHATAF	ENSP00000433532.1;ENSP00000434657.1;ENSP00000434412.1;ENSP00000350894.3	ENSP00000433532.1	No
20.3479	NaN	9	932.475	0.0054826	124.89	ATAAMKNQV	ENSP00000351123.5;ENSP00000382182.2;ENSP00000382184.1;ENSP00000340690.4;ENSP00000409227.1;ENSP00000300305.3	ENSP00000351123.5	No
23.4614	NaN	12	1137.55	0.022412	88.681	ATAASSSSLEKS	ENSP00000477968.1;ENSP00000461672.1;ENSP00000459124.1;ENSP00000458435.1;ENSP00000458162.1;ENSP00000349960.4;ENSP00000331514.2;ENSP00000461407.1;ENSP00000439189.1;ENSP00000386857.1;ENSP00000295137.3;ENSP00000402373.1;ENSP00000224784.6;ENSP00000386929.3;ENSP00000355645.3;ENSP00000290378.4	ENSP00000477968.1	No
23.5927	NaN	9	972.535	0.059009	71.692	ATADKIQRA	ENSP00000369836.3;ENSP00000369810.3	ENSP00000369836.3	No
23.0193	NaN	9	938.493	0.013705	93.429	ATAEHAARL	ENSP00000435885.1;ENSP00000405606.2;ENSP00000403068.1;ENSP00000380712.3;ENSP00000380713.3	ENSP00000435885.1	No
23.1093	NaN	9	803.439	0.066895	68.081	ATAGVVTSV	ENSP00000014914.5;ENSP00000441627.1	ENSP00000014914.5	No
22.6534	NaN	9	785.428	0.014381	102.77	ATAPAIATA	ENSP00000374507.6;ENSP00000330332.8	ENSP00000374507.6	No
NaN	NaN	9	957.488	0.0059533	85.212	ATAPDSQRL	ENSP00000354720.4	ENSP00000354720.4	No
25.9738	NaN	9	951.477	0.001267	139.31	ATAPQTQHV	ENSP00000436933.1;ENSP00000433412.1;ENSP00000431460.1;ENSP00000434448.1;ENSP00000436542.1;ENSP00000434691.1;ENSP00000435697.1;ENSP00000431763.1;ENSP00000433611.1;ENSP00000434872.1;ENSP00000388261.2;ENSP00000378551.3;ENSP00000317399.6;ENSP00000484536.1;ENSP00000410059.2;ENSP00000391944.2;ENSP00000434070.1;ENSP00000431742.1;ENSP00000432429.1;ENSP00000436507.1	ENSP00000436933.1	No
23.422	NaN	9	961.571	0.062707	74.301	ATFKGIVRA	ENSP00000377474.1;ENSP00000345398.1;ENSP00000466259.1;ENSP00000253792.2;ENSP00000464717.1	ENSP00000377474.1	No
NaN	19.593	14	1699.94	0.12736	40.552	ATFYFKIDNVKKAR	ENSP00000396025.1;ENSP00000287611.2;ENSP00000265023.4	ENSP00000396025.1	No
24.1665	NaN	9	900.492	0.0079277	117.6	ATIGELAQV	ENSP00000354558.4	ENSP00000354558.4	No
23.0549	NaN	9	903.491	0.053011	74.439	ATITDIISA	ENSP00000465437.1;ENSP00000443107.1;ENSP00000293328.3;ENSP00000468749.1;ENSP00000341208.4	ENSP00000465437.1	No
25.2802	NaN	9	959.529	0.036659	85.212	ATSDLNIKV	ENSP00000370839.5	ENSP00000370839.5	No
27.0736	NaN	9	902.471	0.012916	104.45	ATSDLVNAI	ENSP00000316029.9	ENSP00000316029.9	No
25.9265	NaN	9	940.461	0.0085148	113.41	ATSGLDHQL	ENSP00000363746.4;ENSP00000405568.1	ENSP00000363746.4	No
23.7719	NaN	9	901.439	0.032592	88.029	ATVEDLPSA	ENSP00000466747.1;ENSP00000376753.3;ENSP00000340698.1;ENSP00000467077.1;ENSP00000376748.1;ENSP00000466312.1	ENSP00000466747.1	No
25.7146	NaN	9	903.419	0.0013576	138.85	ATVEEVDAA	ENSP00000447260.1;ENSP00000333504.8;ENSP00000449913.1;ENSP00000448617.1;ENSP00000341826.6;ENSP00000448917.1;ENSP00000448229.1;ENSP00000447782.1	ENSP00000447260.1	No
22.0639	NaN	9	841.502	0.0025508	132.72	AVAALGNKV	ENSP00000357673.4;ENSP00000482909.1;ENSP00000355011.4	ENSP00000357673.4	No
23.5688	NaN	9	898.524	0.014433	102.71	AVADAILRA	ENSP00000459571.1;ENSP00000263088.5	ENSP00000459571.1	No
28.2836	19.1765	9	985.556	0.00023824	149.65	AVADLQTRL	ENSP00000344581.6;ENSP00000354437.6	ENSP00000344581.6	No
22.4138	NaN	9	1042.61	0.055585	73.26	AVAEKREKL	ENSP00000481984.1	ENSP00000481984.1	No
25.3272	NaN	9	948.492	0.038992	83.614	AVAELNYGL	ENSP00000412890.1;ENSP00000378830.2;ENSP00000350094.2	ENSP00000412890.1	No
27.5023	NaN	9	840.434	0.0080758	116.54	AVAEPANAV	ENSP00000464087.1;ENSP00000425956.2;ENSP00000324392.4	ENSP00000464087.1	No
23.3944	NaN	9	851.45	0.042253	81.381	AVAGVGHEL	ENSP00000453425.1;ENSP00000326194.5;ENSP00000393231.2;ENSP00000452885.1	ENSP00000453425.1	No
25.6887	NaN	9	997.592	0.0021721	134.66	AVALEVQRL	ENSP00000263026.5	ENSP00000263026.5	No
22.4169	NaN	9	911.544	0.048238	92.692	AVALLNQAL	ENSP00000421097.1;ENSP00000442313.2;ENSP00000274364.6;ENSP00000423672.1	ENSP00000421097.1	No
24.6302	NaN	9	885.492	0.011196	106.42	AVANIVNSV	ENSP00000478931.1;ENSP00000362345.1;ENSP00000312370.1	ENSP00000478931.1	No
24.0258	NaN	9	984.47	0.014167	103.02	AVANTMEHL	ENSP00000298097.7	ENSP00000298097.7	No
23.3072	NaN	9	797.465	0.0087389	111.81	AVAPVASAL	ENSP00000443956.1;ENSP00000313362.6;ENSP00000219782.6	ENSP00000443956.1	No
25.1308	NaN	9	941.518	0.023465	94.407	AVAQLAQEL	ENSP00000416719.1;ENSP00000479669.1;ENSP00000386375.1;ENSP00000386328.1;ENSP00000348113.4;ENSP00000261669.7;ENSP00000483459.1;ENSP00000386642.3;ENSP00000386238.3;ENSP00000258418.5;ENSP00000386979.1;ENSP00000404028.1;ENSP00000409253.1	ENSP00000416719.1	No
24.1092	NaN	9	927.539	0.06927	66.993	AVAQTVNLL	ENSP00000342300.3;ENSP00000436783.2;ENSP00000473290.1	ENSP00000342300.3	No
24.844	NaN	9	942.529	0.059426	71.501	AVASFKHAL	ENSP00000424282.1;ENSP00000423298.1;ENSP00000479279.1;ENSP00000428128.1;ENSP00000370118.4;ENSP00000486152.1;ENSP00000424926.1;ENSP00000486539.1;ENSP00000486268.1;ENSP00000424799.1;ENSP00000422679.2;ENSP00000370119.4;ENSP00000370117.5;ENSP00000370083.4;ENSP00000305857.5	ENSP00000424282.1	No
24.4313	NaN	9	934.512	0.066236	83.377	AVASFVTQL	ENSP00000407849.1;ENSP00000388118.1;ENSP00000357042.1;ENSP00000294785.5	ENSP00000407849.1	No
22.415	NaN	9	873.492	0.036659	85.212	AVASKVQTA	ENSP00000447899.1;ENSP00000380998.3;ENSP00000442120.2	ENSP00000447899.1	No
24.3299	NaN	9	913.535	0.014433	102.71	AVATAVQRV	ENSP00000422596.1;ENSP00000424404.1;ENSP00000425587.1;ENSP00000323377.5	ENSP00000422596.1	No
NaN	21.2832	17	1901.11	2.2326e-05	67.605	AVDKGVFVLNKKNKLTQ	ENSP00000245907.4;CON__Q2UVX4	ENSP00000245907.4	No
24.3458	NaN	10	1050.58	0.062527	71.379	AVDPNRAVPL	ENSP00000480832.1;ENSP00000423835.1;ENSP00000427489.1;ENSP00000479445.1;ENSP00000483001.1	ENSP00000480832.1	No
23.9366	NaN	9	1038.5	0.0029892	130.77	AVEDINEHI	ENSP00000336824.4;ENSP00000358770.3	ENSP00000336824.4	No
23.9424	NaN	12	1185.59	0.071694	56.951	AVFDGHGGIRAS	ENSP00000395301.1;ENSP00000254654.3	ENSP00000395301.1	No
22.2346	NaN	11	1233.7	0.061794	68.132	AVFDKTLAELK	ENSP00000443179.1;ENSP00000445955.1;ENSP00000444589.1;ENSP00000261168.4;ENSP00000440440.1;ENSP00000440587.1;ENSP00000444620.1	ENSP00000443179.1	No
23.885	NaN	9	893.461	0.00787	118.01	AVGPEAHTI	ENSP00000424668.1;ENSP00000334836.5	ENSP00000424668.1	No
26.0386	NaN	9	878.461	0.0084734	113.71	AVGPVHNSV	ENSP00000393596.2	ENSP00000393596.2	No
NaN	21.277	16	1453.86	0.021097	48.177	AVGVIKAVDKKAAGAG	ENSP00000339063.7;ENSP00000339053.4;ENSP00000330054.2;ENSP00000479609.1	ENSP00000339063.7	No
23.4826	NaN	9	986.603	0.075229	64.265	AVHALVHKL	ENSP00000431776.1;ENSP00000298815.7;ENSP00000435961.1	ENSP00000431776.1	No
24.9329	NaN	9	951.503	0.042253	81.381	AVHEDIVAV	ENSP00000440058.1;ENSP00000367011.4;ENSP00000366997.4;ENSP00000436350.1	ENSP00000440058.1	No
24.7884	NaN	9	950.519	0.077681	63.48	AVHEQLAAL	ENSP00000475691.1;ENSP00000360900.2;ENSP00000470481.1;ENSP00000360901.3;ENSP00000305918.6;ENSP00000409145.2;ENSP00000353112.4;ENSP00000363964.4;ENSP00000363958.4;ENSP00000409613.1;ENSP00000378702.1;ENSP00000263377.1	ENSP00000475691.1	No
22.4567	NaN	9	937.523	0.0079137	117.7	AVHETLVAV	ENSP00000269740.3;ENSP00000445345.1	ENSP00000269740.3	No
25.3747	NaN	9	1078.61	0.039502	83.265	AVIEHLERL	ENSP00000448397.1;ENSP00000446872.1;ENSP00000450281.1	ENSP00000448397.1	No
24.7793	NaN	9	940.571	0.040369	82.671	AVIGDVIRV	ENSP00000480334.1;ENSP00000346120.4	ENSP00000480334.1	No
26.1189	NaN	9	917.471	0.0081358	116.11	AVIGSTEEL	ENSP00000435818.1;ENSP00000418715.1;ENSP00000378108.1;ENSP00000353278.7;ENSP00000346169.4;ENSP00000346397.3;ENSP00000341524.5	ENSP00000435818.1	No
23.4442	NaN	9	976.596	0.015369	101.64	AVIKGLTYL	ENSP00000302486.4	ENSP00000302486.4	No
25.3866	NaN	9	1007.65	0.027885	105.39	AVIPRLVQL	ENSP00000377508.3;ENSP00000377507.1;ENSP00000311113.5	ENSP00000377508.3	No
22.5285	NaN	9	942.539	0.047558	77.748	AVIQGLETL	ENSP00000436577.1;ENSP00000437026.1;ENSP00000396952.2;ENSP00000431253.1;ENSP00000434538.1;ENSP00000377641.1;ENSP00000408484.1;ENSP00000377630.2;ENSP00000399403.1;ENSP00000377631.2;ENSP00000314837.5	ENSP00000436577.1	No
24.7832	NaN	9	999.571	0.0035404	129.47	AVIRDLNSL	ENSP00000436421.1;ENSP00000432511.1;ENSP00000391676.1	ENSP00000436421.1	No
26.1839	NaN	9	1012.57	0.021451	95.815	AVIREIQNA	ENSP00000291503.5;ENSP00000349877.6	ENSP00000291503.5	No
24.851	NaN	9	982.508	4.2438e-06	157.58	AVISHIDQT	ENSP00000365233.4;ENSP00000365220.3	ENSP00000365233.4	No
24.4114	NaN	10	870.517	0.020205	110.9	AVITGAVVAA	ENSP00000379873.1;ENSP00000366005.5;ENSP00000366002.5	ENSP00000379873.1	No
23.6227	NaN	9	913.56	0.04395	80.219	AVKDVAKAL	ENSP00000316029.9	ENSP00000316029.9	No
22.5787	NaN	9	1075.63	0.064286	69.812	AVKEFLEKL	ENSP00000363625.1;ENSP00000363638.3	ENSP00000363625.1	No
22.3249	NaN	9	881.533	0.013211	104.11	AVKLPGGQL	ENSP00000437968.2	ENSP00000437968.2	No
NaN	24.8985	10	1036.68	0.08436	61.78	AVKPKAAKPK	ENSP00000330074.3;ENSP00000339566.2	ENSP00000339566.2	No
26.6679	NaN	9	1025.67	0.0019382	135.87	AVKRKIQAL	ENSP00000300933.3	ENSP00000300933.3	No
23.1459	NaN	9	1069.51	0.080195	62.714	AVLEHMEEL	ENSP00000329219.2;ENSP00000327442.4	ENSP00000329219.2	No
22.1194	NaN	9	992.602	0.064456	69.198	AVLKHIAEL	ENSP00000313454.4;ENSP00000399234.2	ENSP00000313454.4	No
22.5803	NaN	9	1028.52	0.080185	62.717	AVMEQIPEI	ENSP00000265351.7;ENSP00000387384.2	ENSP00000265351.7	No
23.0801	NaN	9	942.521	0.052403	74.717	AVMPTLIQA	ENSP00000484053.1;ENSP00000389399.2	ENSP00000484053.1	No
23.8522	NaN	10	1104.56	0.02808	101.64	AVNDFELARA	ENSP00000001008.4	ENSP00000001008.4	No
23.7101	NaN	9	1041.59	0.067088	67.993	AVNEKINRV	ENSP00000239231.6	ENSP00000239231.6	No
22.1624	NaN	9	909.517	0.058659	71.852	AVPATLPEL	ENSP00000381756.2;ENSP00000347044.2;ENSP00000348702.3;ENSP00000346602.3;ENSP00000344848.3;ENSP00000350277.2;ENSP00000434583.1;ENSP00000388180.2;ENSP00000323856.4	ENSP00000381756.2	No
23.6076	NaN	9	956.493	0.036357	66.073	AVPDTVREA	ENSP00000327889.2	ENSP00000327889.2	No
23.9461	NaN	9	962.53	0.032588	69.423	AVPEHAARL	ENSP00000368193.2;ENSP00000432915.2;ENSP00000343986.2;ENSP00000259632.7;ENSP00000390842.1;ENSP00000368196.4	ENSP00000368193.2	No
25.1367	NaN	9	1042.55	0.057278	72.485	AVPEIMDRI	ENSP00000262835.7;ENSP00000419171.2;ENSP00000339787.2;ENSP00000375918.3;ENSP00000350012.3	ENSP00000262835.7	No
21.9772	NaN	9	867.518	0.060711	70.912	AVPGNVAKL	ENSP00000283195.6	ENSP00000283195.6	No
23.8376	NaN	11	1208.68	0.037976	76.679	AVPRELSPLDL	ENSP00000489472.1;ENSP00000466009.1;ENSP00000225992.2;ENSP00000465711.1	ENSP00000489472.1	No
23.9592	NaN	9	978.561	0.067114	67.981	AVREAIHAL	ENSP00000456383.1;ENSP00000262319.6	ENSP00000456383.1	No
NaN	NaN	9	1042.57	0.026536	71.379	AVREEVEVL	ENSP00000483407.1;ENSP00000481585.1;ENSP00000261489.2;ENSP00000377560.1;ENSP00000417747.1;ENSP00000388168.1;ENSP00000300181.2;ENSP00000354543.2;ENSP00000397435.2	ENSP00000483407.1	No
25.9016	NaN	9	953.602	0.010961	113.41	AVRKPAISL	ENSP00000358811.1;ENSP00000358810.3	ENSP00000358811.1	No
24.0646	NaN	9	1011.62	0.046973	77.192	AVRPTRLSL	ENSP00000365016.3	ENSP00000365016.3	No
23.9531	NaN	9	1008.59	0.036646	49.833	AVRPVFAHL	ENSP00000428086.1;ENSP00000254624.5	ENSP00000428086.1	No
22.3666	NaN	9	944.481	0.012092	105.39	AVSAQVEEL	ENSP00000368503.4	ENSP00000368503.4	No
22.8562	NaN	9	973.508	0.037599	84.568	AVSEAQEKL	ENSP00000242783.6;ENSP00000343325.4	ENSP00000242783.6	No
23.6724	NaN	9	1039.54	0.073073	66.692	AVSEHRQTL	ENSP00000370546.1	ENSP00000370546.1	No
23.708	NaN	9	993.513	0.040369	82.671	AVSEKSNFL	ENSP00000263734.3	ENSP00000263734.3	No
23.767	NaN	9	916.487	0.023277	94.539	AVSESIQAL	ENSP00000361888.1;ENSP00000361884.1;ENSP00000344832.3;ENSP00000361891.3;ENSP00000361883.3;ENSP00000361878.2;ENSP00000412859.1;ENSP00000398475.1;ENSP00000400943.1;ENSP00000410586.1;ENSP00000413383.1;ENSP00000403198.1;ENSP00000408561.1;ENSP00000413656.1	ENSP00000361888.1	No
23.988	NaN	9	1044.49	0.042376	81.297	AVSHEDQFL	ENSP00000452704.1;ENSP00000391930.1;ENSP00000260408.3	ENSP00000452704.1	No
21.7918	NaN	9	900.492	0.05046	75.761	AVSPTVSQL	ENSP00000398870.1;ENSP00000344524.4;ENSP00000411342.1;ENSP00000402893.2;ENSP00000289495.7;ENSP00000405514.1	ENSP00000398870.1	No
23.9454	NaN	9	858.481	0.019654	97.071	AVSSAIAQL	ENSP00000316029.9	ENSP00000316029.9	No
21.6509	NaN	9	874.476	0.033442	87.435	AVSSVVNSI	ENSP00000381762.2;ENSP00000367038.2;ENSP00000354045.4;ENSP00000367044.1;ENSP00000246043.4	ENSP00000381762.2	No
24.6945	NaN	9	916.45	0.00065893	143	AVTEANEAL	ENSP00000442603.1;ENSP00000409303.2;ENSP00000410378.2;ENSP00000204726.3	ENSP00000442603.1	No
26.1428	NaN	9	798.496	0.074053	64.803	AVVAGIAKA	ENSP00000371261.3;ENSP00000371253.3;ENSP00000371236.4	ENSP00000371261.3	No
23.2634	NaN	9	1005.53	0.058959	92.075	AVVAHAYYL	ENSP00000302035.6;ENSP00000436984.1;ENSP00000294256.8;ENSP00000366395.3;ENSP00000432888.1;ENSP00000431720.1	ENSP00000302035.6	No
23.0104	NaN	9	992.577	0.059426	71.501	AVVEAVHRL	ENSP00000355261.5	ENSP00000355261.5	No
24.9005	NaN	9	905.453	0.056068	73.039	AVVESMVTA	ENSP00000440542.1;ENSP00000349508.2;ENSP00000440392.1;ENSP00000437506.1	ENSP00000440542.1	No
22.7511	NaN	9	869.533	0.0038162	128.82	AVVGAIKNV	ENSP00000364408.4;ENSP00000253270.7	ENSP00000364408.4	No
23.4722	NaN	9	889.439	0.0062921	122.98	AVVGSTEEV	ENSP00000420839.1;ENSP00000426344.1;ENSP00000264893.6;ENSP00000424925.1;ENSP00000422896.1;ENSP00000399840.1;ENSP00000367971.2;ENSP00000483876.1;ENSP00000296873.7;ENSP00000367978.1;ENSP00000367973.1;ENSP00000394766.2;ENSP00000367993.4;ENSP00000367991.2	ENSP00000420839.1	No
25.9452	NaN	9	959.547	0.0079573	117.39	AVVKTMQAL	ENSP00000432395.1;ENSP00000434393.1;ENSP00000431243.1;ENSP00000434064.1;ENSP00000292510.3;ENSP00000434556.1;ENSP00000366565.2	ENSP00000432395.1	No
24.7741	NaN	9	874.476	0.034255	86.866	AVVSSVNTV	ENSP00000361087.3	ENSP00000361087.3	No
25.3766	NaN	10	856.502	0.024512	105.39	AVVTGAVVAA	ENSP00000366057.1;ENSP00000334263.4;ENSP00000259951.6;ENSP00000397376.2;ENSP00000486947.1;ENSP00000486309.1	ENSP00000366057.1	No
24.8381	NaN	9	815.475	0.0064774	122.54	AVVTGVTAV	ENSP00000396241.2;ENSP00000343683.4;ENSP00000426034.1;ENSP00000426955.1;ENSP00000422238.1;ENSP00000378442.3;ENSP00000378437.1;ENSP00000338345.3;ENSP00000479604.1;ENSP00000484044.1;ENSP00000421485.1;ENSP00000378440.2	ENSP00000396241.2	No
28.4653	NaN	9	956.565	0.00063064	166.78	AVVTQVNKV	ENSP00000301788.7	ENSP00000301788.7	No
22.0992	NaN	9	1019.47	0.031788	88.591	AVYESMAHL	ENSP00000360151.2;ENSP00000339826.5	ENSP00000360151.2	No
25.4891	NaN	10	1243.65	0.072758	53.756	AWAPKPYHKF	ENSP00000303600.6;ENSP00000387370.1;ENSP00000487176.1;ENSP00000396066.1;ENSP00000389752.1;ENSP00000489579.1;ENSP00000281111.7;ENSP00000409720.1;ENSP00000313644.5;ENSP00000314363.6;ENSP00000418156.1;ENSP00000392830.1;ENSP00000343658.5;ENSP00000345352.6;ENSP00000418916.1;ENSP00000269296.7;ENSP00000418378.1;ENSP00000406487.3;ENSP00000486116.1;ENSP00000419990.1;ENSP00000349880.5;ENSP00000347427.6;ENS…	ENSP00000303600.6	No
23.2748	NaN	9	976.523	0.02173	95.62	AYAENIALL	ENSP00000349205.3	ENSP00000349205.3	No
25.2179	NaN	9	1048.58	0.032434	81.784	AYAIIKEEL	ENSP00000429213.1;ENSP00000287394.5	ENSP00000429213.1	No
27.3704	NaN	9	1080.54	0.0084853	131.03	AYATHPFKF	ENSP00000407684.2;ENSP00000398268.2;ENSP00000229634.9;ENSP00000376269.2;ENSP00000357341.3	ENSP00000407684.2	No
23.7653	NaN	9	1134.52	0.036875	85.064	AYFTETEKF	ENSP00000409852.2;ENSP00000261233.4	ENSP00000409852.2	No
23.9907	NaN	9	1119.47	0.01356	103.71	AYGHFSYEF	ENSP00000426044.2;ENSP00000398048.1;ENSP00000177648.9	ENSP00000426044.2	No
26.3173	NaN	9	1062.55	0.051321	75.213	AYGKDFHLI	ENSP00000348253.6;ENSP00000383821.3;ENSP00000360055.1;ENSP00000360057.3;ENSP00000360053.1;ENSP00000347514.3;ENSP00000350321.2;ENSP00000383820.1	ENSP00000348253.6	No
24.592	NaN	8	956.439	0.019597	103.41	AYGTVHYF	ENSP00000216080.5;ENSP00000424381.1	ENSP00000216080.5	No
25.8742	NaN	9	1034.48	0.0088479	111.04	AYHNSPAYL	ENSP00000462857.1;ENSP00000464061.1;ENSP00000463216.1;ENSP00000411607.2;ENSP00000367039.4;ENSP00000464511.1;ENSP00000462475.1;ENSP00000445370.1;ENSP00000323967.6	ENSP00000462857.1	No
23.7966	NaN	9	1171.57	0.018732	97.798	AYIERMNYI	ENSP00000229471.4;ENSP00000440646.1;ENSP00000357671.3;ENSP00000357667.4;ENSP00000357656.2;ENSP00000346671.3;ENSP00000462468.1;ENSP00000324740.4;ENSP00000464380.1	ENSP00000229471.4	No
25.0423	NaN	9	1019.58	0.0031987	130.27	AYINRASLL	ENSP00000425486.1;ENSP00000425976.1;ENSP00000264389.2;ENSP00000424655.1;ENSP00000424791.1	ENSP00000425486.1	No
25.8254	NaN	9	1089.58	0.07128	66.073	AYKKTHETL	ENSP00000432806.1;ENSP00000432787.1;ENSP00000432590.1;ENSP00000376273.2;ENSP00000357373.2;ENSP00000357387.5;ENSP00000434743.1;ENSP00000435447.1;ENSP00000436953.1;ENSP00000434142.1;ENSP00000306285.13	ENSP00000432806.1	No
22.6702	NaN	9	989.518	0.038992	83.614	AYLAQSPQL	ENSP00000264161.4	ENSP00000264161.4	No
26.4774	NaN	9	1067.53	0.0094066	108.46	AYLDKSPQF	ENSP00000251636.5;ENSP00000481966.1	ENSP00000251636.5	No
26.6544	NaN	9	1079.49	0.02991	89.903	AYLEAHETF	ENSP00000368185.2;ENSP00000441448.1;ENSP00000229179.4	ENSP00000368185.2	No
26.8887	NaN	9	1076.53	0.0080758	116.54	AYLEAIHNF	ENSP00000472080.1;ENSP00000470235.1;ENSP00000263270.5;ENSP00000471340.1;ENSP00000263271.6;ENSP00000470176.1	ENSP00000472080.1	No
25.7661	NaN	9	1132.54	0.018732	97.798	AYLEAYKEF	ENSP00000446292.1;ENSP00000266517.3	ENSP00000446292.1	No
NaN	NaN	9	1069.59	0.0047598	86.113	AYLLNLNHL	ENSP00000428052.1;ENSP00000262213.2	ENSP00000428052.1	No
23.8353	NaN	9	1038.5	0.059772	71.342	AYLPVNESF	ENSP00000307940.5	ENSP00000307940.5	No
24.3108	NaN	9	1093.59	0.028361	90.986	AYLVHIEHL	ENSP00000485492.1;ENSP00000485220.1;ENSP00000421615.2;ENSP00000305617.4;ENSP00000386227.3	ENSP00000485492.1	No
21.6492	NaN	9	1026.54	0.073541	76.592	AYLVNTYAL	ENSP00000432043.1;ENSP00000303222.3	ENSP00000432043.1	No
21.8967	NaN	9	1112.59	0.077681	63.48	AYLVYTDRL	ENSP00000466545.2;ENSP00000488312.1;ENSP00000269812.2;ENSP00000388565.2;ENSP00000329697.1	ENSP00000466545.2	No
24.0441	NaN	9	1041.52	0.042531	81.191	AYNPVTHQL	ENSP00000432571.1;ENSP00000436755.1;ENSP00000263577.7;ENSP00000376458.3	ENSP00000432571.1	No
28.2527	NaN	9	1092.51	0.038992	83.614	AYPHNLMTF	ENSP00000428052.1;ENSP00000262213.2	ENSP00000428052.1	No
24.8285	NaN	9	1111.57	0.040688	82.452	AYQDRLAYL	ENSP00000268182.5;ENSP00000488618.1;ENSP00000453181.1	ENSP00000268182.5	No
24.5916	NaN	9	1094.58	0.028757	104.21	AYQKQPTIF	ENSP00000270625.1;ENSP00000471874.1;ENSP00000470447.1	ENSP00000270625.1	No
28.0918	NaN	9	1141.53	0.030415	89.55	AYRQGHFTY	ENSP00000408644.1;ENSP00000404092.2;ENSP00000384539.1;ENSP00000323439.4	ENSP00000408644.1	No
25.7046	NaN	9	982.549	0.042531	81.191	AYSAKIALF	ENSP00000359211.3	ENSP00000359211.3	No
25.5016	NaN	9	1160.56	0.0083928	114.28	AYSRVQYQF	ENSP00000359267.3;ENSP00000359264.1;ENSP00000359263.1;ENSP00000260502.6	ENSP00000359267.3	No
28.7828	NaN	9	1116.49	0.0022769	134.12	AYSSYVHQY	ENSP00000083182.3	ENSP00000083182.3	No
25.994	NaN	9	1059.5	0.0088479	111.04	AYSVEHNQL	ENSP00000410219.3;ENSP00000343629.4;ENSP00000356716.3	ENSP00000410219.3	No
26.34	NaN	9	1017.53	0.040965	82.263	AYTPFHAVL	ENSP00000402898.2;ENSP00000408429.2;ENSP00000456460.1;ENSP00000396314.3;ENSP00000326379.2;ENSP00000457624.1	ENSP00000402898.2	No
24.5634	NaN	9	1077.61	0.056932	82.452	AYVEKVEKL	ENSP00000320968.8;ENSP00000387739.2	ENSP00000320968.8	No
26.5787	NaN	9	1105.61	0.022832	96.492	AYVEKVERL	ENSP00000425475.1;ENSP00000409999.2;ENSP00000249883.5;ENSP00000424765.1	ENSP00000425475.1	No
24.9738	NaN	9	1079.58	0.045561	94.669	AYVELVHHI	ENSP00000409474.1;ENSP00000476857.1;ENSP00000341840.5;ENSP00000217372.2;ENSP00000350558.4	ENSP00000409474.1	No
24.5293	NaN	9	978.502	0.074111	64.776	AYVGDLQTL	ENSP00000387025.1;ENSP00000264607.4	ENSP00000387025.1	No
31.2926	23.7989	9	1103.52	0.00057727	144.29	AYVHMVTHF	ENSP00000450305.1;ENSP00000449904.1;ENSP00000448612.1;ENSP00000447400.1;ENSP00000446668.1;ENSP00000450050.1;ENSP00000450265.1;ENSP00000448269.1;ENSP00000450159.1;ENSP00000449907.1;ENSP00000447030.1;ENSP00000450158.2;ENSP00000448036.1;ENSP00000378454.4;ENSP00000267115.5;ENSP00000446734.1;ENSP00000389277.1	ENSP00000450305.1	No
23.8161	NaN	9	973.502	0.058347	71.995	AYVPGFAHI	ENSP00000358953.4	ENSP00000358953.4	No
22.4543	NaN	9	1111.46	0.041883	81.635	DAFEFHEAF	ENSP00000385411.3;ENSP00000442665.1;ENSP00000444295.1;ENSP00000325136.5	ENSP00000385411.3	No
NaN	22.0015	15	1786.93	0.063088	41.838	DARSYHLLVRDVSKE	ENSP00000376899.2	ENSP00000376899.2	No
NaN	21.5537	16	1900.98	0.10475	30.133	DARSYHLLVRDVSKEN	ENSP00000376899.2	ENSP00000376899.2	No
NaN	20.9044	13	1415.7	0.0098379	73.067	DATLTALDRGQQQ	ENSP00000370023.3	ENSP00000370023.3	No
22.043	NaN	9	1045.51	0.044858	79.597	DDALVITHY	ENSP00000415505.1;ENSP00000394495.1;ENSP00000390391.1;ENSP00000227322.3	ENSP00000415505.1	No
25.68	NaN	9	1136.47	0.023884	94.114	DDFESKYSF	ENSP00000462826.1;ENSP00000462350.1;ENSP00000320924.4;ENSP00000462386.1;ENSP00000377663.3	ENSP00000462826.1	No
22.9833	NaN	8	953.413	0.041544	92.187	DDFKGPEF	ENSP00000480196.1;ENSP00000485099.1;ENSP00000485127.1;ENSP00000485253.1;ENSP00000362441.4	ENSP00000480196.1	No
28.2778	NaN	9	1244.59	0.0052312	125.48	DDFRFKDRF	ENSP00000463660.1;ENSP00000462548.1;ENSP00000341874.3	ENSP00000463660.1	No
22.9725	NaN	9	1154.45	0.031285	88.942	DDFTQTHEY	ENSP00000356899.2;ENSP00000356898.3	ENSP00000356899.2	No
24.4234	NaN	9	1034.45	0.039338	83.377	DDGVQFHAF	ENSP00000385873.2;ENSP00000465058.1;ENSP00000467805.1;ENSP00000392094.1	ENSP00000385873.2	No
NaN	21.0587	13	1532.87	0.15644	43.544	DDIKGIQKLYGKR	ENSP00000260227.4	ENSP00000260227.4	No
NaN	24.5926	14	1619.9	0.011239	63.037	DDIKGIQKLYGKRS	ENSP00000260227.4	ENSP00000260227.4	No
21.6267	NaN	8	909.444	0.048517	89.369	DDIKVSSF	ENSP00000466951.1;ENSP00000460301.1;ENSP00000460191.1;ENSP00000466139.1;ENSP00000465793.1;ENSP00000458635.1;ENSP00000460898.1;ENSP00000459164.1;ENSP00000440283.2;ENSP00000346977.4;ENSP00000263073.5	ENSP00000466951.1	No
25.8509	NaN	9	1092.57	0.028242	91.069	DDLLVVEKY	ENSP00000351094.5;ENSP00000352208.4	ENSP00000351094.5	No
23.129	NaN	8	1022.49	0.052513	87.754	DDMQIRVF	ENSP00000422295.1;ENSP00000329419.4;ENSP00000422469.1;ENSP00000427185.1;ENSP00000424144.1;ENSP00000422547.1;ENSP00000423271.1	ENSP00000422295.1	No
25.6567	NaN	8	959.398	0.021075	102.41	DDRAYSSF	ENSP00000265754.8;ENSP00000265753.8	ENSP00000265754.8	No
24.8483	NaN	8	980.424	0.0708	79.833	DDVAVHYY	ENSP00000379068.2;ENSP00000348550.4;ENSP00000343899.5;ENSP00000450667.1;ENSP00000451977.1	ENSP00000379068.2	No
25.3513	NaN	8	880.381	0.050088	88.734	DDVSAVEF	ENSP00000439970.1;ENSP00000382274.4;ENSP00000331851.6;ENSP00000370883.3;ENSP00000263012.6;ENSP00000458821.1;ENSP00000455456.1	ENSP00000439970.1	No
25.3442	NaN	9	1170.46	0.031277	88.948	DDWDNRTSY	ENSP00000235790.4;ENSP00000356234.3;ENSP00000356233.2	ENSP00000235790.4	No
26.2669	NaN	9	1129.45	0.032592	88.029	DDYTIPDEY	ENSP00000426030.1;ENSP00000421218.1;ENSP00000423587.1;ENSP00000426743.1;ENSP00000482895.1;ENSP00000423533.1;ENSP00000378284.3;ENSP00000354346.4;ENSP00000422319.1;ENSP00000378279.2;ENSP00000480093.1	ENSP00000426030.1	No
28.1747	21.5858	9	1062.53	0.012926	104.44	DEAAFLERL	ENSP00000393621.1;ENSP00000398826.1;ENSP00000354513.2;ENSP00000419673.1;ENSP00000376826.2;ENSP00000395710.1;ENSP00000354826.2;ENSP00000411476.2;ENSP00000407522.1;ENSP00000390926.1	ENSP00000393621.1	No
27.6036	NaN	8	920.46	0.011856	114.59	DEAAFQKL	ENSP00000357705.4;ENSP00000357704.1;ENSP00000357703.1;ENSP00000346294.4	ENSP00000357705.4	No
23.7691	NaN	8	972.488	0.0085143	124.37	DEAELQRL	ENSP00000421964.2;ENSP00000422122.2;ENSP00000438455.1	ENSP00000421964.2	No
22.4148	NaN	8	900.382	0.024743	99.919	DEAESHTL	ENSP00000407269.1;ENSP00000344595.6;ENSP00000278795.3;ENSP00000368773.2;ENSP00000307252.4;ENSP00000478305.1	ENSP00000407269.1	No
25.1217	NaN	9	1086.53	0.020713	107.66	DEAEVHLKF	ENSP00000463873.1;ENSP00000463527.2;ENSP00000443265.2;ENSP00000410108.2;ENSP00000464240.2;ENSP00000322608.5;ENSP00000407552.2	ENSP00000463873.1	No
24.0575	NaN	8	963.466	0.064839	82.452	DEAFVREV	ENSP00000433683.1;ENSP00000431414.1;ENSP00000434043.1;ENSP00000350124.4;ENSP00000344572.2	ENSP00000433683.1	No
23.5071	NaN	10	1067.5	0.026252	103.56	DEAGGRFVAF	ENSP00000263202.9	ENSP00000263202.9	No
23.8702	NaN	9	923.435	0.036447	85.357	DEAGPSIVH	ENSP00000386857.1;ENSP00000295137.3;ENSP00000402373.1;ENSP00000224784.6;ENSP00000386929.3;ENSP00000355645.3;ENSP00000290378.4;ENSP00000355644.3	ENSP00000355645.3	No
24.7706	NaN	9	1003.46	0.038992	83.614	DEAHLASVY	ENSP00000274327.7;ENSP00000370406.3;ENSP00000231524.9	ENSP00000274327.7	No
23.0774	NaN	9	953.409	0.0057135	124.34	DEAHPVESA	ENSP00000482720.1;ENSP00000430397.1;ENSP00000409064.2;ENSP00000429071.1;ENSP00000430753.2;ENSP00000274542.2;ENSP00000430955.1	ENSP00000482720.1	No
23.4824	NaN	9	1026.48	0.019654	97.071	DEAIHSVAW	ENSP00000356450.3;ENSP00000356451.3;ENSP00000321826.6;ENSP00000441479.1	ENSP00000356450.3	No
26.0711	NaN	8	937.422	2.5422e-06	153.78	DEAKFPTM	ENSP00000419629.1;ENSP00000378217.2;ENSP00000331602.3	ENSP00000419629.1	No
24.4227	NaN	9	1089.51	0.011385	106.2	DEAKHAEKY	ENSP00000402897.2;ENSP00000420558.1;ENSP00000356621.3	ENSP00000402897.2	No
23.0835	NaN	8	844.465	0.05489	86.794	DEAKIAKA	ENSP00000259237.5;ENSP00000365281.2;ENSP00000386797.1;ENSP00000315284.4;ENSP00000376761.3;ENSP00000376760.3;ENSP00000259238.4;ENSP00000315411.3	ENSP00000259237.5	No
NaN	NaN	8	857.486	0.045902	68.915	DEAKLIAV	ENSP00000346566.3;ENSP00000310227.5;ENSP00000432768.1	ENSP00000346566.3	No
25.9316	NaN	10	1222.62	0.01879	118.71	DEAKSLIERY	ENSP00000261424.4;ENSP00000371321.1;ENSP00000422129.1	ENSP00000261424.4	No
24.7068	NaN	9	1027.42	0.064504	69.176	DEAPPEHSF	ENSP00000269033.3;ENSP00000444743.1	ENSP00000269033.3	No
26.668	NaN	10	1175.58	0.052945	76.827	DEAPVLDVRY	ENSP00000262241.5	ENSP00000262241.5	No
25.3811	NaN	8	906.42	0.026961	98.415	DEAQAFRA	ENSP00000410537.1;ENSP00000365891.4	ENSP00000410537.1	No
21.7564	NaN	9	1019.5	0.058034	72.138	DEAQAFRAL	ENSP00000410537.1;ENSP00000365891.4	ENSP00000410537.1	No
21.216	NaN	9	977.457	0.0086097	83.206	DEAQARAAF	ENSP00000294752.3;ENSP00000375703.2;ENSP00000355453.2;ENSP00000355452.2;ENSP00000375704.3;ENSP00000337383.3	ENSP00000294752.3	No
25.2636	NaN	8	915.466	0.018066	104.45	DEAQVQKV	ENSP00000011292.3	ENSP00000011292.3	No
26.5639	NaN	8	999.43	0.07764	83.265	DEARFSEF	ENSP00000455882.1;ENSP00000455308.1;ENSP00000411409.1	ENSP00000455882.1	No
25.9105	NaN	9	1051.53	0.027885	91.318	DEARSLKAY	ENSP00000368912.1;ENSP00000372222.3;ENSP00000368927.5;ENSP00000354722.2	ENSP00000368912.1	No
22.6395	NaN	9	955.413	0.050061	76.035	DEASAITSY	ENSP00000417581.1	ENSP00000417581.1	No
25.2509	NaN	8	859.429	0.024743	99.919	DEATALQL	ENSP00000381756.2;ENSP00000347044.2;ENSP00000348702.3;ENSP00000346602.3;ENSP00000344848.3;ENSP00000350277.2;ENSP00000434583.1;ENSP00000388180.2;ENSP00000323856.4	ENSP00000381756.2	No
21.6699	NaN	9	1000.56	0.0083478	114.6	DEATLLRAL	ENSP00000466909.1;ENSP00000465798.1;ENSP00000253794.1	ENSP00000466909.1	No
22.3933	NaN	8	992.493	0.022201	101.64	DEAVFREK	ENSP00000369197.1;ENSP00000369213.2	ENSP00000369197.1	No
22.2586	NaN	9	1037.48	0.036875	85.064	DEAVSGWKF	ENSP00000367558.2;ENSP00000316357.6;ENSP00000342812.3	ENSP00000367558.2	No
22.9599	NaN	9	979.413	0.019654	97.071	DEDGDLVAF	ENSP00000425957.1;ENSP00000424477.1;ENSP00000374455.4	ENSP00000425957.1	No
22.292	NaN	8	946.367	0.019779	103.29	DEDHSPTF	ENSP00000382897.3;ENSP00000262126.3;ENSP00000372932.3	ENSP00000382897.3	No
26.6794	NaN	9	1036.43	0.015646	101.33	DEDPQAVTY	ENSP00000411227.2;ENSP00000401962.1;ENSP00000408995.2;ENSP00000375616.1;ENSP00000375613.3;ENSP00000390120.2;ENSP00000270464.5	ENSP00000411227.2	No
24.11	NaN	8	930.441	0.058178	98.457	DEDRAVQV	ENSP00000450908.1;ENSP00000483122.1;ENSP00000250454.3	ENSP00000450908.1	No
23.654	NaN	9	1047.45	0.0003298	148.21	DEDSLVSHF	ENSP00000380199.4;ENSP00000380202.4;ENSP00000347404.3;ENSP00000316032.7;ENSP00000352091.5	ENSP00000380199.4	No
25.2507	NaN	9	1112.5	0.021556	95.741	DEDVFPTKY	ENSP00000479647.1;ENSP00000328694.6	ENSP00000479647.1	No
25.3566	NaN	9	1183.55	0.0035404	129.47	DEDVLRYQF	ENSP00000384299.1;ENSP00000381812.3;ENSP00000334553.7;ENSP00000486725.1	ENSP00000384299.1	No
24.4818	NaN	10	1031.43	0.03756	84.568	DEEAGGRPAM	ENSP00000393151.2;ENSP00000283179.9	ENSP00000393151.2	No
25.9127	NaN	9	966.429	0.014608	102.51	DEEGKGAVY	ENSP00000262193.6	ENSP00000262193.6	No
23.4316	NaN	9	1050.52	0.037599	84.568	DEEGLKLTF	ENSP00000406288.3;ENSP00000451601.1;ENSP00000382863.2;ENSP00000451071.1	ENSP00000406288.3	No
22.7898	NaN	9	1046.53	0.042376	81.297	DEEIIVKAM	ENSP00000325681.6;ENSP00000314544.8	ENSP00000325681.6	No
25.3644	NaN	8	1022.5	0.0010011	139.92	DEEIKRAY	ENSP00000254322.1	ENSP00000254322.1	No
23.7297	NaN	9	1118.52	0.018732	97.798	DEELKSHVY	ENSP00000484432.1;ENSP00000367757.5;ENSP00000367756.3;ENSP00000479261.1;ENSP00000380006.1	ENSP00000484432.1	No
24.2612	NaN	11	1233.52	0.042855	119.41	DEELLGDGHSY	ENSP00000290541.6	ENSP00000290541.6	No
23.5953	NaN	8	938.423	0.069561	80.377	DEELTVAY	ENSP00000274031.3	ENSP00000274031.3	No
23.414	NaN	8	983.427	0.044379	91.041	DEEMAVKY	ENSP00000343446.5;ENSP00000365113.4;ENSP00000365107.4	ENSP00000343446.5	No
24.5725	NaN	8	994.461	0.018418	104.21	DEEQIAKY	ENSP00000480783.1;ENSP00000202816.1	ENSP00000480783.1	No
24.8047	NaN	8	993.477	0.07776	76.774	DEERAYVL	ENSP00000379721.3;ENSP00000302239.4;ENSP00000453427.1;ENSP00000453206.1;ENSP00000453460.1;ENSP00000454059.1;ENSP00000452950.1;ENSP00000454003.1	ENSP00000379721.3	No
22.6972	NaN	9	1089.45	0.035381	86.086	DEETYLSSF	ENSP00000230640.5	ENSP00000230640.5	No
22.3727	NaN	9	1085.51	0.058034	72.138	DEFANLIQH	ENSP00000398754.1;ENSP00000373318.1;ENSP00000287647.3;ENSP00000389936.1	ENSP00000398754.1	No
27.0315	NaN	9	1072.47	0.046437	78.516	DEFDGKVTY	ENSP00000370745.1;ENSP00000233084.3;ENSP00000484958.1;ENSP00000482416.1	ENSP00000370745.1	No
26.6903	NaN	9	1126.52	0.026281	92.439	DEFEFLEKA	ENSP00000445961.1;ENSP00000323889.4	ENSP00000445961.1	No
29.1709	NaN	9	1172.49	0.00043242	146.58	DEFEKEETF	ENSP00000325002.6;ENSP00000422478.1	ENSP00000325002.6	No
24.0324	NaN	9	1010.42	0.044858	79.597	DEFESGISQ	ENSP00000385286.1;ENSP00000385018.1;ENSP00000339095.4;ENSP00000385729.3	ENSP00000385286.1	No
23.828	NaN	11	1194.54	0.037904	85.212	DEFESGISQAL	ENSP00000385286.1;ENSP00000385018.1;ENSP00000339095.4;ENSP00000385729.3	ENSP00000385286.1	No
27.3485	NaN	9	1032.45	0.0099011	107.9	DEFGHTSQL	ENSP00000463049.1;ENSP00000326603.6	ENSP00000463049.1	No
23.4415	NaN	9	1018.44	0.050324	75.854	DEFGSQVTH	ENSP00000363098.3;ENSP00000354504.2;ENSP00000314038.4	ENSP00000363098.3	No
22.369	NaN	9	1159.45	0.044858	79.597	DEFGSWQEY	ENSP00000417730.1;ENSP00000263549.3	ENSP00000417730.1	No
24.2697	NaN	8	1001.48	0.02816	97.602	DEFHLQTL	ENSP00000299138.7	ENSP00000299138.7	No
26.2112	NaN	9	1104.49	0.073073	65.252	DEFHNPLAY	ENSP00000268482.3	ENSP00000268482.3	No
25.4153	NaN	8	999.514	0.061771	83.801	DEFIAHRL	ENSP00000219252.4	ENSP00000219252.4	No
25.2373	NaN	8	963.528	0.0222	109.86	DEFIIKTV	ENSP00000445992.1;ENSP00000335333.2;ENSP00000444779.1;ENSP00000466363.1;ENSP00000411477.1;ENSP00000398587.1;ENSP00000357885.4;ENSP00000438082.1;ENSP00000415648.2;ENSP00000265382.2;ENSP00000435778.1;ENSP00000271663.7;ENSP00000386432.1;ENSP00000357883.4	ENSP00000445992.1	No
24.1267	NaN	9	1094.57	0.060697	70.919	DEFIIKTVM	ENSP00000445992.1;ENSP00000335333.2;ENSP00000444779.1;ENSP00000466363.1	ENSP00000445992.1	No
23.4646	NaN	9	961.476	0.023465	94.407	DEFILPTGA	ENSP00000473724.1;ENSP00000389331.2;ENSP00000363210.2;ENSP00000363211.2;ENSP00000464522.3	ENSP00000473724.1	No
23.2079	NaN	9	1077.48	0.002443	94.407	DEFITVHSM	ENSP00000471434.2;ENSP00000377027.2;ENSP00000258449.1	ENSP00000471434.2	No
23.2758	NaN	9	1085.54	0.044028	80.165	DEFKSVSKF	ENSP00000420793.2;ENSP00000377939.2;ENSP00000482043.1;ENSP00000338703.5;ENSP00000411803.2	ENSP00000420793.2	No
28.3902	20.6991	8	933.517	0.020623	102.71	DEFKVVVV	ENSP00000325002.6	ENSP00000325002.6	No
23.5253	NaN	10	1194.56	0.027056	102.72	DEFLGLTHTY	ENSP00000433967.1;ENSP00000437127.1;ENSP00000433792.1;ENSP00000432435.1;ENSP00000435857.1;ENSP00000431447.1;ENSP00000431747.1;ENSP00000380063.4;ENSP00000434387.1;ENSP00000432997.1;ENSP00000261789.4	ENSP00000433967.1	No
26.5397	NaN	9	1050.53	0.017295	99.442	DEFLRISTA	ENSP00000265620.7;ENSP00000360136.3;ENSP00000360126.3;ENSP00000346328.7;ENSP00000360143.4;ENSP00000360141.3;ENSP00000304472.11	ENSP00000265620.7	No
26.5022	NaN	8	1023.47	0.0097347	122.78	DEFNLQKM	ENSP00000364354.3;ENSP00000364345.3;ENSP00000420608.1	ENSP00000364354.3	No
23.9913	NaN	8	953.416	0.038883	93.262	DEFQIATM	ENSP00000377868.2;ENSP00000419702.1;ENSP00000346755.6;ENSP00000377867.2;ENSP00000418753.1	ENSP00000377868.2	No
22.179	NaN	8	1006.47	0.058561	85.212	DEFRAQEI	ENSP00000418835.1;ENSP00000420271.1;ENSP00000420294.1	ENSP00000418835.1	No
21.7046	NaN	10	1293.58	0.073661	64.711	DEFRMPYLSH	ENSP00000484011.1;ENSP00000360857.1;ENSP00000353604.4;ENSP00000345425.6;ENSP00000323443.7;ENSP00000360893.3;ENSP00000360867.1;ENSP00000360922.2	ENSP00000484011.1	No
25.3131	NaN	9	1142.49	0.063963	69.423	DEFSDFDRL	ENSP00000466593.2;ENSP00000085079.6;ENSP00000270460.5;ENSP00000406209.1	ENSP00000466593.2	No
25.5061	NaN	9	1189.5	0.033602	87.323	DEFSNPYRY	ENSP00000414529.1	ENSP00000414529.1	No
22.5218	NaN	8	950.435	0.061771	83.801	DEFSQNVL	ENSP00000478432.1;ENSP00000478809.1;ENSP00000410314.1;ENSP00000403550.1;ENSP00000329140.6	ENSP00000478432.1	No
24.2055	NaN	8	909.408	0.05657	86.086	DEFTAQSI	ENSP00000472382.1;ENSP00000399532.2;ENSP00000309428.6;ENSP00000471369.1;ENSP00000375892.2	ENSP00000472382.1	No
26.9554	21.2332	8	997.512	0.0085377	124.34	DEFTFVKL	ENSP00000356905.4	ENSP00000356905.4	No
23.8864	NaN	8	973.451	0.040332	92.677	DEFVTHNL	ENSP00000296412.8	ENSP00000296412.8	No
25.5971	NaN	9	1098.52	0.023884	94.114	DEFYKTPSL	ENSP00000341028.4;ENSP00000265560.4	ENSP00000341028.4	No
23.4675	NaN	8	932.388	0.060502	84.359	DEGHSFEL	ENSP00000412076.1;ENSP00000408325.1;ENSP00000307235.3	ENSP00000412076.1	No
25.9486	NaN	8	909.492	0.012699	97.473	DEGKLHVL	ENSP00000364289.3	ENSP00000364289.3	No
28.3523	NaN	8	962.519	0.00077323	140.09	DEGKVIRF	ENSP00000265069.8	ENSP00000265069.8	No
23.8046	NaN	9	1111.53	0.037599	84.568	DEGNLRFVY	ENSP00000354573.2;ENSP00000362006.3;ENSP00000455274.1;ENSP00000455823.1;ENSP00000435078.1;ENSP00000435070.1;ENSP00000437059.1	ENSP00000354573.2	No
24.2975	NaN	9	961.406	0.026642	92.187	DEGPLDVSM	ENSP00000442369.1;ENSP00000439441.1;ENSP00000238156.3	ENSP00000442369.1	No
22.6886	NaN	8	933.394	0.050991	76.478	DEGRSFSH	ENSP00000448645.1;ENSP00000450274.1;ENSP00000449772.1;ENSP00000478872.1;ENSP00000390681.2;ENSP00000351066.7;ENSP00000378947.3;ENSP00000447168.1;ENSP00000479913.1;ENSP00000378935.2	ENSP00000448645.1	No
22.2322	NaN	8	824.403	0.059931	84.609	DEGVGLVH	ENSP00000399402.2;ENSP00000322706.6	ENSP00000399402.2	No
26.5962	NaN	9	1024.49	0.01369	103.56	DEGVMVTKF	ENSP00000387210.1;ENSP00000354816.3;ENSP00000329072.3;ENSP00000387173.3;ENSP00000259206.5	ENSP00000387210.1	No
23.4321	NaN	9	1007.49	0.036875	85.064	DEGVQVAKY	ENSP00000375808.3;ENSP00000375805.2;ENSP00000375809.3	ENSP00000375808.3	No
25.1688	NaN	9	1058.46	0.025942	92.677	DEGVYVNTY	ENSP00000303600.6;ENSP00000387370.1;ENSP00000487176.1;ENSP00000396066.1;ENSP00000389752.1;ENSP00000489579.1;ENSP00000281111.7;ENSP00000409720.1;ENSP00000313644.5;ENSP00000314363.6;ENSP00000418156.1;ENSP00000392830.1;ENSP00000343658.5;ENSP00000345352.6;ENSP00000418916.1;ENSP00000269296.7;ENSP00000418378.1;ENSP00000406487.3;ENSP00000486116.1;ENSP00000419990.1;ENSP00000349880.5;ENSP00000347427.6;ENS…	ENSP00000303600.6	No
26.6289	NaN	9	925.451	0.010309	107.43	DEHAGVISV	ENSP00000473357.1;ENSP00000435085.1;ENSP00000434828.1;ENSP00000473439.1;ENSP00000480529.1;ENSP00000256644.4	ENSP00000473357.1	No
24.2263	NaN	9	1017.48	0.0057005	124.37	DEHALIASY	ENSP00000444463.1;ENSP00000385482.3;ENSP00000385193.3;ENSP00000288642.9;ENSP00000384084.3	ENSP00000444463.1	No
28.1551	NaN	9	1115.52	0.034819	86.472	DEHALIQQY	ENSP00000356515.3;ENSP00000404205.1;ENSP00000387927.1;ENSP00000356496.4	ENSP00000356515.3	No
26.864	NaN	8	866.377	0.043035	91.584	DEHEGPAL	ENSP00000362334.3	ENSP00000362334.3	No
27.3228	NaN	9	1029.44	0.019654	97.071	DEHEGPALY	ENSP00000362334.3	ENSP00000362334.3	No
26.7427	NaN	11	1203.5	6.7048e-12	166.96	DEHGIDPTGTY	ENSP00000379672.1;ENSP00000339001.7;ENSP00000341289.4;ENSP00000471503.1;ENSP00000469660.1;ENSP00000469560.1;ENSP00000468843.1;ENSP00000472481.1;ENSP00000470627.1;ENSP00000469936.1;ENSP00000472375.1;ENSP00000443590.1;ENSP00000264071.1	ENSP00000379672.1	No
26.5843	NaN	8	983.41	0.0016279	135.87	DEHHSVNF	ENSP00000416123.2;ENSP00000415691.2;ENSP00000414615.2;ENSP00000390181.2;ENSP00000243326.4;ENSP00000404882.2	ENSP00000416123.2	No
27.7055	18.3241	8	943.44	0.011917	118.01	DEHINVAF	ENSP00000440209.1;ENSP00000339950.5;ENSP00000279227.5	ENSP00000440209.1	No
22.5448	NaN	8	932.424	0.069561	80.377	DEHISYVA	ENSP00000484855.1;ENSP00000389934.3;ENSP00000452084.1	ENSP00000484855.1	No
22.9857	NaN	9	1229.51	0.038657	83.843	DEHIYPYMY	ENSP00000413944.1;ENSP00000366533.1;ENSP00000366538.1;ENSP00000366543.3;ENSP00000323747.4;ENSP00000308975.6;ENSP00000377901.1;ENSP00000377899.2;ENSP00000366530.1;ENSP00000337088.1	ENSP00000413944.1	No
25.2018	NaN	9	1123.57	0.066151	59.245	DEHLFIITH	ENSP00000444788.2	ENSP00000444788.2	No
26.3824	NaN	9	1166.57	0.016412	100.45	DEHLLIQHY	ENSP00000367974.4;ENSP00000354464.4;ENSP00000367997.3;ENSP00000340057.3;ENSP00000367979.3;ENSP00000352894.1;ENSP00000417123.1;ENSP00000350765.2;ENSP00000479270.1;ENSP00000367948.2;ENSP00000478150.1;ENSP00000354923.3	ENSP00000367974.4	No
23.0039	NaN	9	1066.57	0.046702	88.942	DEHLQLISL	ENSP00000399769.1;ENSP00000376272.2;ENSP00000296273.2	ENSP00000399769.1	No
29.1132	NaN	9	1116.56	0.01339	93.429	DEHLSVVRY	ENSP00000460288.1;ENSP00000461746.1;ENSP00000409654.2;ENSP00000283027.5	ENSP00000460288.1	No
23.7206	NaN	8	925.451	0.024526	100.07	DEHLVQSV	ENSP00000318070.5;ENSP00000307271.6;ENSP00000384077.1;ENSP00000331649.3;ENSP00000384651.2	ENSP00000318070.5	No
24.2055	NaN	8	1031.43	0.011785	110.63	DEHNIQNY	ENSP00000416508.1;ENSP00000256031.4	ENSP00000416508.1	No
28.7488	NaN	9	1141.55	0.018098	86.833	DEHPNVIRY	ENSP00000401445.2	ENSP00000401445.2	No
24.185	NaN	9	1088.4	0.049414	76.478	DEHPQEDGY	ENSP00000471457.1;ENSP00000380444.2;ENSP00000472915.1;ENSP00000471367.1	ENSP00000471457.1	No
26.6935	NaN	8	980.391	0.00011011	145.87	DEHSVMTY	ENSP00000358863.3;ENSP00000358872.4;ENSP00000416926.1;ENSP00000353467.4;ENSP00000358866.3;ENSP00000480593.1;ENSP00000408921.1;ENSP00000344002.6;ENSP00000327145.8;ENSP00000351339.3;ENSP00000415599.2;ENSP00000295956.4;ENSP00000420213.1;ENSP00000418510.1	ENSP00000358863.3	No
23.014	NaN	8	963.477	0.030454	107.29	DEHVHSKL	ENSP00000355502.1;ENSP00000338161.4;ENSP00000355500.1;ENSP00000355501.1	ENSP00000355502.1	No
24.5858	NaN	8	964.461	0.011916	117.93	DEHVQPQL	ENSP00000297151.4	ENSP00000297151.4	No
22.1896	NaN	9	1002.45	0.053691	74.127	DEIAQGEEL	ENSP00000392028.1;ENSP00000437061.1	ENSP00000392028.1	No
23.3148	NaN	10	1199.53	0.059386	73.26	DEIDFKETGF	ENSP00000434429.1;ENSP00000433058.1;ENSP00000377389.2;ENSP00000377390.3;ENSP00000434426.1	ENSP00000434429.1	No
21.5722	NaN	8	924.455	0.02179	88.627	DEIDLHAL	ENSP00000271620.3	ENSP00000271620.3	No
25.3252	NaN	8	1015.42	0.061771	83.801	DEIENPHY	ENSP00000381362.3;ENSP00000441831.1;ENSP00000417257.1	ENSP00000381362.3	No
23.7361	NaN	9	1100.51	0.056932	81.548	DEIFSATRY	ENSP00000368100.4;ENSP00000389515.1;ENSP00000390971.1;ENSP00000400049.1	ENSP00000368100.4	No
25.6687	NaN	9	1136.54	0.042009	81.548	DEIISEERF	ENSP00000446730.1;ENSP00000350536.3;ENSP00000311405.4	ENSP00000446730.1	No
24.2833	NaN	8	916.432	0.011891	116.54	DEIKNPAM	ENSP00000479111.1;ENSP00000384189.2;ENSP00000348360.3;ENSP00000395083.2;ENSP00000296557.4	ENSP00000479111.1	No
25.9945	NaN	9	1164.61	0.015369	101.64	DEIKTLQRY	ENSP00000318298.6;ENSP00000358769.3;ENSP00000358771.3	ENSP00000318298.6	No
21.4877	NaN	8	968.529	0.056511	86.113	DEINIPRL	ENSP00000398754.1;ENSP00000373318.1;ENSP00000287647.3;ENSP00000399354.1	ENSP00000398754.1	No
24.2789	NaN	9	1118.6	0.0047275	126.67	DEINKQLIF	ENSP00000397537.1;ENSP00000473456.1;ENSP00000473367.1;ENSP00000473532.1;ENSP00000355599.3	ENSP00000397537.1	No
24.6337	NaN	8	945.411	0.011758	109.11	DEINLPDM	ENSP00000348965.4	ENSP00000348965.4	No
21.895	NaN	9	1089.44	0.048566	77.058	DEIQNGDHY	ENSP00000398543.1;ENSP00000372256.2;ENSP00000322408.4;ENSP00000444293.1;ENSP00000389433.1;ENSP00000445176.1;ENSP00000364532.3;ENSP00000364528.3;ENSP00000385394.3;ENSP00000364550.3	ENSP00000398543.1	No
24.7695	NaN	10	1219.54	0.019547	112.17	DEIQTVHSEY	ENSP00000468004.1;ENSP00000225983.5	ENSP00000468004.1	No
25.0088	NaN	8	992.529	0.013427	107.59	DEIRGYKL	ENSP00000412420.1;ENSP00000411381.1;ENSP00000442699.1;ENSP00000218364.4	ENSP00000412420.1	No
22.5893	NaN	8	984.597	0.04807	89.55	DEIRLKIV	ENSP00000301788.7	ENSP00000301788.7	No
23.1717	NaN	9	1071.63	0.048904	76.827	DEIRLLKSV	ENSP00000391069.2;ENSP00000362931.2;ENSP00000354674.3;ENSP00000362928.2;ENSP00000424068.1	ENSP00000391069.2	No
23.6112	NaN	9	1018.51	0.059692	71.379	DEIRMTIAA	ENSP00000296218.7	ENSP00000296218.7	No
23.4682	NaN	8	971.504	0.011902	117.17	DEIRQAQL	ENSP00000430284.1;ENSP00000427841.1;ENSP00000427851.1;ENSP00000431022.1;ENSP00000348108.5	ENSP00000430284.1	No
22.0898	NaN	9	974.492	0.038992	83.614	DEISIAQSL	ENSP00000431776.1;ENSP00000298815.7	ENSP00000431776.1	No
22.8269	NaN	9	1077.55	0.0076905	119.29	DEIVRINGY	ENSP00000437128.1;ENSP00000432236.1;ENSP00000432944.1;ENSP00000436934.1;ENSP00000317018.4;ENSP00000005226.7	ENSP00000437128.1	No
27.1241	NaN	8	969.448	0.0020428	135.77	DEKAIMTY	ENSP00000252699.2;ENSP00000465176.1;ENSP00000450903.1;ENSP00000450764.1;ENSP00000366035.3;ENSP00000414272.2;ENSP00000193403.6;ENSP00000377941.4;ENSP00000439828.2	ENSP00000252699.2	No
27.6004	NaN	9	957.513	0.0076743	119.41	DEKALAQAL	ENSP00000424575.1;ENSP00000422148.1;ENSP00000422364.1;ENSP00000372411.3;ENSP00000290921.6;ENSP00000436285.1;ENSP00000434630.1;ENSP00000410474.2;ENSP00000338615.5;ENSP00000357816.5;ENSP00000311825.6	ENSP00000424575.1	No
23.0997	NaN	8	916.487	0.011939	119.21	DEKAVDKL	ENSP00000364489.7;ENSP00000323421.3	ENSP00000364489.7	No
24.4211	NaN	9	1107.54	0.059772	71.342	DEKEFTVQI	ENSP00000406288.3;ENSP00000451601.1;ENSP00000382863.2;ENSP00000451071.1	ENSP00000406288.3	No
25.5693	NaN	9	1133.56	0.004009	128.36	DEKELIEKM	ENSP00000272217.2	ENSP00000272217.2	No
27.597	NaN	9	1166.51	0.050324	75.854	DEKEQLNEY	ENSP00000381756.2;ENSP00000347044.2;ENSP00000348702.3;ENSP00000346602.3;ENSP00000344848.3;ENSP00000350277.2;ENSP00000434583.1;ENSP00000388180.2;ENSP00000323856.4	ENSP00000381756.2	No
23.7804	NaN	8	1090.46	0.022201	101.64	DEKFFENY	ENSP00000351596.2	ENSP00000351596.2	No
23.8178	NaN	8	1021.49	0.03262	95.793	DEKFHIAY	ENSP00000306734.2;ENSP00000349061.7;ENSP00000393762.2	ENSP00000306734.2	No
23.4486	NaN	8	966.502	0.0027865	133.23	DEKIATKY	ENSP00000478401.1;ENSP00000368349.3;ENSP00000368358.3	ENSP00000478401.1	No
22.8802	NaN	8	873.481	0.011897	116.88	DEKIISGL	ENSP00000377391.2;ENSP00000296933.6;ENSP00000265094.5	ENSP00000377391.2	No
26.3192	NaN	8	994.545	7.3825e-05	148.38	DEKILIQH	ENSP00000378168.2;ENSP00000322777.6;ENSP00000464366.1;ENSP00000378165.4;ENSP00000340029.6	ENSP00000378168.2	No
23.633	NaN	9	1093.53	0.024944	93.374	DEKKFDEAL	ENSP00000446740.1;ENSP00000448177.1;ENSP00000449426.1;ENSP00000352842.5;ENSP00000309438.7;ENSP00000345771.6	ENSP00000446740.1	No
22.7797	NaN	8	981.459	0.018562	104.11	DEKKMANF	ENSP00000299163.4	ENSP00000299163.4	No
23.0385	NaN	8	1019.53	0.011872	115.49	DEKKMEKL	ENSP00000316029.9	ENSP00000316029.9	No
22.5984	NaN	9	1148.51	0.010103	107.66	DEKKNDHTY	ENSP00000418779.1;ENSP00000417719.1;ENSP00000378416.2;ENSP00000309259.2	ENSP00000418779.1	No
23.8988	NaN	8	976.49	0.0070594	126.28	DEKLLQTM	ENSP00000441138.1;ENSP00000482957.1;ENSP00000259698.4;ENSP00000328062.5;ENSP00000484713.1	ENSP00000328062.5	No
24.5048	NaN	8	948.492	0.011792	111.04	DEKNFVVV	ENSP00000415821.1;ENSP00000466968.1;ENSP00000466243.1;ENSP00000416868.1;ENSP00000468674.1;ENSP00000321365.3;ENSP00000467024.1;ENSP00000350708.3	ENSP00000415821.1	No
22.2293	NaN	8	979.461	0.066361	81.784	DEKNINTF	ENSP00000357642.3;ENSP00000479215.1;ENSP00000357643.3	ENSP00000357642.3	No
24.1583	NaN	9	1120.54	0.050324	75.854	DEKNIQEVF	ENSP00000358120.4	ENSP00000358120.4	No
24.5362	NaN	9	1098.5	0.0075051	120.12	DEKNYTKAM	ENSP00000371525.5;ENSP00000333666.3	ENSP00000371525.5	No
23.1632	NaN	9	1132.58	0.01369	103.56	DEKQLIEKM	ENSP00000479202.1;ENSP00000256496.3	ENSP00000479202.1	No
25.4955	NaN	9	1158.57	0.048566	78.334	DEKQQHIVY	ENSP00000445030.1;ENSP00000377068.2;ENSP00000410694.3;ENSP00000377067.3;ENSP00000444430.1;ENSP00000258148.7;ENSP00000417281.2;ENSP00000266624.9;ENSP00000258149.6	ENSP00000445030.1	No
22.635	NaN	8	950.482	0.079853	75.854	DEKRLAGY	ENSP00000343274.4;ENSP00000430180.1;ENSP00000430338.1	ENSP00000343274.4	No
28.747	NaN	8	967.486	0.016414	114.78	DEKSIITY	ENSP00000349259.4;ENSP00000479037.1;ENSP00000334156.5;ENSP00000374630.3;ENSP00000469242.1;ENSP00000375879.2;ENSP00000340345.4;ENSP00000263373.2;ENSP00000470693.1;ENSP00000374370.3;ENSP00000374371.5;ENSP00000451752.1;ENSP00000374372.3;ENSP00000381756.2;ENSP00000347044.2;ENSP00000348702.3;ENSP00000346602.3;ENSP00000344848.3;ENSP00000350277.2;ENSP00000434583.1;ENSP00000388180.2;ENSP00000323856.4;ENS…	ENSP00000381756.2	No
26.1378	NaN	8	953.471	0.0087391	124.08	DEKSVITY	ENSP00000354508.3;ENSP00000359824.2;ENSP00000400883.3;ENSP00000307959.7;ENSP00000359790.6;ENSP00000431030.1;ENSP00000393082.2;ENSP00000354573.2;ENSP00000362006.3;ENSP00000455274.1;ENSP00000455823.1;ENSP00000435078.1;ENSP00000435070.1;ENSP00000437059.1	ENSP00000354573.2	No
25.031	NaN	8	911.387	0.0090366	123.69	DEKTAADY	ENSP00000250495.5;ENSP00000474249.1	ENSP00000250495.5	No
24.7019	NaN	8	925.487	4.2223e-10	172.15	DEKTVVVH	ENSP00000215912.4	ENSP00000215912.4	No
24.6333	NaN	9	1067.48	0.00086311	141.39	DEKTYNDAL	ENSP00000427042.1;ENSP00000424589.1;ENSP00000427385.1;ENSP00000425256.1;ENSP00000422116.1;ENSP00000427658.1;ENSP00000425204.1;ENSP00000423093.1;ENSP00000422428.1;ENSP00000423151.1;ENSP00000423732.1;ENSP00000421413.1;ENSP00000420913.1;ENSP00000425539.1;ENSP00000426869.1;ENSP00000423590.1;ENSP00000421226.1;ENSP00000377739.2;ENSP00000377734.2;ENSP00000340247.6;ENSP00000377735.3	ENSP00000427042.1	No
21.8606	NaN	9	970.545	0.03413	86.953	DELAALRAL	ENSP00000357206.3	ENSP00000357206.3	No
24.0679	NaN	9	1020.51	0.024866	93.429	DELAKLDAF	ENSP00000430282.1;ENSP00000379203.3	ENSP00000430282.1	No
27.3532	NaN	9	1095.51	0.015301	101.72	DELDSKLNY	ENSP00000445450.1;ENSP00000437454.1;ENSP00000445263.1;ENSP00000445185.1;ENSP00000444860.1;ENSP00000440560.1;ENSP00000228945.4	ENSP00000445450.1	No
23.2954	NaN	8	988.45	0.05657	86.086	DELEFHTV	ENSP00000260257.4	ENSP00000260257.4	No
NaN	NaN	8	986.528	0.0030336	105.39	DELEIQKL	ENSP00000402343.1	ENSP00000402343.1	No
28.758	19.4716	9	1185.58	0.0047275	126.67	DELELHQRF	ENSP00000473321.1;ENSP00000381050.3;ENSP00000385484.1;ENSP00000309992.5;ENSP00000371020.5;ENSP00000424205.2;ENSP00000452959.1;ENSP00000386010.1;ENSP00000381053.3;ENSP00000371003.1;ENSP00000371017.5;ENSP00000487386.1;ENSP00000370996.1	ENSP00000473321.1	No
22.7885	NaN	9	1126.5	0.044406	79.906	DELERFTSM	ENSP00000428208.1;ENSP00000253811.7;ENSP00000381565.5;ENSP00000373706.4	ENSP00000428208.1	No
23.0564	NaN	10	1281.59	0.0726	65.347	DELESTNRRY	ENSP00000391096.2;ENSP00000391452.2;ENSP00000370625.1;ENSP00000312735.5	ENSP00000391096.2	No
24.9469	NaN	8	924.455	0.025532	99.384	DELHIVEA	ENSP00000341168.6;ENSP00000428755.1;ENSP00000296930.5;ENSP00000377408.2;ENSP00000428647.1	ENSP00000341168.6	No
26.552	NaN	8	937.476	0.058561	85.212	DELISKSF	ENSP00000432826.1;ENSP00000464285.1;ENSP00000342832.3;ENSP00000312272.4;ENSP00000432648.1;ENSP00000432165.1;ENSP00000300022.3	ENSP00000432826.1	No
28.6787	19.6235	8	1015.5	0.02023	102.98	DELIVQHY	ENSP00000253861.4;ENSP00000376868.2	ENSP00000253861.4	No
23.3947	NaN	9	1077.54	0.057278	72.485	DELKKEVSM	ENSP00000358508.4;ENSP00000445306.1;ENSP00000295598.5;ENSP00000400124.1;ENSP00000358506.1	ENSP00000358508.4	No
24.4287	NaN	8	930.539	0.0066415	129.72	DELKLKSV	ENSP00000266718.4;CON__Q05443	ENSP00000266718.4	No
22.5248	NaN	8	989.482	0.047569	89.752	DELKSWVN	ENSP00000350882.6;ENSP00000486308.1;ENSP00000361816.4;ENSP00000361824.3;ENSP00000487444.1	ENSP00000350882.6	No
24.9183	NaN	8	1020.56	0.016059	107.43	DELKTFRL	ENSP00000368918.5;ENSP00000339125.6;ENSP00000339170.4;ENSP00000405972.2;ENSP00000245960.5	ENSP00000368918.5	No
22.7186	NaN	8	956.591	0.069898	80.229	DELKVLKI	ENSP00000367406.2	ENSP00000367406.2	No
22.6349	NaN	9	1027.59	0.0091179	127.12	DELLLKNIA	ENSP00000377344.3	ENSP00000377344.3	No
25.9866	NaN	8	964.487	0.036049	94.407	DELLQKGY	ENSP00000368306.3;ENSP00000368319.3;ENSP00000298428.9;ENSP00000243253.3;ENSP00000418493.1;ENSP00000402124.1;ENSP00000411445.2;ENSP00000436749.1;ENSP00000302048.8	ENSP00000368306.3	No
24.9377	NaN	8	1006.5	0.0011377	138.85	DELQLVQY	ENSP00000406229.2;ENSP00000479573.1	ENSP00000406229.2	No
28.465	NaN	9	1083.54	0.012655	104.75	DELQQPLEL	ENSP00000450751.1;ENSP00000315768.4	ENSP00000450751.1	No
26.427	NaN	9	1026.5	0.0001074	114.6	DELQSVISH	ENSP00000251775.4	ENSP00000251775.4	No
23.2391	NaN	8	900.466	0.064341	82.671	DELRANAL	ENSP00000362179.5	ENSP00000362179.5	No
22.1747	NaN	8	965.507	0.013669	107.43	DELTVYKV	ENSP00000435405.1;ENSP00000432131.1;ENSP00000436447.1;ENSP00000434634.1;ENSP00000260197.6	ENSP00000435405.1	No
23.3313	NaN	8	997.487	0.024743	99.919	DELVLHSW	ENSP00000355894.3;ENSP00000355895.5	ENSP00000355894.3	No
23.4072	NaN	8	956.518	0.040293	92.692	DELVLQQL	ENSP00000471457.1;ENSP00000380444.2;ENSP00000472915.1;ENSP00000471367.1;ENSP00000472611.1	ENSP00000471457.1	No
23.1882	NaN	8	978.502	0.05657	86.086	DELYAQKL	ENSP00000453955.1;ENSP00000452658.1;ENSP00000453062.1;ENSP00000385107.3;ENSP00000288398.6;ENSP00000357516.2;ENSP00000357520.1;ENSP00000452830.1;ENSP00000468010.1	ENSP00000453955.1	No
21.9773	NaN	9	969.394	0.057827	72.234	DEMAAVMGF	ENSP00000274712.2	ENSP00000274712.2	No
23.8374	NaN	8	995.5	0.079853	75.854	DEMKFITI	ENSP00000463091.1;ENSP00000440742.1;ENSP00000415523.2;ENSP00000464486.1;ENSP00000350859.4;ENSP00000339264.6;ENSP00000462880.1;ENSP00000363395.5;ENSP00000352101.4;ENSP00000478026.1	ENSP00000463091.1	No
27.5429	21.3652	8	945.52	0.018066	104.45	DEMKVLVL	ENSP00000349259.4;ENSP00000479037.1;ENSP00000334156.5;ENSP00000374630.3	ENSP00000349259.4	No
22.0078	NaN	8	952.432	0.010705	86.113	DEMLNKGF	ENSP00000269349.3	ENSP00000269349.3	No
27.7654	NaN	8	953.428	0.0071267	107.66	DEMLSRGF	ENSP00000463067.1;ENSP00000463634.1;ENSP00000464066.1;ENSP00000462719.1;ENSP00000462904.1;ENSP00000463366.1;ENSP00000464550.1;ENSP00000462753.1;ENSP00000463486.1;ENSP00000413529.1;ENSP00000293831.8;ENSP00000326381.5;ENSP00000398370.2	ENSP00000463067.1	No
24.0768	NaN	8	972.422	0.019779	103.29	DEMLTHDI	ENSP00000263277.2;ENSP00000439036.1	ENSP00000263277.2	No
24.5536	NaN	9	1068.48	0.030779	89.296	DEMNILATY	ENSP00000486328.1;ENSP00000406725.1;ENSP00000400238.1;ENSP00000484580.1	ENSP00000486328.1	No
30.2824	NaN	8	946.479	1.2528e-06	159.2	DEMNVKVL	ENSP00000446687.1;ENSP00000448101.1;ENSP00000446955.1;ENSP00000446714.1;ENSP00000301540.8;ENSP00000293422.5;ENSP00000446721.1;ENSP00000441750.1;ENSP00000450116.1	ENSP00000446687.1	No
24.5447	NaN	9	1082.43	0.02712	91.853	DEMRSPEGY	ENSP00000369777.5	ENSP00000369777.5	No
22.548	NaN	8	884.359	0.043035	91.584	DEMTGYVA	ENSP00000419837.1;ENSP00000308669.4;ENSP00000229795.3;ENSP00000229794.4;ENSP00000419141.1	ENSP00000419837.1	No
26.319	NaN	9	1073.42	0.038719	83.801	DEMTSLSEY	ENSP00000481908.1;ENSP00000360709.5;ENSP00000360609.1;ENSP00000325875.3	ENSP00000481908.1	No
27.3079	NaN	9	1098.49	0.0083069	114.89	DEMVSLKDY	ENSP00000216281.7;ENSP00000335153.7	ENSP00000216281.7	No
25.3532	NaN	8	858.445	0.016675	105.39	DENAVAKI	ENSP00000486614.1;ENSP00000425998.2;ENSP00000306606.8;ENSP00000209668.2	ENSP00000486614.1	No
23.574	NaN	11	1307.6	0.077603	61.593	DENEFVRDTAL	ENSP00000300648.6	ENSP00000300648.6	No
23.5242	NaN	9	1083.48	0.013454	103.83	DENEHQLSL	ENSP00000341168.6;ENSP00000428755.1;ENSP00000296930.5;ENSP00000377408.2;ENSP00000428647.1	ENSP00000341168.6	No
25.0877	NaN	9	1169.52	0.057278	72.485	DENELKEFF	ENSP00000350518.3;ENSP00000379069.3;ENSP00000352738.4	ENSP00000350518.3	No
25.2313	NaN	9	1136.5	4.9048e-06	156.51	DENENKIEF	ENSP00000259154.2	ENSP00000259154.2	No
22.1899	NaN	9	989.43	0.016642	100.19	DENEQVSAV	ENSP00000421684.1;ENSP00000296859.6;ENSP00000426948.1	ENSP00000421684.1	No
27.7232	19.0135	8	1014.51	0.0040087	127.84	DENFILKH	ENSP00000394670.1;ENSP00000405975.1;ENSP00000419425.1;ENSP00000479961.1;ENSP00000430817.1;ENSP00000427976.1;ENSP00000433475.1;ENSP00000361925.5;ENSP00000348904.2;ENSP00000312769.5;ENSP00000361918.1;ENSP00000232978.8	ENSP00000394670.1	No
23.9331	NaN	9	1097.51	0.044406	79.906	DENFISRAF	ENSP00000362936.3	ENSP00000362936.3	No
27.4052	NaN	9	993.477	0.00019106	150.4	DENGKIVGY	ENSP00000359032.4;ENSP00000377315.3;ENSP00000359026.1;ENSP00000417763.1	ENSP00000359032.4	No
23.752	NaN	9	964.45	0.045046	79.469	DENGVGYVL	ENSP00000468767.1;ENSP00000413456.1;ENSP00000392374.1;ENSP00000218758.4	ENSP00000468767.1	No
23.1431	NaN	8	986.503	0.019231	91.906	DENIQQKL	ENSP00000452987.1;ENSP00000370314.2;ENSP00000261847.3;ENSP00000453854.1	ENSP00000452987.1	No
23.6921	NaN	9	1055.48	0.044406	79.906	DENKSLSTY	ENSP00000358326.1;ENSP00000358338.3;ENSP00000358335.3	ENSP00000358326.1	No
24.5231	NaN	10	1218.54	0.028177	101.54	DENKSLSTYY	ENSP00000358326.1;ENSP00000358338.3;ENSP00000358335.3	ENSP00000358326.1	No
23.8964	NaN	8	1010.47	0.018418	104.21	DENKVPYF	ENSP00000378127.3;ENSP00000226796.6	ENSP00000378127.3	No
23.9751	NaN	9	1086.47	0.0028779	131.04	DENLMEHSL	ENSP00000363708.4	ENSP00000363708.4	No
25.6329	NaN	9	1120.49	0.026281	92.439	DENLMHISY	ENSP00000397785.1;ENSP00000394212.1;ENSP00000361471.1;ENSP00000361469.2;ENSP00000253004.6	ENSP00000397785.1	No
23.3155	NaN	9	1091.55	0.028832	90.657	DENLVEVKF	ENSP00000433287.1;ENSP00000320324.4	ENSP00000433287.1	No
21.731	NaN	9	926.471	0.040369	82.671	DENLVPVAA	ENSP00000456288.1;ENSP00000290649.5	ENSP00000456288.1	No
25.5076	NaN	9	1106.52	0.03413	86.953	DENNVLIQY	ENSP00000484855.1;ENSP00000389934.3;ENSP00000342100.7	ENSP00000484855.1	No
26.8835	NaN	8	948.43	0.029457	97.071	DENPGVRY	ENSP00000359025.3	ENSP00000359025.3	No
23.9364	NaN	9	1083.56	0.010407	107.32	DENPQQLKL	ENSP00000006750.3;ENSP00000376544.3	ENSP00000006750.3	No
26.8654	NaN	8	920.424	0.011849	114.19	DENQFVAV	ENSP00000431117.1;ENSP00000427985.1;ENSP00000309539.5;ENSP00000381526.3;ENSP00000343690.5;ENSP00000430267.1;ENSP00000425742.1;ENSP00000380987.2;ENSP00000321606.7	ENSP00000431117.1	No
26.6126	NaN	8	956.456	2.3527e-10	173.68	DENRVPDL	ENSP00000364589.4;ENSP00000481782.1;ENSP00000389118.1;ENSP00000364590.3;ENSP00000322132.5	ENSP00000364589.4	No
24.213	NaN	9	1069.47	0.030999	89.142	DENSAFLQF	ENSP00000350882.6;ENSP00000486308.1;ENSP00000361816.4;ENSP00000361824.3;ENSP00000487444.1	ENSP00000350882.6	No
25.0658	NaN	9	1159.5	0.0043468	127.56	DENSLEYKY	ENSP00000473187.1;ENSP00000332373.10;ENSP00000470915.1;ENSP00000472286.1;ENSP00000389380.1;ENSP00000337926.5;ENSP00000472914.1	ENSP00000473187.1	No
27.7879	NaN	9	1037.5	0.0083069	114.89	DENSVIKSF	ENSP00000464015.1;ENSP00000253247.4	ENSP00000464015.1	No
25.4697	NaN	9	1102.46	3.5804e-10	170.06	DEQALEDHF	ENSP00000365950.3;ENSP00000365946.1	ENSP00000365950.3	No
NaN	22.1401	14	1741.82	0.053886	40.025	DEQFYVDLERKETA	ENSP00000437302.1;ENSP00000378767.1;ENSP00000364087.2;ENSP00000339398.5	ENSP00000437302.1	No
21.4616	NaN	8	992.448	0.04807	89.55	DEQKITEM	ENSP00000422180.1;ENSP00000421552.1;ENSP00000349629.3	ENSP00000422180.1	No
26.3749	NaN	8	943.461	0.011792	117.17	DEQQVNVL	ENSP00000365280.3	ENSP00000365280.3	No
24.6607	NaN	9	1148.55	0.0088709	110.87	DEQVLQRDF	ENSP00000429054.1;ENSP00000431099.1;ENSP00000327077.8	ENSP00000429054.1	No
25.0859	NaN	8	901.451	0.060801	84.227	DERAIDAL	ENSP00000392799.2;ENSP00000363741.1;ENSP00000304405.6;ENSP00000363745.3	ENSP00000392799.2	No
27.341	NaN	8	915.466	0.015569	106.14	DERAIEAL	ENSP00000347380.6;ENSP00000358635.3;ENSP00000397782.1	ENSP00000347380.6	No
22.2221	NaN	9	1062.47	0.060697	70.919	DERELAAEM	ENSP00000305790.5	ENSP00000305790.5	No
24.1761	NaN	8	1005.48	0.013219	85.212	DERITELM	ENSP00000451696.1;ENSP00000338018.4;ENSP00000378446.1;ENSP00000437955.1;ENSP00000323326.6	ENSP00000451696.1	No
25.2363	NaN	9	1171.55	0.0081168	116.25	DERIYVTNY	ENSP00000356915.1;ENSP00000294794.3;ENSP00000356917.2	ENSP00000356915.1	No
23.9783	NaN	9	1168.52	0.042009	81.548	DERKMAEQY	ENSP00000458731.1;ENSP00000407821.2;ENSP00000300036.5;ENSP00000379616.3;ENSP00000484924.1	ENSP00000458731.1	No
25.226	NaN	8	1001.51	0.011795	111.17	DERKVNEL	ENSP00000452570.1;ENSP00000349969.4;ENSP00000341781.4;ENSP00000350719.3	ENSP00000452570.1	No
22.9403	NaN	8	1014.58	0.073218	80.219	DERLITRL	ENSP00000425754.1;ENSP00000422552.1;ENSP00000306772.5;ENSP00000354616.5;ENSP00000392466.1	ENSP00000425754.1	No
22.6524	NaN	9	1059.52	0.077881	63.419	DERLQGETL	ENSP00000467636.1;ENSP00000269228.4	ENSP00000467636.1	No
24.6991	NaN	8	970.545	0.077115	77.058	DERLVQVL	ENSP00000468285.1;ENSP00000254323.2	ENSP00000468285.1	No
28.5953	NaN	8	1036.45	0.0031243	132.08	DERPTEQY	ENSP00000432970.3;ENSP00000431144.2;ENSP00000433097.1;ENSP00000473652.1;ENSP00000481029.1;ENSP00000298852.3	ENSP00000432970.3	No
30.1035	NaN	9	1179.53	0.040369	78.77	DERRNAEQY	ENSP00000216181.5	ENSP00000216181.5	No
23.3752	NaN	8	946.451	0.041544	92.187	DERVAPNF	ENSP00000436408.1;ENSP00000432022.1;ENSP00000434509.1;ENSP00000311513.6	ENSP00000436408.1	No
24.3894	NaN	8	1102.44	0.071629	79.469	DERYFNEM	ENSP00000263102.6	ENSP00000263102.6	No
23.2557	NaN	9	1048.37	0.026281	92.439	DESDAFHDN	ENSP00000242465.3	ENSP00000242465.3	No
25.5938	NaN	9	1130.49	0.0088518	111.01	DESDYALRY	ENSP00000337991.5	ENSP00000337991.5	No
22.2885	NaN	8	838.334	0.010425	121.87	DESEAAAF	ENSP00000446317.1;ENSP00000438671.1;ENSP00000403941.1;ENSP00000203630.5	ENSP00000446317.1	No
24.4769	NaN	9	1137.53	0.046437	78.516	DESEFRDKL	ENSP00000404291.2;ENSP00000364042.3;ENSP00000261023.3	ENSP00000404291.2	No
23.8506	NaN	8	1045.42	0.047764	89.673	DESEQYLY	ENSP00000354560.2;ENSP00000444622.1;ENSP00000356741.1;ENSP00000356739.1	ENSP00000354560.2	No
24.9224	NaN	9	1063.41	0.010407	107.32	DESEVHDSF	ENSP00000467016.1;ENSP00000466885.1;ENSP00000468255.1;ENSP00000306405.6;ENSP00000465261.1;ENSP00000376260.2;ENSP00000313408.2	ENSP00000467016.1	No
23.9712	NaN	8	921.456	0.033243	95.541	DESFARVV	ENSP00000325462.4;ENSP00000326029.3;ENSP00000325992.4;ENSP00000230419.4;ENSP00000418754.1;ENSP00000419037.1;ENSP00000230418.4	ENSP00000325462.4	No
24.9473	NaN	8	931.44	0.018066	104.45	DESFAVKH	ENSP00000402222.1;ENSP00000435987.1;ENSP00000408683.1;ENSP00000386245.3;ENSP00000407083.2;ENSP00000260970.3	ENSP00000402222.1	No
25.1198	NaN	9	939.43	0.032132	88.35	DESGPSIVH	ENSP00000477968.1;ENSP00000461672.1;ENSP00000459124.1;ENSP00000458435.1;ENSP00000458162.1;ENSP00000349960.4;ENSP00000331514.2;ENSP00000386786.2;ENSP00000350052.5;ENSP00000439189.1;ENSP00000387176.1;ENSP00000392718.2	ENSP00000477968.1	No
22.9774	NaN	9	1091.59	0.033383	100.19	DESIIPKKY	ENSP00000298896.3;ENSP00000451408.1;ENSP00000450778.1;ENSP00000335615.5	ENSP00000298896.3	No
22.7045	NaN	10	1052.5	0.031152	98.418	DESILIGSGY	ENSP00000347733.3;ENSP00000485781.1;ENSP00000403708.3;ENSP00000352925.4;ENSP00000394645.1	ENSP00000347733.3	No
NaN	NaN	9	1029.55	0.00023945	97.798	DESIQRIAV	ENSP00000291900.2	ENSP00000291900.2	No
25.7125	NaN	9	1021.51	0.0035695	129.4	DESKFNAVL	ENSP00000405009.1;ENSP00000265447.5;ENSP00000404412.2;ENSP00000398610.1;ENSP00000361305.3	ENSP00000405009.1	No
23.1007	NaN	8	913.451	0.011788	110.81	DESKVHSL	ENSP00000473503.1;ENSP00000482649.1;ENSP00000481918.1;ENSP00000484434.1;ENSP00000340280.3;ENSP00000317261.2;ENSP00000351618.2;ENSP00000385848.2	ENSP00000473503.1	No
23.025	NaN	8	956.409	0.0078429	125.25	DESNTTKY	ENSP00000368091.5;ENSP00000368120.2;ENSP00000368103.2;ENSP00000259711.6	ENSP00000368091.5	No
26.1191	NaN	9	1037.45	0.0088798	110.81	DESPMKANF	ENSP00000381823.2	ENSP00000381823.2	No
27.5349	NaN	8	946.378	0.0028727	132.94	DESQANHF	ENSP00000367851.4	ENSP00000367851.4	No
27.4045	NaN	9	1095.52	0.0064882	122.52	DESQVVTRY	ENSP00000381870.2;ENSP00000381863.2;ENSP00000381872.2;ENSP00000381867.3;ENSP00000400090.1;ENSP00000395260.1;ENSP00000401197.2	ENSP00000381870.2	No
23.7052	NaN	11	1329.62	5.2907e-07	159.4	DESQVVTRYAY	ENSP00000381870.2;ENSP00000381863.2;ENSP00000381872.2;ENSP00000381867.3;ENSP00000400090.1;ENSP00000395260.1;ENSP00000401197.2	ENSP00000381870.2	No
24.1939	NaN	8	1008.45	0.047569	89.752	DESRFENL	ENSP00000262878.4	ENSP00000262878.4	No
25.5726	NaN	8	984.415	0.011756	109.86	DESRSTQY	ENSP00000473172.1	ENSP00000473172.1	No
25.6371	NaN	8	906.375	0.058225	85.359	DESSKPNM	ENSP00000384860.3;ENSP00000384101.1;ENSP00000336829.3;ENSP00000384552.1	ENSP00000384860.3	No
22.668	NaN	9	1037.46	0.078772	63.148	DESSVPELY	ENSP00000381362.3;ENSP00000441831.1;ENSP00000417257.1;ENSP00000484320.1;ENSP00000420275.1	ENSP00000381362.3	No
22.2491	NaN	9	959.42	0.0089043	110.63	DESSVSISH	ENSP00000382153.4;ENSP00000444447.2;ENSP00000484641.1;ENSP00000261844.7;ENSP00000443598.2	ENSP00000382153.4	No
24.5258	NaN	9	1094.56	4.6536e-07	143.89	DETAKKIQY	ENSP00000414339.1;ENSP00000356476.5	ENSP00000414339.1	No
24.06	NaN	9	993.465	0.0084291	114.02	DETATTPIF	ENSP00000378026.2;ENSP00000354718.2;ENSP00000477780.1;ENSP00000378018.3;ENSP00000481485.1;ENSP00000480789.1	ENSP00000378026.2	No
26.3029	NaN	8	1010.47	0.0010011	139.31	DETEARKY	ENSP00000404981.1;ENSP00000390136.1;ENSP00000390048.1;ENSP00000265758.2;ENSP00000401191.1	ENSP00000404981.1	No
26.0416	NaN	9	1109.54	0.025199	93.195	DETEAVKRY	ENSP00000396807.1;ENSP00000483556.1;ENSP00000478341.1;ENSP00000481173.1;ENSP00000480421.1	ENSP00000396807.1	No
24.9065	NaN	9	1091.49	0.002873	131.06	DETELARQM	ENSP00000425299.1;ENSP00000256383.4	ENSP00000425299.1	No
23.3512	NaN	9	1210.51	0.042009	81.548	DETEQWEKF	ENSP00000245907.4	ENSP00000245907.4	No
24.0659	NaN	8	998.446	0.01915	103.71	DETFTHHL	ENSP00000204549.4	ENSP00000204549.4	No
25.239	NaN	9	1079.49	0.048875	76.847	DETGHFVLY	ENSP00000421595.1;ENSP00000444496.1;ENSP00000442371.1;ENSP00000261308.4	ENSP00000421595.1	No
25.6236	NaN	9	964.487	0.008762	111.65	DETGVLKGF	ENSP00000387166.1;ENSP00000371039.2;ENSP00000385261.1;ENSP00000379456.2;ENSP00000476480.1;ENSP00000484415.1;ENSP00000242210.7	ENSP00000387166.1	No
23.4402	NaN	8	868.429	0.063073	83.229	DETIGVVH	ENSP00000464087.1;ENSP00000425956.2	ENSP00000464087.1	No
22.1045	NaN	9	1135.49	0.060711	70.912	DETIHIYDM	ENSP00000368887.3	ENSP00000368887.3	No
21.949	NaN	8	862.411	0.011772	109.88	DETIVVGM	ENSP00000440796.1;ENSP00000424609.1;ENSP00000296792.4;ENSP00000421669.1	ENSP00000440796.1	No
22.5146	NaN	9	953.434	0.012332	105.12	DETLGTATF	ENSP00000356436.3	ENSP00000356436.3	No
22.3083	NaN	9	1058.54	0.028282	91.041	DETLHVAKF	ENSP00000420880.1;ENSP00000378356.3	ENSP00000420880.1	No
23.295	NaN	8	950.446	0.0001515	160.69	DETLIHSH	ENSP00000458408.1;ENSP00000458763.1;ENSP00000460527.1;ENSP00000461122.1;ENSP00000461749.1;ENSP00000460683.1;ENSP00000458758.1;ENSP00000321732.6	ENSP00000458408.1	No
20.8738	NaN	8	972.524	0.0667	81.635	DETLLNRL	ENSP00000258484.6;ENSP00000415543.1;ENSP00000380569.2	ENSP00000258484.6	No
28.291	NaN	9	1033.47	0.002635	132.29	DETLVHSSF	ENSP00000404977.1;ENSP00000448299.1;ENSP00000411308.1;ENSP00000407443.1;ENSP00000404301.1;ENSP00000392248.1;ENSP00000403256.1;ENSP00000273062.2;ENSP00000398288.2;ENSP00000381148.2;ENSP00000273179.5;ENSP00000480551.1	ENSP00000404977.1	No
23.9045	NaN	9	1040.45	0.028761	90.706	DETMVIGNY	ENSP00000330945.6;ENSP00000289577.5;ENSP00000417443.1;ENSP00000404042.2	ENSP00000330945.6	No
23.4831	NaN	9	1083.45	0.04363	80.438	DETNARDTY	ENSP00000395483.2;ENSP00000428426.2	ENSP00000395483.2	No
24.2439	NaN	8	889.439	0.060764	84.244	DETQIATI	ENSP00000402764.1;ENSP00000442539.2;ENSP00000365730.3;ENSP00000380651.3	ENSP00000402764.1	No
24.4922	NaN	9	1022.46	0.023673	94.262	DETQMISSL	ENSP00000472771.1;ENSP00000472267.1;ENSP00000471981.1;ENSP00000440103.1;ENSP00000471662.1;ENSP00000248070.5;ENSP00000393313.1	ENSP00000472771.1	No
23.9822	NaN	8	953.493	0.053582	87.323	DETRAHLL	ENSP00000382733.1;ENSP00000382731.2;ENSP00000262607.2;ENSP00000392078.1;ENSP00000442482.1	ENSP00000382733.1	No
24.0068	NaN	9	1046.56	0.0080066	117.04	DETRTIISL	ENSP00000264167.4	ENSP00000264167.4	No
23.9746	NaN	8	996.451	0.02273	101.28	DETRTNVY	ENSP00000378227.2;ENSP00000482620.1	ENSP00000378227.2	No
25.8143	NaN	8	1034.55	0.011825	107.66	DETRVFRL	ENSP00000013125.4	ENSP00000013125.4	No
23.5369	NaN	8	848.413	0.05657	86.086	DETSAITL	ENSP00000450414.1;ENSP00000377943.2;ENSP00000296702.5	ENSP00000450414.1	No
25.3707	NaN	8	909.444	0.015164	106.42	DETSALKF	ENSP00000380227.2	ENSP00000380227.2	No
22.455	NaN	8	950.438	0.012477	108.24	DETSIQKM	ENSP00000354508.3;ENSP00000404924.1	ENSP00000354508.3	No
25.681	NaN	9	1019.46	0.0096015	108.24	DETSLATHF	ENSP00000468532.1;ENSP00000468238.1;ENSP00000466007.1;ENSP00000465709.1;ENSP00000338217.4;ENSP00000466808.1;ENSP00000466172.1;ENSP00000464894.1	ENSP00000468532.1	No
23.377	NaN	10	1132.49	0.054519	76.035	DETSVSGYIY	ENSP00000262803.4;ENSP00000470142.1	ENSP00000262803.4	No
25.9382	NaN	9	1012.42	0.023673	94.262	DETTQAMAF	ENSP00000466935.1;ENSP00000388475.1;ENSP00000307863.3	ENSP00000466935.1	No
27.9489	NaN	8	960.524	8.894e-05	147.34	DETTVRKL	ENSP00000252674.6	ENSP00000252674.6	No
26.1452	NaN	9	1055.44	0.028361	90.986	DETTVSQNY	ENSP00000360771.3;ENSP00000387583.2;ENSP00000290037.7;ENSP00000325827.7	ENSP00000360771.3	No
23.9614	NaN	9	1009.46	0.0070074	121.29	DETVLPSSY	ENSP00000430418.1;ENSP00000420352.1;ENSP00000417395.1;ENSP00000303968.6;ENSP00000440982.1;ENSP00000412876.2;ENSP00000417895.1;ENSP00000262940.7	ENSP00000430418.1	No
28.2067	19.9431	8	1010.52	0.011887	116.3	DEVAFRKF	ENSP00000421277.1;ENSP00000425978.1;ENSP00000425024.1;ENSP00000421776.1;ENSP00000421457.1;ENSP00000424547.1;ENSP00000423953.1;ENSP00000426466.1;ENSP00000426282.1;ENSP00000421770.1;ENSP00000346050.3	ENSP00000421277.1	No
24.7039	NaN	11	1265.63	0.037929	82.261	DEVDIKSRAAY	ENSP00000418823.1	ENSP00000418823.1	No
25.998	NaN	9	1108.5	0.0088798	110.81	DEVDKVNQY	ENSP00000488726.1;ENSP00000358076.3;ENSP00000354519.2	ENSP00000488726.1	No
25.7784	NaN	9	1118.48	0.017684	98.997	DEVDMAHRF	ENSP00000362273.4	ENSP00000362273.4	No
24.7799	NaN	8	943.497	0.0023669	134.66	DEVELARI	ENSP00000342778.4	ENSP00000342778.4	No
26.7933	20.4482	8	1000.49	0.058345	85.306	DEVELIHF	ENSP00000216297.2	ENSP00000216297.2	No
23.7557	NaN	8	1111.51	0.027377	98.133	DEVFFHRY	ENSP00000484333.1;ENSP00000234170.5	ENSP00000484333.1	No
24.7713	NaN	8	838.418	0.010425	121.87	DEVHAVGL	ENSP00000418779.1;ENSP00000417719.1;ENSP00000378416.2;ENSP00000309259.2;ENSP00000337131.4;ENSP00000379501.3;ENSP00000332369.5	ENSP00000418779.1	No
22.815	NaN	9	1001.48	0.053062	74.415	DEVHAVGLY	ENSP00000418779.1;ENSP00000417719.1;ENSP00000378416.2;ENSP00000309259.2;ENSP00000337131.4;ENSP00000379501.3;ENSP00000332369.5	ENSP00000418779.1	No
24.7293	NaN	8	1005.4	0.00089368	139.68	DEVHQDTY	ENSP00000406214.1;ENSP00000385634.1;ENSP00000370383.2;ENSP00000336724.4;ENSP00000347932.3;ENSP00000384036.3	ENSP00000406214.1	No
26.1715	NaN	8	939.466	0.020614	102.72	DEVHTQVL	ENSP00000295211.5;ENSP00000438328.1;ENSP00000381075.3;ENSP00000381072.2;ENSP00000331368.3	ENSP00000295211.5	No
27.6397	NaN	8	871.465	0.0013145	138.25	DEVIGQVL	ENSP00000392375.1;ENSP00000482243.1;ENSP00000358777.2	ENSP00000392375.1	No
25.0835	NaN	8	923.508	0.011902	117.16	DEVKAHLL	ENSP00000450930.1;ENSP00000452035.1;ENSP00000450490.1;ENSP00000452419.1;ENSP00000413770.3;ENSP00000406881.3;ENSP00000452315.1;ENSP00000333667.3	ENSP00000450930.1	No
24.0615	NaN	8	900.492	0.0036314	130.77	DEVKANLI	ENSP00000442388.1;ENSP00000441867.1;ENSP00000281172.5;ENSP00000445985.1	ENSP00000442388.1	No
23.7309	NaN	8	900.492	0.011859	114.78	DEVKAVQL	ENSP00000387259.2;ENSP00000364361.3	ENSP00000387259.2	No
22.6049	NaN	9	974.492	0.023616	94.302	DEVKDLASV	ENSP00000483119.1;ENSP00000482680.1;ENSP00000483495.1;ENSP00000360828.4	ENSP00000483119.1	No
25.8835	NaN	8	998.507	1.0363e-06	160.11	DEVKFKSF	ENSP00000384671.1;ENSP00000378451.1;ENSP00000354425.2;ENSP00000282605.4	ENSP00000384671.1	No
25.0674	NaN	8	1014.5	0.011817	112.41	DEVKFKSY	ENSP00000423737.1;ENSP00000404211.2;ENSP00000481850.1;ENSP00000479377.1;ENSP00000388015.2;ENSP00000483219.1;ENSP00000482212.1;ENSP00000425730.1;ENSP00000226319.6	ENSP00000423737.1	No
28.0058	20.1032	8	949.512	0.010619	121.62	DEVKFLTV	ENSP00000386756.1;ENSP00000377833.4	ENSP00000386756.1	No
22.148	NaN	8	847.429	0.001884	95.909	DEVKISSA	ENSP00000362873.3	ENSP00000362873.3	No
23.077	NaN	8	919.501	0.049079	89.142	DEVKLIGF	ENSP00000348278.4	ENSP00000348278.4	No
30.4023	21.7187	9	1011.6	0.0082228	115.49	DEVKLPAKL	ENSP00000349541.4	ENSP00000349541.4	No
24.1639	NaN	8	1012.49	0.011902	117.17	DEVKNVYF	ENSP00000267163.4	ENSP00000267163.4	No
26.282	NaN	9	1065.57	0.0093952	106.6	DEVKSTIKF	ENSP00000363018.3	ENSP00000363018.3	No
27.4028	NaN	8	943.497	0.0010011	139.31	DEVKVNQI	ENSP00000413207.1;ENSP00000401236.1;ENSP00000308236.5	ENSP00000413207.1	No
24.346	NaN	8	956.554	0.011797	111.28	DEVLLQKL	ENSP00000261475.5;ENSP00000452534.1;ENSP00000452194.1;ENSP00000450815.1;ENSP00000451523.1;ENSP00000451174.1;ENSP00000450716.1	ENSP00000261475.5	No
25.7559	NaN	9	1026.5	0.0085946	126.67	DEVLQTHSV	ENSP00000394586.1;ENSP00000483040.1;ENSP00000246868.2	ENSP00000394586.1	No
23.642	NaN	10	1173.57	0.032919	91.853	DEVLQTHSVF	ENSP00000394586.1;ENSP00000483040.1;ENSP00000246868.2	ENSP00000394586.1	No
23.668	NaN	8	848.428	0.058345	85.306	DEVLVAGF	ENSP00000427043.1;ENSP00000425865.1;ENSP00000296674.8	ENSP00000427043.1	No
27.3217	NaN	8	971.471	0.0021651	135.35	DEVLVNHF	ENSP00000478102.1;ENSP00000481686.1;ENSP00000302961.2	ENSP00000478102.1	No
26.0016	NaN	9	976.454	0.046972	78.149	DEVNGLISM	ENSP00000385873.2;ENSP00000465058.1;ENSP00000467805.1;ENSP00000392094.1	ENSP00000385873.2	No
23.0683	NaN	9	973.443	0.0079892	117.16	DEVPVGVEM	ENSP00000400506.1;ENSP00000322915.6	ENSP00000400506.1	No
26.4169	NaN	9	1095.54	0.023616	94.302	DEVQLKTTY	ENSP00000432202.1;ENSP00000287169.3	ENSP00000432202.1	No
29.9073	NaN	10	1200.59	0.0037976	140.14	DEVQVVRGHY	ENSP00000463021.1;ENSP00000464239.1;ENSP00000463847.1;ENSP00000463910.1;ENSP00000430673.1;ENSP00000464143.1;ENSP00000463784.1;ENSP00000463470.1;ENSP00000462322.1;ENSP00000430147.1;ENSP00000428223.1;ENSP00000428177.1;ENSP00000293842.5;ENSP00000265100.2	ENSP00000463021.1	No
29.0351	NaN	8	939.43	0.0060764	127.56	DEVRTGTY	ENSP00000301072.6;ENSP00000336799.5;ENSP00000443475.1;ENSP00000450268.1;ENSP00000449325.1;ENSP00000446637.1;ENSP00000482878.1;ENSP00000382982.3;ENSP00000326042.6;ENSP00000318197.7;ENSP00000439020.2;ENSP00000301071.7;ENSP00000449748.1;ENSP00000449460.1;ENSP00000448725.1;ENSP00000448211.1;ENSP00000448648.1	ENSP00000301072.6	No
25.4446	NaN	8	995.492	0.015251	106.36	DEVRTLTY	ENSP00000484505.1;ENSP00000433556.1;ENSP00000375724.4;ENSP00000406162.2;ENSP00000434911.1;ENSP00000437273.1;ENSP00000432788.1;ENSP00000432349.1;ENSP00000432538.1;ENSP00000431957.2;ENSP00000433480.1;ENSP00000414507.2;ENSP00000372067.3	ENSP00000484505.1	No
22.8321	NaN	9	1034.53	0.067114	67.981	DEVSTKILM	ENSP00000354720.4	ENSP00000354720.4	No
21.7185	NaN	8	901.476	0.065271	82.263	DEVTIVNI	ENSP00000453859.1;ENSP00000411352.2;ENSP00000387545.2;ENSP00000379342.3;ENSP00000346032.3;ENSP00000453663.1;ENSP00000453579.1;ENSP00000452921.1;ENSP00000452895.1;ENSP00000453556.1;ENSP00000453754.1;ENSP00000453464.1;ENSP00000453566.1;ENSP00000452958.1;ENSP00000452858.1;ENSP00000453694.1;ENSP00000453000.1;ENSP00000453356.1;ENSP00000453739.1;ENSP00000452981.1;ENSP00000453770.1	ENSP00000453859.1	No
25.0952	NaN	8	889.439	0.028168	97.596	DEVTTVQV	ENSP00000395729.1;ENSP00000384870.1;ENSP00000343656.6	ENSP00000395729.1	No
22.5587	NaN	9	1153.59	0.0086887	112.17	DEVTWLVRH	ENSP00000447246.1;ENSP00000445596.2;ENSP00000293373.6	ENSP00000447246.1	No
21.9334	NaN	9	949.476	0.064051	69.383	DEVVGIVGY	ENSP00000358660.3;ENSP00000358665.3;ENSP00000257770.3	ENSP00000358660.3	No
24.5667	NaN	9	1170.47	0.019659	97.068	DEWHEHTAF	ENSP00000455080.1;ENSP00000456476.1;ENSP00000456036.1;ENSP00000457399.1;ENSP00000481621.1	ENSP00000455080.1	No
24.1694	NaN	8	1002.48	0.017192	105.04	DEWKAIQN	ENSP00000360033.4;ENSP00000354591.6;ENSP00000360029.5;ENSP00000360034.2	ENSP00000360033.4	No
24.107	NaN	8	1015.51	0.054711	86.866	DEWVQRAL	ENSP00000381439.1;ENSP00000305731.2;ENSP00000217423.3	ENSP00000381439.1	No
24.0113	NaN	9	1103.48	0.035343	86.113	DEYDDIVVH	ENSP00000375929.4;ENSP00000312988.5	ENSP00000375929.4	No
24.3752	NaN	9	1087.47	0.005071	125.86	DEYDTVLAY	ENSP00000452488.1;ENSP00000391706.2;ENSP00000013070.6	ENSP00000452488.1	No
27.0145	NaN	9	1135.58	0.011937	105.57	DEYEKLQVL	ENSP00000348965.4	ENSP00000348965.4	No
24.8994	NaN	11	1447.63	0.042217	94.692	DEYEMKDRVTY	ENSP00000371766.1;ENSP00000419438.1;ENSP00000408464.2;ENSP00000394888.3	ENSP00000371766.1	No
23.044	NaN	8	1105.5	0.079853	75.854	DEYFLEKY	ENSP00000263967.3	ENSP00000263967.3	No
26.5237	NaN	9	980.445	0.046972	78.149	DEYGVSQAL	ENSP00000392837.2;ENSP00000466963.1;ENSP00000464778.1;ENSP00000445036.2;ENSP00000395654.1;ENSP00000343896.4;ENSP00000397783.3;ENSP00000414727.3	ENSP00000392837.2	No
22.6272	NaN	9	1113.5	0.073541	65.038	DEYIKENGF	ENSP00000423287.1;ENSP00000485826.1;ENSP00000221452.7	ENSP00000423287.1	No
27.2015	NaN	9	1151.49	0.0090123	109.86	DEYIQSHNF	ENSP00000400085.1;ENSP00000202677.6	ENSP00000400085.1	No
24.1069	NaN	8	1141.52	0.033047	95.62	DEYIYRHF	ENSP00000457967.1;ENSP00000415128.3;ENSP00000454456.1;ENSP00000311656.6;ENSP00000403400.3	ENSP00000457967.1	No
24.5315	NaN	9	1288.59	0.030775	89.298	DEYIYRHFF	ENSP00000457967.1;ENSP00000415128.3;ENSP00000454456.1;ENSP00000311656.6;ENSP00000403400.3	ENSP00000457967.1	No
27.7186	NaN	8	971.46	0.033696	105.14	DEYKVTAF	ENSP00000364354.3;ENSP00000364345.3;ENSP00000420608.1	ENSP00000364354.3	No
24.1078	NaN	9	1129.49	0.053691	74.127	DEYKYNVEA	ENSP00000455635.1;ENSP00000320949.5;ENSP00000456649.1;ENSP00000454611.1	ENSP00000455635.1	No
21.5765	NaN	10	1374.58	0.072758	65.252	DEYMYYLIEH	ENSP00000254325.3	ENSP00000254325.3	No
23.8597	NaN	8	1012.46	0.067469	81.297	DEYNFVRA	ENSP00000431710.1;ENSP00000398241.1;ENSP00000368301.3;ENSP00000304226.4	ENSP00000431710.1	No
23.2569	NaN	9	1175.52	0.060697	81.635	DEYNFVRAY	ENSP00000431710.1;ENSP00000398241.1;ENSP00000368301.3;ENSP00000304226.4	ENSP00000431710.1	No
25.5792	NaN	9	1191.52	0.0085946	112.84	DEYNFVRSY	ENSP00000486090.1;ENSP00000358568.1;ENSP00000358574.4;ENSP00000407442.3;ENSP00000358571.1;ENSP00000358572.4	ENSP00000486090.1	No
26.1384	NaN	9	1197.57	0.056932	81.548	DEYQFVERL	ENSP00000436740.1;ENSP00000437177.1;ENSP00000434190.1;ENSP00000279242.2	ENSP00000436740.1	No
21.3632	NaN	9	1053.49	0.060711	70.912	DEYSDLVTL	ENSP00000268182.5;ENSP00000453181.1	ENSP00000268182.5	No
25.8675	NaN	9	1122.56	0.039502	83.265	DEYSLVREL	ENSP00000316029.9	ENSP00000316029.9	No
25.4578	NaN	9	1127.51	0.063963	69.423	DEYVNVKDF	ENSP00000307387.3;ENSP00000411825.2	ENSP00000307387.3	No
22.937	NaN	9	1175.56	0.06995	67.993	DFFKERTSF	ENSP00000302229.8;ENSP00000264775.5	ENSP00000302229.8	No
NaN	18.7534	14	1607.82	0.097336	40.589	DGDLTLYQSNTILR	ENSP00000484929.1;ENSP00000381604.1;ENSP00000381607.3	ENSP00000484929.1	No
NaN	20.846	13	1415.67	0.17236	42.083	DGSYRIFSKGASE	ENSP00000376869.2;ENSP00000352054.3;ENSP00000392043.3;ENSP00000261173.2	ENSP00000376869.2	No
NaN	22.0345	13	1519.82	0.028679	61.11	DGVIKVFNDMKVR	ENSP00000432153.1;ENSP00000436431.1;ENSP00000432660.1;ENSP00000309629.5;ENSP00000431696.1	ENSP00000432153.1	No
NaN	21.8954	18	1977	0.048309	30.974	DHGSTGILVFPNEDLHVK	ENSP00000451746.1;ENSP00000451861.1;ENSP00000452572.1;ENSP00000376911.2;ENSP00000334052.4	ENSP00000451746.1	No
NaN	25.4929	14	1560.89	0.0018063	97.797	DKDLFKAVDAALKK	ENSP00000396025.1;ENSP00000287611.2;ENSP00000265023.4	ENSP00000396025.1	No
NaN	23.8374	16	1837.99	4.857e-14	147.51	DKDLFKAVDAALKKYN	ENSP00000396025.1;ENSP00000287611.2;ENSP00000265023.4	ENSP00000396025.1	No
NaN	21.7567	14	1694.91	0.0036698	73.927	DKEEILMLHNKLRG	ENSP00000454858.1;ENSP00000457655.1;ENSP00000457183.1;ENSP00000262424.5	ENSP00000454858.1	No
NaN	23.5783	16	1830.89	2.6121e-05	78.932	DKNAKFYPVTREGSYG	ENSP00000445712.1;ENSP00000352540.3	ENSP00000445712.1	No
NaN	21.8047	15	1801.98	0.01609	54.7	DKVYVHLKNLASRPY	ENSP00000264613.6;ENSP00000418773.1;ENSP00000426888.1	ENSP00000264613.6	No
25.516	NaN	9	1130.56	0.0076928	119.27	DLFEEKITH	ENSP00000395736.1;ENSP00000266027.6;ENSP00000406369.1;ENSP00000406871.1;ENSP00000312999.6	ENSP00000395736.1	No
NaN	21.7919	12	1317.77	0.025519	81.92	DLFKAVDAALKK	ENSP00000396025.1;ENSP00000287611.2;ENSP00000265023.4	ENSP00000396025.1	No
NaN	22.4158	14	1676.77	0.051857	50.562	DLHSYVVMNHGRSY	ENSP00000355554.3;ENSP00000264187.6	ENSP00000355554.3	No
NaN	25.1033	13	1416.74	0.00708	84.658	DLSFNQIARLPSG	ENSP00000266718.4	ENSP00000266718.4	No
NaN	22.9236	14	1675.85	0.12584	30.483	DNYKELKRSLENPA	ENSP00000391907.2;ENSP00000444811.1;ENSP00000265393.6;ENSP00000379612.2	ENSP00000391907.2	No
NaN	21.7559	16	1870.04	0.022652	47.532	DPDKFQGVIAELKVRR	ENSP00000383191.2;ENSP00000347665.5;ENSP00000352798.4	ENSP00000383191.2	No
23.718	NaN	9	1027.58	0.021451	82.671	DPMKARVVL	ENSP00000485985.1;ENSP00000355803.1;ENSP00000485002.1;ENSP00000355804.4;ENSP00000305230.7	ENSP00000485985.1	No
24.1383	NaN	10	995.529	0.021326	108.74	DPVKPPGSSL	ENSP00000426668.1;ENSP00000425921.1;ENSP00000427435.1;ENSP00000424554.1;ENSP00000262994.4;ENSP00000262995.4	ENSP00000426668.1	No
23.8265	NaN	8	942.492	0.011897	116.9	DQLKVHGF	ENSP00000466321.1	ENSP00000466321.1	No
NaN	NaN	8	993.44	0.04952	56.122	DQSQIQEF	ENSP00000463009.1;ENSP00000217313.2;ENSP00000463614.1;ENSP00000462171.1;ENSP00000441231.1;ENSP00000217652.3;ENSP00000464464.1;ENSP00000463559.1;ENSP00000383037.5;ENSP00000279022.2;ENSP00000237500.5;ENSP00000464359.1;ENSP00000223167.4	ENSP00000463009.1	No
27.3844	NaN	8	1002.48	0.0030653	132.29	DQVQIHTY	ENSP00000242209.4;ENSP00000439250.1	ENSP00000242209.4	No
22.6657	NaN	11	1024.48	0.048337	71.501	DQVSGPPSAPA	ENSP00000479981.1;ENSP00000479269.1;ENSP00000477562.1;ENSP00000417952.1;ENSP00000397182.2;ENSP00000419960.1;ENSP00000240851.4	ENSP00000479981.1	No
NaN	21.1318	16	1828.94	0.08954	30.133	DRDQFAKLVREVAAPD	ENSP00000465819.1;ENSP00000463503.1;ENSP00000378368.3;ENSP00000378366.2	ENSP00000465819.1	No
NaN	19.6167	16	1934.04	0.069765	34.954	DREREAILAIHKEAQR	ENSP00000252699.2;ENSP00000439497.1;ENSP00000411187.3;ENSP00000398393.1	ENSP00000252699.2	No
NaN	22.0245	16	1878	0.030686	44.196	DRYEFKVNAKDKGIPV	ENSP00000427066.1;ENSP00000355243.2	ENSP00000427066.1	No
NaN	22.6083	17	1830.89	0.038434	36.193	DSDVGVYRAVTPQGRPD	ENSP00000436686.1;ENSP00000382029.3;ENSP00000407332.2;ENSP00000382034.1;ENSP00000364080.4	ENSP00000436686.1	No
NaN	22.5506	18	1901.92	0.00049288	60.209	DSDVGVYRAVTPQGRPDA	ENSP00000436686.1;ENSP00000382029.3;ENSP00000407332.2;ENSP00000382034.1;ENSP00000364080.4	ENSP00000436686.1	No
25.0997	NaN	9	1075.43	0.074053	64.803	DSFESIESY	ENSP00000324578.5;ENSP00000376436.3;ENSP00000435666.1;ENSP00000441430.1	ENSP00000324578.5	No
23.8528	NaN	9	1035.43	0.068886	81.381	DSFHEPSAF	ENSP00000337180.5;ENSP00000321507.4	ENSP00000337180.5	No
NaN	21.207	14	1503.85	0.0062942	68.83	DSGYRILGAVAKVR	ENSP00000415489.1;ENSP00000361841.3;ENSP00000211998.4	ENSP00000415489.1	No
NaN	19.5203	15	1711.73	0.0088098	59.542	DSGYRPNLSPEEAYD	ENSP00000378748.3;ENSP00000364016.3;ENSP00000364015.2	ENSP00000378748.3	No
25.2854	NaN	8	916.465	0.011829	113.07	DSVVVHVY	ENSP00000381870.2;ENSP00000381863.2;ENSP00000381872.2;ENSP00000381867.3;ENSP00000400090.1;ENSP00000395260.1;ENSP00000401197.2;ENSP00000303503.5	ENSP00000381870.2	No
22.7263	NaN	8	1011.47	0.011769	107.9	DSYKVTHY	ENSP00000222553.3;ENSP00000390896.1;ENSP00000390591.1;ENSP00000346242.4	ENSP00000222553.3	No
27.4199	NaN	9	1073.57	0.01339	103.91	DTQRIELSL	ENSP00000411950.1;ENSP00000395997.1;ENSP00000364886.2;ENSP00000263895.4	ENSP00000411950.1	No
NaN	22.3993	15	1615.83	0.11337	33.886	DVGEFRAVTELGRPA	ENSP00000408146.2;ENSP00000412654.1;ENSP00000399832.1	ENSP00000408146.2	No
NaN	26.8805	15	1659.82	7.4067e-06	92.925	DVGEFRAVTELGRPD	ENSP00000480667.1;ENSP00000353099.5	ENSP00000480667.1	No
NaN	24.1349	15	1675.82	8.6796e-06	70.529	DVGEYRAVTELGRPD	ENSP00000364114.3	ENSP00000364114.3	No
NaN	20.9875	19	1934.01	0.043568	31.111	DVGGKKEYLIAGKAEGDGK	ENSP00000262768.6;ENSP00000464930.1;ENSP00000468296.1;ENSP00000467584.1;ENSP00000441724.1	ENSP00000262768.6	No
NaN	22.6531	20	2065.05	2.2959e-05	55.763	DVGGKKEYLIAGKAEGDGKM	ENSP00000262768.6;ENSP00000464930.1;ENSP00000468296.1;ENSP00000467584.1;ENSP00000441724.1	ENSP00000262768.6	No
NaN	21.1845	14	1513.8	0.018709	49.627	DVGVYRAVTPQGRP	ENSP00000436686.1;ENSP00000382029.3;ENSP00000407332.2;ENSP00000382034.1;ENSP00000364080.4	ENSP00000436686.1	No
NaN	26.4232	15	1628.83	7.1445e-06	99.344	DVGVYRAVTPQGRPD	ENSP00000436686.1;ENSP00000382029.3;ENSP00000407332.2;ENSP00000382034.1;ENSP00000364080.4	ENSP00000436686.1	No
NaN	23.8572	16	1699.86	0.066353	35.659	DVGVYRAVTPQGRPDA	ENSP00000436686.1;ENSP00000382029.3;ENSP00000407332.2;ENSP00000382034.1;ENSP00000364080.4	ENSP00000436686.1	No
NaN	22.2655	17	1828.91	0.049451	33.307	DVGVYRAVTPQGRPDAE	ENSP00000436686.1;ENSP00000382029.3;ENSP00000407332.2;ENSP00000382034.1;ENSP00000364080.4	ENSP00000436686.1	No
NaN	22.3406	16	1886.94	9.9615e-05	62.646	DVNEYAPVFKEKSYKA	ENSP00000354997.4;ENSP00000366513.4	ENSP00000354997.4	No
23.9127	NaN	9	1034.58	0.025274	93.143	DYAKNLAKL	ENSP00000463873.1;ENSP00000463527.2;ENSP00000443265.2;ENSP00000410108.2;ENSP00000464240.2;ENSP00000322608.5;ENSP00000407552.2	ENSP00000463873.1	No
25.0417	NaN	9	1267.61	0.040688	82.452	DYLEKYYKF	ENSP00000441434.1;ENSP00000299964.3	ENSP00000441434.1	No
24.04	NaN	9	1279.66	0.051547	75.109	DYLKRFYLY	ENSP00000260227.4	ENSP00000260227.4	No
22.8172	NaN	9	1090.57	0.044406	79.906	DYLRDPVTI	ENSP00000400920.1;ENSP00000387530.1;ENSP00000413673.1;ENSP00000410446.2;ENSP00000395491.1;ENSP00000391879.1	ENSP00000400920.1	No
27.9529	NaN	9	1105.47	0.037701	84.498	DYMKTTSNF	ENSP00000452540.1;ENSP00000298310.5	ENSP00000452540.1	No
25.4072	NaN	18	2083.8	0.00017081	62.861	DYSDHPSGGSYRDSYESY	ENSP00000405117.2;ENSP00000457051.1;ENSP00000359645.3;ENSP00000457866.1	ENSP00000405117.2	No
23.6032	NaN	9	1099.56	0.033602	87.323	DYSSILQKF	ENSP00000389117.3;ENSP00000415602.2;ENSP00000347907.3;ENSP00000407548.2;ENSP00000413625.1	ENSP00000389117.3	No
NaN	23.6904	13	1513.68	0.028679	61.11	EANYIGSDKYFHA	ENSP00000437162.1;ENSP00000436126.1;ENSP00000256733.4;ENSP00000432370.1;ENSP00000416716.2;ENSP00000435659.1;ENSP00000485552.1;ENSP00000436866.1;ENSP00000384906.2;ENSP00000348918.4	ENSP00000436866.1	No
NaN	20.0406	14	1669.78	0.085245	41.644	EANYIGSDKYFHAR	ENSP00000437162.1;ENSP00000436126.1;ENSP00000256733.4;ENSP00000432370.1;ENSP00000416716.2;ENSP00000435659.1;ENSP00000485552.1;ENSP00000436866.1;ENSP00000384906.2;ENSP00000348918.4	ENSP00000436866.1	No
24.296	NaN	8	901.487	0.05489	86.794	EDALVLRS	ENSP00000475207.1;ENSP00000355722.1;ENSP00000485027.1;ENSP00000402730.1;ENSP00000483253.1;ENSP00000411128.1;ENSP00000355721.4;ENSP00000314157.6	ENSP00000475207.1	No
21.5514	NaN	8	932.486	0.043035	91.584	EDIVVPVY	ENSP00000366311.2;ENSP00000218348.3	ENSP00000366311.2	No
26.6653	NaN	9	1079.55	0.043935	80.229	EDKADLVKY	ENSP00000343861.5;ENSP00000370765.5;ENSP00000304044.5;ENSP00000370767.4	ENSP00000343861.5	No
24.0737	NaN	9	1042.59	0.065074	69.825	EDLIQLLSI	ENSP00000376728.1;ENSP00000237172.7	ENSP00000376728.1	No
22.4195	NaN	9	1018.53	0.06865	67.277	EDLKLPASF	ENSP00000435886.1;ENSP00000436074.1;ENSP00000435650.1;ENSP00000436456.1;ENSP00000431518.1;ENSP00000436122.1;ENSP00000434725.1;ENSP00000436627.1;ENSP00000435074.1;ENSP00000433995.1;ENSP00000436159.1;ENSP00000435105.1;ENSP00000434217.1;ENSP00000433215.1;ENSP00000432244.1;ENSP00000409917.2;ENSP00000345672.5;ENSP00000342070.3	ENSP00000435886.1	No
22.3489	NaN	8	965.507	0.03371	95.352	EDLVVTKY	ENSP00000448557.1;ENSP00000302886.6	ENSP00000448557.1	No
NaN	23.1305	18	2015.98	0.008311	32.181	EDPQTFYYAVAVVKKDSG	ENSP00000385834.3	ENSP00000385834.3	No
NaN	20.9451	16	1895	0.0092168	53.328	EDVFVHQTAIKKNNPR	ENSP00000279550.7;ENSP00000228251.4;ENSP00000485718.1;ENSP00000484416.2;ENSP00000361626.3;ENSP00000389639.1	ENSP00000279550.7	No
23.7022	NaN	8	907.429	0.060502	84.359	EEAAVVQY	ENSP00000440101.1;ENSP00000439646.2;ENSP00000365307.5;ENSP00000365336.1;ENSP00000365340.4;ENSP00000365308.3;ENSP00000365330.1;ENSP00000365309.2;ENSP00000352114.4;ENSP00000365310.3;ENSP00000279599.8;ENSP00000365312.2	ENSP00000440101.1	No
29.8319	21.1697	9	1046.47	0.007988	117.17	EEAHLNTSF	ENSP00000379364.3;ENSP00000310189.2;ENSP00000379366.2	ENSP00000379364.3	No
24.2371	NaN	8	1019.47	0.040293	92.692	EEALFQHF	ENSP00000399978.1;ENSP00000387172.2;ENSP00000375902.3;ENSP00000258382.5;ENSP00000351488.4;ENSP00000258381.6	ENSP00000399978.1	No
26.7316	NaN	10	1206.61	4.9796e-17	178.83	EEALILDNKY	ENSP00000350882.6;ENSP00000486308.1;ENSP00000361816.4;ENSP00000361824.3;ENSP00000487444.1	ENSP00000350882.6	No
24.575	NaN	9	1087.5	0.023832	94.151	EEAPVLMHY	ENSP00000362802.5;ENSP00000437709.1;ENSP00000484800.1;ENSP00000223423.4;ENSP00000354612.2;ENSP00000483540.1	ENSP00000362802.5	No
23.1119	NaN	9	1088.55	0.033624	98.299	EEARPLVEF	ENSP00000312262.5;ENSP00000434126.1	ENSP00000312262.5	No
28.1205	NaN	9	1072.52	0.00094236	140.98	EEASLLHQF	ENSP00000349259.4;ENSP00000479037.1;ENSP00000334156.5	ENSP00000349259.4	No
25.6835	NaN	9	1063.52	0.048566	77.058	EEEKLQAAF	ENSP00000422448.1;ENSP00000274458.4;ENSP00000424611.1;ENSP00000488332.1;ENSP00000427319.1	ENSP00000422448.1	No
21.2919	NaN	9	1105.54	0.052152	74.832	EEFALYVVH	ENSP00000368710.3;ENSP00000368684.2	ENSP00000368710.3	No
24.9898	NaN	9	1162.49	0.026281	92.439	EEFDRFTGY	ENSP00000472224.1;ENSP00000469603.1;ENSP00000262960.8;ENSP00000471659.1;ENSP00000472430.1	ENSP00000472224.1	No
25.5831	NaN	10	1197.59	0.059431	89.142	EEFELLGKAY	ENSP00000457389.1;ENSP00000455277.1;ENSP00000455278.1;ENSP00000456416.1;ENSP00000457963.1;ENSP00000457418.1;ENSP00000378953.1;ENSP00000332604.6;ENSP00000381917.3;ENSP00000370258.4	ENSP00000457389.1	No
25.2769	NaN	9	1060.45	0.058034	72.138	EEFGQAFSF	ENSP00000390929.1;ENSP00000393566.1	ENSP00000390929.1	No
27.5793	20.1959	9	1088.49	0.060697	70.919	EEFGRFASF	ENSP00000364121.5;ENSP00000378786.2	ENSP00000364121.5	No
24.7537	NaN	9	1228.54	0.033182	99.171	EEFHIYTQY	ENSP00000433107.1;ENSP00000356297.1;ENSP00000351318.2	ENSP00000433107.1	No
24.4078	NaN	9	1218.56	0.020483	96.492	EEFKDFNKY	ENSP00000159111.3;ENSP00000480642.1;ENSP00000440495.1;ENSP00000468514.1;ENSP00000371178.3	ENSP00000159111.3	No
25.9248	NaN	8	999.491	0.053678	87.284	EEFKITSF	ENSP00000252032.9	ENSP00000252032.9	No
22.3859	NaN	9	990.502	0.044548	79.809	EEFKVPAAT	ENSP00000402378.1;ENSP00000239878.4;ENSP00000368970.1	ENSP00000402378.1	No
23.3395	NaN	9	1050.56	0.017684	98.997	EEFLSKVSI	ENSP00000467311.1;ENSP00000468106.2;ENSP00000466459.1;ENSP00000464977.1;ENSP00000445625.1;ENSP00000376475.1;ENSP00000351410.1;ENSP00000465740.1;ENSP00000466314.1;ENSP00000383569.2;ENSP00000402648.1;ENSP00000444487.1;ENSP00000440449.1;ENSP00000385749.1;ENSP00000385349.1;ENSP00000353415.4	ENSP00000467311.1	No
25.9086	NaN	8	979.461	0.011906	117.39	EEFRASEL	ENSP00000156471.5	ENSP00000156471.5	No
23.5259	NaN	9	1260.58	0.01708	114.5	EEFREFNKY	ENSP00000383990.3;ENSP00000404756.1;ENSP00000445427.1;ENSP00000440656.2;ENSP00000370707.3;ENSP00000370710.3	ENSP00000383990.3	No
24.5506	NaN	9	1185.59	0.055585	73.26	EEFRHVIAW	ENSP00000327316.4;ENSP00000430271.1;ENSP00000357175.4	ENSP00000327316.4	No
26.4521	NaN	8	963.503	0.036409	94.262	EEFTVARL	ENSP00000307078.4;ENSP00000286452.5;ENSP00000408979.2	ENSP00000307078.4	No
22.6716	NaN	9	1122.56	0.034255	86.866	EEFVLVPQY	ENSP00000489232.1;ENSP00000403136.1;ENSP00000251507.4	ENSP00000489232.1	No
24.4634	NaN	8	1119.49	0.01708	105.12	EEFYTERF	ENSP00000468638.1;ENSP00000294618.6;ENSP00000467231.1	ENSP00000468638.1	No
22.3289	NaN	8	923.424	0.055587	86.512	EEGLVSQY	ENSP00000360412.3	ENSP00000360412.3	No
23.8528	NaN	8	997.487	0.042238	91.906	EEGRVFVY	ENSP00000380227.2;ENSP00000233573.6	ENSP00000380227.2	No
24.9091	NaN	8	1013.48	0.024347	100.19	EEGRVYVY	ENSP00000263087.4	ENSP00000263087.4	No
22.5905	NaN	9	1043.44	0.050061	76.035	EEGYVPTSY	ENSP00000389117.3;ENSP00000415602.2;ENSP00000347907.3;ENSP00000407548.2;ENSP00000413625.1;ENSP00000397451.2;ENSP00000359275.2;ENSP00000260506.8;ENSP00000271234.7;ENSP00000473921.1	ENSP00000389117.3	No
24.5084	NaN	8	964.487	0.015355	106.29	EEHELPVL	ENSP00000349359.3	ENSP00000349359.3	No
30.3664	22.0568	8	924.455	0.015355	106.29	EEHEVAVL	ENSP00000473544.1;ENSP00000432108.1;ENSP00000437057.1;ENSP00000386187.3;ENSP00000330825.5;ENSP00000382707.4	ENSP00000473544.1	No
21.5433	NaN	9	981.477	0.048875	76.847	EEHEVAVLG	ENSP00000473544.1;ENSP00000432108.1;ENSP00000437057.1;ENSP00000386187.3;ENSP00000330825.5;ENSP00000382707.4	ENSP00000473544.1	No
23.3632	NaN	9	964.45	0.031938	71.852	EEIATGQAF	ENSP00000398878.2;ENSP00000223357.3	ENSP00000398878.2	No
22.7198	NaN	9	1144.5	0.065074	68.915	EEIDIHNEF	ENSP00000230124.3	ENSP00000230124.3	No
27.1597	NaN	8	1041.48	0.013669	107.43	EEIEGFRY	ENSP00000390553.1;ENSP00000411456.1;ENSP00000393488.1;ENSP00000258772.5	ENSP00000390553.1	No
24.9874	NaN	9	1054.45	0.031713	88.643	EEIESSAQY	ENSP00000448640.2;ENSP00000446512.1;ENSP00000481448.1;ENSP00000439338.1;ENSP00000373805.4;ENSP00000445583.2;ENSP00000476504.1;ENSP00000446576.2;ENSP00000366843.3	ENSP00000448640.2	No
25.1886	NaN	8	902.413	0.011778	110.23	EEIHATGF	ENSP00000433287.1;ENSP00000320324.4;ENSP00000433649.2;ENSP00000434585.1;ENSP00000434554.1;ENSP00000437019.1	ENSP00000433287.1	No
25.0608	NaN	8	1077.51	0.043839	91.26	EEIHIYQF	ENSP00000473960.1;ENSP00000324511.4	ENSP00000473960.1	No
23.3202	NaN	8	992.409	0.011829	114.59	EEIHSESY	ENSP00000040738.5	ENSP00000040738.5	No
26.2835	NaN	8	931.505	0.060502	84.359	EEIIVKAM	ENSP00000325681.6;ENSP00000314544.8	ENSP00000325681.6	No
24.1014	NaN	8	952.45	0.01708	105.12	EEIKSNSF	ENSP00000229812.7	ENSP00000229812.7	No
23.7051	NaN	9	1064.5	0.023673	94.262	EEIKTPDSF	ENSP00000489114.1;ENSP00000331983.6	ENSP00000489114.1	No
24.4827	NaN	8	958.44	0.027377	98.133	EEIPTHSF	ENSP00000436179.1;ENSP00000345513.6;ENSP00000306344.5	ENSP00000436179.1	No
NaN	NaN	8	900.466	0.0013478	100.75	EEIRANVA	ENSP00000430730.1;ENSP00000397820.2;ENSP00000395351.2;ENSP00000409288.2;ENSP00000411771.2;ENSP00000260130.4;ENSP00000487245.1;ENSP00000428184.1	ENSP00000430730.1	No
NaN	20.5383	15	1833.97	0.074555	40.025	EEIYESSIRGVQLRR	ENSP00000351413.2;ENSP00000349918.2;ENSP00000242786.4	ENSP00000351413.2	No
24.7563	NaN	9	1168.54	0.057011	73.665	EEKDWKTAY	ENSP00000464475.1;ENSP00000393185.2;ENSP00000261712.3	ENSP00000464475.1	No
23.9125	NaN	9	1082.5	0.037091	84.916	EEKTMPTTF	ENSP00000476091.1;ENSP00000406790.1;ENSP00000260952.4	ENSP00000476091.1	No
30.639	NaN	9	1201.55	7.1558e-10	164.53	EELEQKYTY	ENSP00000376136.3;ENSP00000376137.2;ENSP00000386244.1;ENSP00000354394.3	ENSP00000376136.3	No
23.9783	NaN	9	1249.57	0.0042285	127.84	EELEWQNRF	ENSP00000362421.4;ENSP00000362419.1;ENSP00000322937.4;ENSP00000300417.6	ENSP00000362421.4	No
25.6191	NaN	8	1038.55	0.022918	79.469	EELFARKF	ENSP00000376763.1;ENSP00000269122.3;ENSP00000479606.1	ENSP00000376763.1	No
28.0704	NaN	9	1077.46	0.0024045	133.47	EELGHTETY	ENSP00000400762.1;ENSP00000468520.1;ENSP00000354733.2	ENSP00000400762.1	No
22.8804	NaN	8	986.507	0.075543	77.748	EELHIISF	ENSP00000450751.1;ENSP00000315768.4;ENSP00000387354.2	ENSP00000450751.1	No
21.9706	NaN	9	1114.6	0.064456	69.198	EELLFSHKL	ENSP00000348138.5;ENSP00000481763.1;ENSP00000442128.1;ENSP00000382277.2;ENSP00000351259.4;ENSP00000352922.6;ENSP00000439811.1;ENSP00000314417.7;ENSP00000363482.2;ENSP00000344037.6;ENSP00000485513.1;ENSP00000337541.5;ENSP00000282633.5;ENSP00000398095.1	ENSP00000348138.5	No
24.5397	NaN	8	993.538	0.037041	94.006	EELLSLKY	ENSP00000324578.5;ENSP00000376436.3;ENSP00000435666.1;ENSP00000433500.1	ENSP00000324578.5	No
23.8799	NaN	9	1111.52	0.056613	72.789	EELMNKSVY	ENSP00000399968.2;ENSP00000430148.2	ENSP00000399968.2	No
24.8273	NaN	8	1004.49	0.05657	86.086	EELPAQRY	ENSP00000355326.2;ENSP00000354621.1	ENSP00000355326.2	No
26.4643	NaN	9	1091.54	0.031736	88.627	EELPHIHAF	ENSP00000482868.2;ENSP00000331127.3;ENSP00000306752.4	ENSP00000482868.2	No
22.521	NaN	8	951.455	0.054711	86.866	EELQIGTY	ENSP00000450112.1;ENSP00000448873.1;ENSP00000448972.1;ENSP00000447433.1;ENSP00000323867.5	ENSP00000450112.1	No
31.6134	21.8592	9	1122.56	1.301e-24	196.99	EELQQKVSY	ENSP00000467000.1;ENSP00000384943.3;ENSP00000467985.1;ENSP00000264657.4;ENSP00000373923.3	ENSP00000467000.1	No
25.9048	NaN	8	964.45	0.011849	114.19	EELQVANY	ENSP00000378353.2;ENSP00000362099.1;ENSP00000307318.2;ENSP00000263556.3	ENSP00000378353.2	No
21.4223	NaN	8	989.471	0.070558	79.939	EELQVPEF	ENSP00000473324.1;ENSP00000294753.4	ENSP00000473324.1	No
21.5844	NaN	8	974.486	0.079443	76.035	EELRAQVM	ENSP00000478914.1;ENSP00000289371.5	ENSP00000478914.1	No
23.9352	NaN	8	1057.42	0.044379	91.041	EEMEAYRM	ENSP00000297151.4	ENSP00000297151.4	No
28.581	NaN	8	1114.48	0.011846	114.02	EEMEFQRF	ENSP00000363286.4;ENSP00000363284.3	ENSP00000363286.4	No
25.3449	NaN	8	1015.44	0.018418	104.21	EEMFASRF	ENSP00000307181.3	ENSP00000307181.3	No
22.1426	NaN	9	1065.41	0.06212	70.268	EEMGHAETY	ENSP00000267176.4;ENSP00000473665.1;ENSP00000387361.2	ENSP00000267176.4	No
24.704	NaN	8	1095.47	0.011859	114.78	EEMKFHEF	ENSP00000299163.4;ENSP00000433360.2	ENSP00000299163.4	No
25.6095	NaN	8	983.463	0.0078429	125.25	EEMLATKY	ENSP00000411391.1;ENSP00000485844.1;ENSP00000188790.4	ENSP00000411391.1	No
25.1519	NaN	8	1006.44	0.011151	120.92	EENEVRTM	ENSP00000435860.1;ENSP00000334008.8	ENSP00000435860.1	No
27.0351	NaN	8	907.392	0.051834	88.029	EENFAVEA	ENSP00000435613.1;ENSP00000446007.1;ENSP00000224237.5;ENSP00000431702.1	ENSP00000435613.1	No
21.7365	NaN	9	1005.48	0.042376	81.297	EENGQIAVF	ENSP00000356046.2;ENSP00000356047.3	ENSP00000356046.2	No
25.6063	NaN	9	1067.48	0.039358	83.364	EENQIVSSY	ENSP00000429741.1;ENSP00000350423.6;ENSP00000430747.1;ENSP00000429839.1;ENSP00000428736.1;ENSP00000427858.1;ENSP00000391248.2;ENSP00000428883.1;ENSP00000375767.3	ENSP00000429741.1	No
23.9274	NaN	9	1108.5	0.051372	75.189	EENTLVQNY	ENSP00000439924.2;ENSP00000265990.6	ENSP00000439924.2	No
27.8626	NaN	8	947.427	0.0097347	122.78	EEQEVAML	ENSP00000473587.1;ENSP00000434443.1;ENSP00000484689.1;ENSP00000382714.4	ENSP00000473587.1	No
NaN	NaN	8	1005.44	0.041161	74.191	EEQEVNKM	ENSP00000350018.4;ENSP00000411979.1	ENSP00000350018.4	No
25.8557	NaN	8	948.492	0.011876	115.69	EEQKVVAF	ENSP00000457387.1;ENSP00000268704.2	ENSP00000457387.1	No
23.5136	NaN	8	1082.48	0.010868	121.29	EEQRFNNF	ENSP00000375978.3;ENSP00000375977.2	ENSP00000375978.3	No
22.5178	NaN	8	994.497	0.029457	97.071	EEQSIVKY	ENSP00000401264.1;ENSP00000369590.3;ENSP00000352222.4	ENSP00000401264.1	No
24.3599	NaN	9	1113.51	0.051321	75.213	EERGFDKAY	ENSP00000433760.1;ENSP00000432867.1;ENSP00000416128.2;ENSP00000310275.2	ENSP00000433760.1	No
27.1022	NaN	8	1024.46	0.0030653	132.29	EERIMNSF	ENSP00000386844.1;ENSP00000315873.4;ENSP00000295550.4;ENSP00000315609.4;ENSP00000418285.1	ENSP00000386844.1	No
22.7193	NaN	8	1044.51	0.020614	102.72	EERQIEEL	ENSP00000417464.1	ENSP00000417464.1	No
23.8264	NaN	9	1006.51	0.054002	83.265	EERTVGVAF	ENSP00000433372.1;ENSP00000318313.3;ENSP00000431926.1;ENSP00000433945.1;ENSP00000415327.2	ENSP00000433372.1	No
30.075	NaN	9	1179.54	0.0014456	157.34	EERVINEEY	ENSP00000386068.1;ENSP00000369427.2;ENSP00000369424.4;ENSP00000417507.1;ENSP00000432780.1;ENSP00000436663.1;ENSP00000434925.1;ENSP00000432774.1;ENSP00000362584.1;ENSP00000398242.3;ENSP00000362592.4	ENSP00000386068.1	No
22.9406	NaN	8	1048.48	0.060764	84.244	EERVQPEY	ENSP00000367318.4	ENSP00000367318.4	No
24.3998	NaN	8	1079.5	0.079853	75.854	EERYFISH	ENSP00000419177.1;ENSP00000302955.4;ENSP00000484183.1;ENSP00000353770.2	ENSP00000419177.1	No
23.0942	NaN	9	1125.49	0.030999	89.142	EESDLSRQY	ENSP00000455417.1;ENSP00000348510.4	ENSP00000455417.1	No
24.8174	NaN	9	1123.54	0.020825	96.253	EETDKIINY	ENSP00000290231.6	ENSP00000290231.6	No
22.5904	NaN	9	1140.55	0.016642	100.19	EETDRFVVF	ENSP00000467716.1;ENSP00000446443.1;ENSP00000436773.2	ENSP00000467716.1	No
22.021	NaN	9	1108.53	0.05918	82.452	EETLTPEKY	ENSP00000439195.1;ENSP00000344165.6;ENSP00000185206.6	ENSP00000439195.1	No
25.403	NaN	9	1035.48	0.00065797	143.02	EEVDVTPTF	ENSP00000269349.3;ENSP00000460439.1	ENSP00000269349.3	No
23.6705	NaN	9	1095.51	0.038719	83.801	EEVEFPIAY	ENSP00000453774.1	ENSP00000453774.1	No
NaN	NaN	8	981.44	0.043005	72.138	EEVESRAY	ENSP00000357215.4;ENSP00000396441.2	ENSP00000357215.4	No
26.6802	NaN	8	970.428	0.043035	91.584	EEVETFAF	ENSP00000481908.1;ENSP00000360709.5;ENSP00000360609.1;ENSP00000325875.3;ENSP00000450712.1;ENSP00000216281.7;ENSP00000335153.7	ENSP00000481908.1	No
23.8986	NaN	8	892.465	0.035402	94.669	EEVHVPAL	ENSP00000317123.5	ENSP00000317123.5	No
NaN	NaN	10	1144.58	0.0016663	101.28	EEVLIHGVSY	ENSP00000409092.1;ENSP00000400095.1;ENSP00000398616.1;ENSP00000397882.1;ENSP00000403999.1;ENSP00000331682.4	ENSP00000409092.1	No
27.8473	NaN	10	1232.63	0.01521	121.09	EEVLIPDQKY	ENSP00000347834.5	ENSP00000347834.5	No
21.9741	NaN	8	962.435	0.067917	81.1	EEVPAQQY	ENSP00000409461.1;ENSP00000311809.4;ENSP00000297848.3	ENSP00000409461.1	No
22.8487	NaN	9	1046.53	0.028761	90.706	EEVVLQTVM	ENSP00000362411.3;ENSP00000362409.3	ENSP00000362411.3	No
24.5837	NaN	9	1113.48	0.034303	86.833	EEWRSPSSH	ENSP00000478448.1	ENSP00000478448.1	No
26.0269	NaN	8	1040.48	0.05844	85.265	EEWSVKTY	ENSP00000382733.1;ENSP00000382731.2;ENSP00000262607.2;ENSP00000332871.4;ENSP00000483418.1;ENSP00000406443.2	ENSP00000382733.1	No
25.5716	NaN	9	1185.49	0.018732	97.798	EEYEARENF	ENSP00000287598.6;ENSP00000398470.3	ENSP00000287598.6	No
24.9322	NaN	9	1140.53	0.016748	100.07	EEYEKLPAY	ENSP00000463026.1;ENSP00000261596.4	ENSP00000463026.1	No
23.6818	NaN	9	1153.41	0.06927	66.993	EEYGYDDTY	ENSP00000417731.1;ENSP00000313829.7	ENSP00000417731.1	No
23.159	NaN	9	1124.55	0.053691	74.127	EEYPLTRAF	ENSP00000285968.6	ENSP00000285968.6	No
27.2286	NaN	9	1199.58	0.016642	100.19	EEYQSLIRY	ENSP00000356982.5	ENSP00000356982.5	No
22.9367	NaN	9	1131.48	0.051547	75.109	EEYSNTRAY	ENSP00000359342.1;ENSP00000359339.3	ENSP00000359342.1	No
22.5237	NaN	8	993.502	0.067874	81.119	EEYVVEKV	ENSP00000450190.1;ENSP00000449207.1;ENSP00000401009.2;ENSP00000209875.4;ENSP00000393179.1;ENSP00000465985.1;ENSP00000385413.1;ENSP00000462242.1;ENSP00000377060.3;ENSP00000225603.4	ENSP00000450190.1	No
23.7788	NaN	8	1095.45	0.038883	93.262	EEYYSSRY	ENSP00000361067.1;ENSP00000481493.1;ENSP00000478773.1	ENSP00000361067.1	No
23.8952	NaN	9	1046.55	0.012916	104.45	EFVAKGHLF	ENSP00000381963.2;ENSP00000362948.4	ENSP00000381963.2	No
NaN	21.8862	15	1857.88	0.00040522	73.36	EGHSYYYISKPIHQH	ENSP00000357392.3	ENSP00000357392.3	No
NaN	22.2746	14	1635.99	0.13189	40.066	EGKKPRTKAPKIQR	ENSP00000369757.4;ENSP00000369745.1;ENSP00000369743.1	ENSP00000369757.4	No
22.6821	NaN	8	809.44	0.028463	97.473	EHGLGKAV	ENSP00000466031.1;ENSP00000465409.1;ENSP00000467952.1;ENSP00000253789.4;ENSP00000377384.2	ENSP00000466031.1	No
NaN	21.6793	15	1677.85	0.0062989	61.212	EHPAYTQIAKEHALA	ENSP00000478205.1;ENSP00000482491.1;ENSP00000478071.1	ENSP00000478205.1	No
23.8613	NaN	8	982.508	0.02353	100.74	EHTELQKV	ENSP00000361236.4;ENSP00000361238.4	ENSP00000361236.4	No
25.1255	NaN	9	987.451	0.055585	73.26	EIQENGDAL	ENSP00000427793.1;ENSP00000265428.4	ENSP00000427793.1	No
NaN	20.7969	16	1890.06	0.084036	39.509	EKGTWVQLKRQPAPPR	ENSP00000370574.1;ENSP00000370569.1;ENSP00000351021.2;ENSP00000346027.4	ENSP00000370574.1	No
NaN	21.6015	17	1899.07	0.054201	34.277	EKSKEQLTPLIKKAGTE	ENSP00000476890.1;ENSP00000476662.1;ENSP00000476740.1;ENSP00000356969.3;ENSP00000476911.1	ENSP00000476890.1	No
NaN	23.1944	18	2012.15	0.011762	41.202	EKSKEQLTPLIKKAGTEL	ENSP00000476890.1;ENSP00000476662.1;ENSP00000476740.1;ENSP00000356969.3;ENSP00000476911.1	ENSP00000476890.1	No
23.7332	NaN	10	1128.59	0.059406	73.248	ENATALHVKF	ENSP00000419091.1;ENSP00000417869.1;ENSP00000418143.1;ENSP00000289153.2	ENSP00000419091.1	No
22.5051	NaN	9	956.456	0.029122	80.438	ENLPINNGS	ENSP00000397929.2;ENSP00000396615.2	ENSP00000397929.2	No
27.1428	NaN	9	978.525	0.021148	96.027	EPRHGGLTL	ENSP00000475744.1;ENSP00000251289.4;ENSP00000476117.2;ENSP00000464855.1	ENSP00000475744.1	No
23.2534	NaN	9	984.535	0.034303	86.833	EPRKQAGSL	ENSP00000479115.1;ENSP00000230248.6;ENSP00000355812.3	ENSP00000479115.1	No
26.2503	NaN	9	882.456	0.033067	87.696	EPRPGAGSL	ENSP00000268673.7;ENSP00000395357.3;ENSP00000344220.4;ENSP00000455551.1;ENSP00000373876.3	ENSP00000268673.7	No
22.4072	NaN	9	1081.55	0.01914	111.82	EPRPQTQNL	ENSP00000240123.7;ENSP00000428327.1;ENSP00000428678.1;ENSP00000429764.2	ENSP00000240123.7	No
25.4399	NaN	9	986.486	0.014428	102.72	EPRPTGMSL	ENSP00000387827.2;ENSP00000389478.2;ENSP00000249064.4	ENSP00000387827.2	No
24.1336	NaN	9	1044.52	0.0067711	121.85	EPRQTTSNL	ENSP00000386541.3	ENSP00000386541.3	No
22.1471	NaN	9	956.529	0.018294	98.299	EPRTVVSGL	ENSP00000362576.4	ENSP00000362576.4	No
NaN	23.7997	13	1626.79	0.0073035	93.058	EQFYVDLERKETA	ENSP00000437302.1;ENSP00000378767.1;ENSP00000364087.2;ENSP00000339398.5	ENSP00000437302.1	No
25.1124	NaN	9	1095.57	0.033602	87.323	EQSDLVHRI	ENSP00000349667.4;ENSP00000348442.3	ENSP00000349667.4	No
NaN	24.1668	14	1662.92	0.002964	75.316	EREAILAIHKEAQR	ENSP00000252699.2;ENSP00000439497.1;ENSP00000411187.3;ENSP00000398393.1	ENSP00000252699.2	No
NaN	24.0131	16	1847.04	3.001e-06	105.28	EREAILAIHKEAQRIA	ENSP00000252699.2;ENSP00000439497.1;ENSP00000411187.3;ENSP00000398393.1	ENSP00000252699.2	No
NaN	24.2856	14	1703.9	0.0058381	69.716	ERPTYTNLNRLISQ	ENSP00000301072.6;ENSP00000336799.5;ENSP00000443475.1;ENSP00000449325.1;ENSP00000375938.2;ENSP00000248437.4;ENSP00000396212.1;ENSP00000487719.1;ENSP00000318575.6;ENSP00000333326.3;ENSP00000412646.1	ENSP00000301072.6	No
NaN	20.5564	16	1924.98	0.049473	39.143	ERTIHSYQGQIISHEK	ENSP00000452252.1;ENSP00000450869.1;ENSP00000452562.1;ENSP00000343912.3;ENSP00000339286.5;ENSP00000450449.1;ENSP00000379468.4;ENSP00000343897.3;ENSP00000280083.3;ENSP00000379462.2	ENSP00000452252.1	No
NaN	24.0604	15	1846.93	1.8905e-05	85.163	EVKEYAQVFREHANK	ENSP00000304669.7;ENSP00000486200.1;ENSP00000427821.1;ENSP00000438476.1;ENSP00000444675.2;ENSP00000355398.5;ENSP00000341500.3;ENSP00000419295.1;ENSP00000418191.1;ENSP00000384638.4;ENSP00000482738.1;ENSP00000430981.1;ENSP00000429738.1;ENSP00000428894.1;ENSP00000430379.1;ENSP00000428044.1;ENSP00000431118.1;ENSP00000430240.1;ENSP00000386587.1;ENSP00000441705.2;ENSP00000486160.1	ENSP00000304669.7	No
NaN	22.738	16	1960.02	0.02262	47.545	EVKEYAQVFREHANKL	ENSP00000304669.7;ENSP00000486200.1;ENSP00000427821.1;ENSP00000438476.1;ENSP00000444675.2;ENSP00000355398.5;ENSP00000341500.3;ENSP00000419295.1;ENSP00000418191.1;ENSP00000384638.4;ENSP00000482738.1;ENSP00000430981.1;ENSP00000429738.1;ENSP00000428894.1;ENSP00000430379.1;ENSP00000428044.1;ENSP00000431118.1;ENSP00000430240.1;ENSP00000386587.1;ENSP00000441705.2;ENSP00000486160.1	ENSP00000304669.7	No
23.9447	NaN	9	1124.56	0.011937	119.89	EYAAQLQRF	ENSP00000320117.7;ENSP00000472580.1;ENSP00000471203.1;ENSP00000320493.6;ENSP00000469360.1	ENSP00000320117.7	No
22.3971	NaN	9	1128.58	0.073073	65.252	EYDLIVHQL	ENSP00000474611.1;ENSP00000378532.1;ENSP00000362480.1;ENSP00000263559.6	ENSP00000474611.1	No
22.7488	NaN	9	1056.51	0.072156	65.672	EYGFISQTL	ENSP00000449888.1;ENSP00000261226.4	ENSP00000449888.1	No
26.1232	NaN	9	1168.59	0.010103	107.66	EYIRSLNQF	ENSP00000482573.1;ENSP00000467007.1;ENSP00000269221.2	ENSP00000482573.1	No
23.9262	NaN	9	1135.59	0.043932	86.833	EYLDRAEKL	ENSP00000465944.1;ENSP00000465846.1;ENSP00000238497.4	ENSP00000465944.1	No
23.101	NaN	9	1118.56	0.0036556	87.323	EYLERAPEL	ENSP00000419683.2;ENSP00000376707.2;ENSP00000264951.4	ENSP00000419683.2	No
22.8102	NaN	9	1123.64	0.024944	68.915	EYLGKLVRF	ENSP00000371471.3;ENSP00000406427.1	ENSP00000371471.3	No
25.5673	NaN	9	1107.62	0.00069544	157.91	EYLTKVDKL	ENSP00000376763.1;ENSP00000269122.3;ENSP00000479606.1;ENSP00000462252.1	ENSP00000376763.1	No
24.161	NaN	9	1195.56	0.031788	88.591	EYMEHVYLI	ENSP00000478158.1;ENSP00000397602.2;ENSP00000350755.2;ENSP00000316649.3	ENSP00000478158.1	No
23.2195	NaN	9	1223.6	0.073073	66.692	EYMEVRERI	ENSP00000441161.1;ENSP00000405845.2;ENSP00000262225.3	ENSP00000441161.1	No
27.7737	NaN	9	1223.61	0.028832	90.657	EYMKHTRLF	ENSP00000438536.2;ENSP00000463534.1;ENSP00000324573.4;ENSP00000463675.1;ENSP00000468045.1	ENSP00000438536.2	No
25.1384	NaN	9	1148.53	0.048104	77.374	EYNNNFHVL	ENSP00000363046.3	ENSP00000363046.3	No
29.5167	NaN	10	1284.58	0.012255	131.22	EYPDRIMNTF	ENSP00000369703.2;ENSP00000450538.1;ENSP00000379668.1;ENSP00000365578.2;ENSP00000259818.6;ENSP00000379672.1;ENSP00000339001.7;ENSP00000341289.4;ENSP00000451617.1;ENSP00000320295.7;ENSP00000451560.1	ENSP00000379672.1	No
25.6143	NaN	9	1084.52	0.0067119	121.99	EYQKVGQSF	ENSP00000342276.6;ENSP00000370817.4	ENSP00000342276.6	No
22.8871	NaN	9	1187.52	0.047666	77.674	EYRPEFSNF	ENSP00000371419.3	ENSP00000371419.3	No
28.3719	NaN	9	1215.57	0.0083225	114.78	EYSKQMQRF	ENSP00000430008.1;ENSP00000357621.2;ENSP00000430432.1;ENSP00000429236.1;ENSP00000428653.1;ENSP00000428599.1;ENSP00000429901.1;ENSP00000427861.1;ENSP00000428024.1;ENSP00000417026.2;ENSP00000362649.3	ENSP00000430008.1	No
25.309	NaN	9	1107.58	0.074568	64.567	EYTDVLQKI	ENSP00000201647.5;ENSP00000465830.1;ENSP00000466828.1;ENSP00000245618.4;ENSP00000437541.1	ENSP00000201647.5	No
25.9504	NaN	9	1245.64	0.0067119	121.99	EYVEKFYRI	ENSP00000368100.4	ENSP00000368100.4	No
24.3714	NaN	10	1039.5	0.032171	96.253	FAFPGSTNSL	ENSP00000463651.1;ENSP00000405536.3;ENSP00000400217.2;ENSP00000200181.3	ENSP00000463651.1	No
25.9979	NaN	9	998.566	0.070673	66.351	FASGLIHRV	ENSP00000295682.4	ENSP00000295682.4	No
24.3542	NaN	9	971.471	0.010095	107.67	FASHVSPEV	ENSP00000388791.2;ENSP00000263245.5	ENSP00000388791.2	No
28.4643	NaN	9	1090.5	0.039588	83.206	FAYDGKDYL	ENSP00000365817.4	ENSP00000365817.4	No
23.0367	NaN	10	1240.65	0.04527	80.688	FAYDRLIKES	ENSP00000387115.1;ENSP00000312529.5;ENSP00000380870.1;ENSP00000300527.4	ENSP00000387115.1	No
26.0472	NaN	9	1007.47	0.0011496	139.92	FEHSLGVGY	ENSP00000262878.4	ENSP00000262878.4	No
23.9956	NaN	9	1085.53	0.034359	86.794	FEHTIHVGF	ENSP00000433423.1;ENSP00000314067.3;ENSP00000484798.1;ENSP00000410853.1;ENSP00000401982.1;ENSP00000361077.4;ENSP00000348696.3;ENSP00000278568.4;ENSP00000361080.1;ENSP00000262836.4;ENSP00000429113.1;ENSP00000389172.1;ENSP00000428921.1;ENSP00000353864.4;ENSP00000433004.1;ENSP00000432477.1;ENSP00000433518.1;ENSP00000405642.1	ENSP00000433423.1	No
NaN	21.7369	18	2046.14	0.0094016	41.871	FEKSKEQLTPLIKKAGTE	ENSP00000476890.1;ENSP00000476662.1;ENSP00000476740.1;ENSP00000356969.3;ENSP00000476911.1	ENSP00000476890.1	No
NaN	22.9688	19	2159.22	0.040957	31.818	FEKSKEQLTPLIKKAGTEL	ENSP00000476890.1;ENSP00000476662.1;ENSP00000476740.1;ENSP00000356969.3;ENSP00000476911.1	ENSP00000476890.1	No
23.8251	NaN	9	1083.52	0.043167	93.429	FENKFAVET	ENSP00000367811.5;ENSP00000367828.4	ENSP00000367811.5	No
23.6285	NaN	9	996.422	0.073541	65.038	FEQEMATAA	ENSP00000477968.1;ENSP00000461672.1;ENSP00000459124.1;ENSP00000458435.1;ENSP00000458162.1;ENSP00000349960.4;ENSP00000331514.2;ENSP00000461407.1;ENSP00000439189.1	ENSP00000477968.1	No
21.77	NaN	8	1041.47	0.078175	76.592	FETEIEQF	ENSP00000425736.1;ENSP00000425675.1;ENSP00000422084.1;ENSP00000425084.1;ENSP00000339622.4;ENSP00000387729.2;ENSP00000302768.3;ENSP00000425406.1	ENSP00000425736.1	No
24.72	NaN	9	1274.6	0.065467	68.735	FEYEFIYKH	ENSP00000464087.1;ENSP00000425956.2;ENSP00000324392.4	ENSP00000464087.1	No
23.1786	NaN	9	1206.56	0.018098	98.523	FEYIRSETY	ENSP00000473588.1;ENSP00000367154.3;ENSP00000339521.5	ENSP00000473588.1	No
22.5893	NaN	9	1077.51	0.02173	95.62	FGFEITHEV	ENSP00000216068.4	ENSP00000216068.4	No
22.9127	NaN	9	931.404	0.010033	107.74	FGHGAEDSL	ENSP00000436866.1;ENSP00000384906.2;ENSP00000348918.4	ENSP00000436866.1	No
21.9485	NaN	10	1209.51	0.070354	66.692	FGYDGDFYRA	ENSP00000477719.1;ENSP00000297268.6	ENSP00000477719.1	No
25.8038	NaN	9	897.471	0.010893	106.76	FIAPSGHGL	ENSP00000381992.4;ENSP00000413507.2;ENSP00000381993.4;ENSP00000344868.7;ENSP00000489538.1;ENSP00000489480.1	ENSP00000381992.4	No
27.1978	NaN	9	941.497	0.0025036	132.96	FIAPTGHSL	ENSP00000420839.1;ENSP00000426344.1;ENSP00000264893.6;ENSP00000424925.1;ENSP00000422896.1;ENSP00000435818.1;ENSP00000418715.1;ENSP00000378108.1;ENSP00000353278.7;ENSP00000346169.4;ENSP00000346397.3;ENSP00000341524.5	ENSP00000420839.1	No
26.4105	NaN	9	1107.52	0.02173	95.62	FIFSDTHEL	ENSP00000371419.3	ENSP00000371419.3	No
22.8108	NaN	9	1047.61	0.045561	79.116	FIISRTQAL	ENSP00000428899.1;ENSP00000425118.2;ENSP00000336712.5	ENSP00000428899.1	No
22.7113	NaN	9	973.502	0.04569	79.027	FISPFGHGL	ENSP00000408902.1;ENSP00000397195.1;ENSP00000408296.1;ENSP00000384525.1;ENSP00000385172.2;ENSP00000375834.2;ENSP00000375832.2;ENSP00000353157.3;ENSP00000385109.1;ENSP00000479861.1;ENSP00000399195.1;ENSP00000391717.1;ENSP00000480620.1;ENSP00000378541.2;ENSP00000463671.1;ENSP00000385356.2;ENSP00000408678.1;ENSP00000414488.1;ENSP00000399685.1;ENSP00000463768.1;ENSP00000464373.1;ENSP00000384535.1;ENS…	ENSP00000408902.1	No
25.9344	NaN	9	1094.55	0.040688	82.452	FITEDKTEL	ENSP00000464087.1;ENSP00000425956.2	ENSP00000464087.1	No
25.4851	NaN	9	1150.64	0.045046	67.897	FKNPIIEKY	ENSP00000415721.2;ENSP00000448348.1;ENSP00000448790.1;ENSP00000202917.5;ENSP00000388001.2;ENSP00000449053.1	ENSP00000415721.2	No
NaN	20.2709	9	965.471	0.091718	59.205	FLEISGTEA	ENSP00000473617.1;ENSP00000383047.3;ENSP00000441462.2;ENSP00000489225.1;ENSP00000473359.1;ENSP00000430733.1	ENSP00000473617.1	No
NaN	24.4985	9	964.487	0.042376	81.297	FLQVTATDA	ENSP00000299441.3	ENSP00000299441.3	No
23.6608	NaN	9	928.484	0.019659	97.068	FPAAPAPKM	ENSP00000423243.1;ENSP00000371212.2;ENSP00000295971.7;ENSP00000371214.6	ENSP00000423243.1	No
25.5238	NaN	10	1053.59	0.069786	67.032	FPAPVQPVSL	ENSP00000398824.2	ENSP00000398824.2	No
23.4655	NaN	9	1042.56	0.059772	72.23	FPHLPGKTF	ENSP00000309031.4	ENSP00000309031.4	No
27.2388	NaN	9	971.544	0.0088294	111.17	FPNIPGKSL	ENSP00000400545.1;ENSP00000375749.3;ENSP00000316476.4	ENSP00000400545.1	No
23.6824	NaN	9	1046.55	0.021316	95.909	FPQATRQSL	ENSP00000486816.1;ENSP00000362045.1;ENSP00000398011.1;ENSP00000377232.2;ENSP00000362039.3;ENSP00000350169.7;ENSP00000277465.4;ENSP00000489425.1;ENSP00000362029.5;ENSP00000439244.2;ENSP00000407265.1;ENSP00000321780.2	ENSP00000486816.1	No
25.2399	NaN	9	987.55	0.037599	84.568	FPQVGRTAL	ENSP00000362797.3	ENSP00000362797.3	No
22.8097	NaN	11	1162.56	0.061648	66.621	FPRAPSTSDSV	ENSP00000395483.2;ENSP00000428426.2	ENSP00000395483.2	No
22.7579	NaN	9	964.487	0.053011	74.439	FPSSVTNTL	ENSP00000419989.1;ENSP00000417757.1;ENSP00000417722.1;ENSP00000417397.1;ENSP00000420439.1;ENSP00000417657.1;ENSP00000418306.1;ENSP00000419798.1;ENSP00000420243.1;ENSP00000417498.3	ENSP00000419989.1	No
NaN	NaN	9	1050.51	0.042673	63.48	FQHTGIYSV	ENSP00000464850.1;ENSP00000342222.7	ENSP00000464850.1	No
22.2436	NaN	9	991.472	0.0231	94.662	FQNSGNVNL	ENSP00000199389.6	ENSP00000199389.6	No
23.2283	NaN	9	1036.48	0.059772	71.342	FQNTNAETL	ENSP00000402011.1;ENSP00000487102.1;ENSP00000398902.1;ENSP00000309790.4	ENSP00000402011.1	No
NaN	NaN	10	1062.58	0.0055485	101.64	FQRAITGASL	ENSP00000419179.1;ENSP00000420380.1;ENSP00000377640.3	ENSP00000419179.1	No
23.7536	NaN	9	1036.52	0.060697	70.919	FQSEKANTL	ENSP00000378220.2;ENSP00000433092.1;ENSP00000359597.2;ENSP00000294678.2;ENSP00000359600.2;ENSP00000320165.8	ENSP00000378220.2	No
24.2464	NaN	9	952.469	0.030415	89.55	FQSSAVMAL	ENSP00000484841.1;ENSP00000484658.1;ENSP00000484095.1;ENSP00000483283.1;ENSP00000480826.1;ENSP00000476960.1;ENSP00000366999.1;ENSP00000352252.2;ENSP00000333277.1	ENSP00000484841.1	No
25.2232	NaN	9	1048.56	0.010961	125.81	FQTEVGKQL	ENSP00000480700.1;ENSP00000380952.3;ENSP00000380955.1;ENSP00000380950.1;ENSP00000380948.2;ENSP00000347279.4;ENSP00000303242.5;ENSP00000317697.6	ENSP00000480700.1	No
23.6952	NaN	9	1006.52	0.053312	74.301	FQTGTNARL	ENSP00000381823.2	ENSP00000381823.2	No
NaN	22.3833	14	1576.83	0.0066863	68.069	FQTLVMLETVPRSG	ENSP00000480667.1;ENSP00000353099.5;ENSP00000364114.3	ENSP00000480667.1	No
NaN	20.7338	15	1705.87	7.3412e-05	78.096	FQTLVMLETVPRSGE	ENSP00000480667.1;ENSP00000353099.5;ENSP00000364114.3	ENSP00000480667.1	No
23.3268	NaN	9	1168.52	0.069186	67.032	FQYDHEAFL	ENSP00000469727.1;ENSP00000470540.1;ENSP00000270645.2;ENSP00000054950.3	ENSP00000469727.1	No
24.3107	NaN	9	1161.56	0.043932	80.231	FRFSGRTEY	ENSP00000363685.3;ENSP00000363694.3	ENSP00000363685.3	No
28.5078	NaN	8	870.471	0.01179	110.9	FRGPGPQL	ENSP00000334023.4;ENSP00000216492.5	ENSP00000334023.4	No
22.0746	NaN	9	1179.63	0.033227	57.59	FRGVFVHRY	ENSP00000484098.1;ENSP00000377586.2;ENSP00000400359.1;ENSP00000319318.5;ENSP00000477973.1	ENSP00000484098.1	No
27.7432	NaN	9	1169.57	0.039502	83.265	FRKVDVDEY	ENSP00000356504.1;ENSP00000352918.6;ENSP00000294742.6	ENSP00000356504.1	No
NaN	20.2597	15	1913.03	0.092695	37.156	FRNNYNYVIRAKVKE	ENSP00000295113.4	ENSP00000295113.4	No
24.0433	NaN	11	1103.5	0.048752	71.349	FRPDSPGSGNA	ENSP00000385981.3;ENSP00000306361.3	ENSP00000385981.3	No
25.0336	NaN	9	1224.59	0.030695	89.355	FRPLYTHEY	ENSP00000420331.1;ENSP00000337688.4	ENSP00000420331.1	No
24.7402	NaN	9	1085.6	0.037531	84.615	FRPPTRAEL	ENSP00000417401.1;ENSP00000393257.2	ENSP00000417401.1	No
25.9487	NaN	9	1103.48	0.0080279	116.88	FRQDHPSSM	ENSP00000393637.1;ENSP00000412670.2;ENSP00000327456.6;ENSP00000331699.6;ENSP00000330516.7;ENSP00000385726.1;ENSP00000381031.2;ENSP00000400142.2	ENSP00000393637.1	No
24.1918	NaN	9	1060.57	0.041665	81.784	FRVGNVQEL	ENSP00000386844.1;ENSP00000315873.4;ENSP00000295550.4;ENSP00000315609.4;ENSP00000418285.1	ENSP00000386844.1	No
22.6461	NaN	9	972.466	0.022832	96.492	FSSPSVHNV	ENSP00000419989.1;ENSP00000417757.1;ENSP00000417722.1;ENSP00000417397.1;ENSP00000420439.1;ENSP00000417657.1;ENSP00000418306.1;ENSP00000419798.1;ENSP00000420243.1;ENSP00000417498.3	ENSP00000419989.1	No
24.1621	NaN	9	1120.55	0.034359	86.794	FTAEQRQEL	ENSP00000381756.2;ENSP00000347044.2;ENSP00000348702.3;ENSP00000346602.3;ENSP00000344848.3;ENSP00000350277.2;ENSP00000434583.1;ENSP00000388180.2;ENSP00000323856.4	ENSP00000381756.2	No
23.6417	NaN	9	1076.62	0.059591	71.425	FTAKQLEKL	ENSP00000447899.1;ENSP00000380998.3;ENSP00000449243.1	ENSP00000447899.1	No
23.1944	NaN	9	1083.57	0.040688	86.67	FTFDGTKRL	ENSP00000387225.3;ENSP00000272452.2	ENSP00000387225.3	No
22.1666	NaN	9	1160.67	0.079838	62.823	FTIRDLQRL	ENSP00000434466.1	ENSP00000434466.1	No
26.089	NaN	9	1047.5	0.036659	99.919	FTPDHVVYA	ENSP00000349541.4	ENSP00000349541.4	No
26.6833	NaN	9	1061.59	0.033602	87.323	FTVDQIRAI	ENSP00000307940.5	ENSP00000307940.5	No
23.7389	NaN	9	1024.52	0.042009	81.548	FVADFADKL	ENSP00000358737.3;ENSP00000420366.1	ENSP00000358737.3	No
22.4284	NaN	9	917.449	0.058447	71.949	FVAEGGPEL	ENSP00000466402.3;ENSP00000477290.1;ENSP00000247001.3	ENSP00000466402.3	No
25.5948	NaN	9	1048.53	0.046066	78.77	FVARNNSEL	ENSP00000442388.1;ENSP00000441867.1;ENSP00000281172.5;ENSP00000441888.1;ENSP00000437806.1	ENSP00000442388.1	No
24.3284	NaN	9	897.471	0.040965	82.263	FVHPGAATV	ENSP00000474597.1;ENSP00000408251.2;ENSP00000394699.2;ENSP00000448051.1;ENSP00000412812.2	ENSP00000474597.1	No
23.6222	NaN	9	1059.61	0.042376	81.297	FVIRNIVEA	ENSP00000450339.1;ENSP00000348849.5	ENSP00000450339.1	No
26.0225	NaN	9	1090.55	0.069186	67.032	FVPETKEEL	ENSP00000407217.1;ENSP00000399294.1;ENSP00000356506.1;ENSP00000356505.3	ENSP00000407217.1	No
22.5619	NaN	9	1007.52	0.051118	75.311	FVSEIVDTV	ENSP00000386844.1;ENSP00000315873.4;ENSP00000295550.4;ENSP00000315609.4;ENSP00000418285.1	ENSP00000386844.1	No
24.615	NaN	9	1105.58	0.03879	83.753	FVSEQQQKL	ENSP00000315190.8;ENSP00000007722.7;ENSP00000426142.1	ENSP00000315190.8	No
22.7832	NaN	9	991.497	0.044858	79.597	FVVDQSQAV	ENSP00000434492.2;ENSP00000435323.1;ENSP00000403487.2;ENSP00000379975.2;ENSP00000299421.3;ENSP00000439606.2	ENSP00000434492.2	No
24.3462	NaN	9	1077.58	0.05918	71.379	FVVDRSDKL	ENSP00000055163.7;ENSP00000344546.4;ENSP00000412835.2	ENSP00000055163.7	No
25.7002	NaN	8	1047.47	0.036049	94.407	FYQEHPDL	ENSP00000403085.2;ENSP00000462885.1;ENSP00000225792.5;ENSP00000440276.2;ENSP00000485764.1;ENSP00000463975.1;ENSP00000462206.1;ENSP00000464337.1	ENSP00000403085.2	No
23.3902	NaN	9	1136.57	0.065074	68.915	FYTVIPHNF	ENSP00000417625.1;ENSP00000401511.1;ENSP00000395951.2;ENSP00000381740.3	ENSP00000417625.1	No
22.5462	NaN	8	1018.48	0.075543	77.748	FYVEHPEV	ENSP00000385536.1;ENSP00000380033.3	ENSP00000385536.1	No
32.5791	21.7638	9	938.482	0.0031987	130.27	GAADIDHKL	ENSP00000335321.5	ENSP00000335321.5	No
24.3192	NaN	11	958.508	0.064801	65.465	GAADKSAVVAA	ENSP00000427127.1;ENSP00000423365.1;ENSP00000426124.1;ENSP00000421057.1;ENSP00000427440.1;ENSP00000422883.1;ENSP00000430522.1;ENSP00000425203.1;ENSP00000424219.1;ENSP00000430949.1;ENSP00000427379.1;ENSP00000302543.3	ENSP00000427127.1	No
24.3489	NaN	9	889.462	0.0043905	127.46	GAATQRSSL	ENSP00000433942.1;ENSP00000403323.1	ENSP00000433942.1	No
22.6456	NaN	9	915.445	0.035381	86.086	GAFDGLHTV	ENSP00000356905.4;ENSP00000440594.1	ENSP00000356905.4	No
NaN	20.6811	15	1514.81	0.066595	31.389	GAGLVQINKSNGKET	ENSP00000440962.1;ENSP00000442100.1;ENSP00000000412.3;ENSP00000442983.1	ENSP00000440962.1	No
24.9167	NaN	9	797.392	0.0083501	114.59	GAGPETPGL	ENSP00000478000.1;ENSP00000394510.1	ENSP00000478000.1	No
23.1191	NaN	9	965.602	0.019659	97.068	GAIPRLVQL	ENSP00000411226.1;ENSP00000385604.1;ENSP00000379488.3;ENSP00000379486.3;ENSP00000344456.5	ENSP00000411226.1	No
NaN	20.8586	16	1549.85	0.027007	45.723	GASLFSVTKKQLGAGS	ENSP00000308938.9;ENSP00000355891.2;ENSP00000389424.1	ENSP00000308938.9	No
23.4282	NaN	10	1084.62	0.062408	85.212	GATLERPKTL	ENSP00000404047.2;ENSP00000462438.1;ENSP00000385185.2;ENSP00000446466.1;ENSP00000269571.4	ENSP00000404047.2	No
NaN	23.4628	16	1859.01	2.8175e-05	78.249	GDKVYVHLKNLASRPY	ENSP00000264613.6;ENSP00000418773.1;ENSP00000426888.1	ENSP00000264613.6	No
23.1334	NaN	9	1095.46	0.051547	75.109	GEFQTQHSY	ENSP00000453599.1;ENSP00000396110.2;ENSP00000445278.2;ENSP00000261866.7	ENSP00000453599.1	No
NaN	19.4203	13	1401.74	0.16467	42.789	GEFRAVTELGRPA	ENSP00000408146.2;ENSP00000412654.1;ENSP00000399832.1	ENSP00000408146.2	No
NaN	21.2876	13	1445.73	0.006825	82.069	GEFRAVTELGRPD	ENSP00000480667.1;ENSP00000353099.5	ENSP00000480667.1	No
NaN	NaN	9	972.503	0.051528	60.788	GEGNVWIAK	ENSP00000233336.5	ENSP00000233336.5	No
27.4586	NaN	8	863.45	0.058561	85.212	GEIRATAF	ENSP00000254719.4	ENSP00000254719.4	No
NaN	22.7504	18	1993.1	0.00090076	56.851	GEKGKNIKIISKIENHEG	ENSP00000456100.2;ENSP00000373745.4;ENSP00000457253.1;ENSP00000456970.1;ENSP00000455901.1;ENSP00000455736.1;ENSP00000334983.5;ENSP00000320171.6;ENSP00000403365.2;ENSP00000455584.1	ENSP00000456100.2	No
23.4098	NaN	8	922.418	0.052941	87.582	GETFSHVF	ENSP00000478401.1;ENSP00000368349.3;ENSP00000368358.3	ENSP00000478401.1	No
22.6771	NaN	8	923.424	0.029457	97.071	GEVETQVY	ENSP00000356448.3	ENSP00000356448.3	No
23.1147	NaN	9	770.44	0.032128	71.141	GGAGGRLAL	ENSP00000341184.5;ENSP00000485815.1;ENSP00000385580.2	ENSP00000341184.5	No
NaN	22.6343	16	1591.82	0.034005	42.818	GGKKEYLIAGKAEGDG	ENSP00000262768.6;ENSP00000464930.1;ENSP00000468296.1;ENSP00000467584.1;ENSP00000441724.1	ENSP00000262768.6	No
NaN	24.6673	15	1718.78	0.014998	55.426	GGKSIYGEKFEDENF	ENSP00000394670.1;ENSP00000405975.1;ENSP00000419425.1;ENSP00000479961.1;ENSP00000430817.1;ENSP00000427976.1	ENSP00000394670.1	No
NaN	21.0283	15	1468.75	0.077816	39.509	GGNFAHQASVARVVG	ENSP00000437066.1;ENSP00000484546.1;ENSP00000299427.6	ENSP00000437066.1	No
NaN	24.8178	16	1680.86	0.021097	48.177	GGPGFLSIERPDSRPP	ENSP00000420212.1;ENSP00000391933.2;ENSP00000415941.2;ENSP00000396688.2	ENSP00000420212.1	No
NaN	23.1298	17	1836.96	0.018511	41.412	GGPGFLSIERPDSRPPR	ENSP00000420212.1;ENSP00000391933.2;ENSP00000415941.2;ENSP00000396688.2	ENSP00000420212.1	No
NaN	21.8326	14	1503.77	0.026932	65.574	GGSFRLLQEGQALE	ENSP00000410815.1;ENSP00000420090.1;ENSP00000416561.2	ENSP00000410815.1	No
23.5493	NaN	9	1049.54	0.030779	89.296	GIEKEVNVY	ENSP00000359795.3	ENSP00000359795.3	No
21.5027	NaN	9	957.513	0.030779	89.296	GIKQDLDAV	ENSP00000478192.1;ENSP00000363809.3;ENSP00000363807.3	ENSP00000478192.1	No
22.8377	NaN	9	1002.53	0.051547	75.109	GIREETVSL	ENSP00000262193.6	ENSP00000262193.6	No
23.0982	NaN	9	964.534	0.016982	99.799	GIVAHIQEV	ENSP00000374507.6	ENSP00000374507.6	No
NaN	21.696	10	941.482	0.049587	78.516	GKGVEAGPDL	ENSP00000347380.6;ENSP00000484577.1;ENSP00000426494.1	ENSP00000347380.6	No
NaN	23.1298	17	1965.05	3.4725e-06	74.12	GKHQPHKVTQYKKGKDS	ENSP00000446503.1;ENSP00000483017.1;ENSP00000404375.2;ENSP00000361940.5;ENSP00000386974.2;ENSP00000397659.3;ENSP00000386655.4	ENSP00000446503.1	No
NaN	21.1969	13	1362.75	0.19129	32.734	GKKEYLIAGKAEG	ENSP00000262768.6;ENSP00000464930.1;ENSP00000468296.1;ENSP00000467584.1;ENSP00000441724.1	ENSP00000262768.6	No
NaN	23.2627	14	1477.78	0.19044	33.787	GKKEYLIAGKAEGD	ENSP00000262768.6;ENSP00000464930.1;ENSP00000468296.1;ENSP00000467584.1;ENSP00000441724.1	ENSP00000262768.6	No
NaN	26.1247	15	1534.8	8.7414e-06	112.43	GKKEYLIAGKAEGDG	ENSP00000262768.6;ENSP00000464930.1;ENSP00000468296.1;ENSP00000467584.1;ENSP00000441724.1	ENSP00000262768.6	No
NaN	22.3326	16	1662.89	0.00066846	65.511	GKKEYLIAGKAEGDGK	ENSP00000262768.6;ENSP00000464930.1;ENSP00000468296.1;ENSP00000467584.1;ENSP00000441724.1	ENSP00000262768.6	No
NaN	20.3377	17	1793.93	0.011299	46.319	GKKEYLIAGKAEGDGKM	ENSP00000262768.6;ENSP00000464930.1;ENSP00000468296.1;ENSP00000467584.1;ENSP00000441724.1	ENSP00000262768.6	No
NaN	20.6263	14	1621.92	0.05531	50.088	GKNIKIISKIENHE	ENSP00000456100.2;ENSP00000373745.4;ENSP00000457253.1;ENSP00000456970.1;ENSP00000455901.1;ENSP00000455736.1;ENSP00000334983.5;ENSP00000320171.6;ENSP00000403365.2;ENSP00000455584.1	ENSP00000456100.2	No
NaN	23.5988	15	1678.94	3.4915e-05	83.087	GKNIKIISKIENHEG	ENSP00000456100.2;ENSP00000373745.4;ENSP00000457253.1;ENSP00000456970.1;ENSP00000455901.1;ENSP00000455736.1;ENSP00000334983.5;ENSP00000320171.6;ENSP00000403365.2;ENSP00000455584.1	ENSP00000456100.2	No
NaN	21.1132	14	1661.76	0.18952	33.886	GKSIYGEKFEDENF	ENSP00000394670.1;ENSP00000405975.1;ENSP00000419425.1;ENSP00000479961.1;ENSP00000430817.1;ENSP00000427976.1	ENSP00000394670.1	No
NaN	20.0238	13	1404.79	0.092065	49.448	GKYVPAIAHLIHS	ENSP00000481092.1;ENSP00000479581.1;ENSP00000409036.1;ENSP00000387164.1;ENSP00000379572.3;ENSP00000265394.5	ENSP00000481092.1	No
24.0939	NaN	9	964.545	0.031466	73.616	GLAELGHRL	ENSP00000357450.1;ENSP00000357448.3	ENSP00000357450.1	No
25.0366	NaN	9	902.471	0.0083312	114.72	GLATDVQTV	ENSP00000481215.1;ENSP00000481442.1;ENSP00000478737.1;ENSP00000483688.1	ENSP00000481215.1	No
25.758	NaN	9	999.56	0.0028418	131.22	GLIDKVNEL	ENSP00000451775.1;ENSP00000440629.1;ENSP00000451818.1;ENSP00000216774.6	ENSP00000451775.1	No
22.1085	NaN	9	896.533	0.061197	70.69	GLKEGIPAL	ENSP00000307940.5	ENSP00000307940.5	No
23.7693	NaN	9	927.503	0.065542	68.7	GLQAALQEV	ENSP00000254691.5	ENSP00000254691.5	No
23.6696	NaN	9	913.523	0.0051869	125.58	GLVEKVQAA	ENSP00000252486.3	ENSP00000252486.3	No
23.5605	NaN	9	920.427	0.066013	68.485	GMVDSITQA	ENSP00000316029.9	ENSP00000316029.9	No
NaN	21.9318	16	1867.92	0.0076477	55.335	GNHQFAKYKSFKVADE	ENSP00000360871.3	ENSP00000360871.3	No
23.5236	NaN	9	743.381	0.031582	88.734	GPAAAASSL	ENSP00000360771.3;ENSP00000387583.2;ENSP00000290037.7;ENSP00000325827.7;ENSP00000403525.1	ENSP00000360771.3	No
22.3358	NaN	10	842.45	0.032032	97.071	GPAATSGAVL	ENSP00000465287.2;ENSP00000473312.1;ENSP00000481136.1;ENSP00000215071.4;ENSP00000467146.2	ENSP00000465287.2	No
21.9259	NaN	10	941.457	0.067796	68.224	GPAGGDREAL	ENSP00000479520.1;ENSP00000482277.1;ENSP00000482486.1;ENSP00000293677.5	ENSP00000479520.1	No
24.0978	NaN	9	942.496	0.017684	98.997	GPAIERMGL	ENSP00000483715.1;ENSP00000325376.2;ENSP00000325732.2;ENSP00000472599.1;ENSP00000470635.1	ENSP00000483715.1	No
22.1267	NaN	9	916.513	0.056613	72.789	GPALGRSFL	ENSP00000245903.2;ENSP00000395294.2	ENSP00000245903.2	No
24.7142	NaN	9	845.44	0.028361	90.986	GPAPAPHSL	ENSP00000413755.1;ENSP00000306894.5	ENSP00000413755.1	No
24.5048	NaN	9	908.544	0.00038488	147.34	GPAPRVLSL	ENSP00000324463.7;ENSP00000447921.1;ENSP00000449860.1;ENSP00000448367.1	ENSP00000324463.7	No
26.2987	NaN	9	812.45	0.0078807	117.93	GPARAGSVV	ENSP00000478074.1;ENSP00000482155.1;ENSP00000470027.1;ENSP00000479851.1;ENSP00000482659.1;ENSP00000484882.1;ENSP00000480731.1;ENSP00000437496.1;ENSP00000326767.5	ENSP00000478074.1	No
24.4221	NaN	9	894.467	0.0063925	122.74	GPASHSRAL	ENSP00000403926.1;ENSP00000334153.4	ENSP00000403926.1	No
23.2738	NaN	9	906.42	0.01914	97.431	GPDGTRSAF	ENSP00000342023.5	ENSP00000342023.5	No
23.2925	NaN	9	860.424	0.040942	82.279	GPDSKSSAL	ENSP00000248899.6;ENSP00000380334.4	ENSP00000248899.6	No
23.8386	NaN	10	1083.53	0.014834	122.44	GPDSTRHTTL	ENSP00000337889.2	ENSP00000337889.2	No
25.3708	NaN	9	984.572	0.00041814	146.81	GPDTKRAKL	ENSP00000270225.6;ENSP00000440818.1;ENSP00000416557.2;ENSP00000398818.1;ENSP00000471010.1;ENSP00000468931.1	ENSP00000270225.6	No
23.4936	NaN	9	881.472	0.012315	105.14	GPEAGRKPA	ENSP00000365201.2;ENSP00000365175.4	ENSP00000365201.2	No
24.6655	NaN	9	926.446	0.025274	93.143	GPEDGRPSL	ENSP00000411753.1;ENSP00000368303.3;ENSP00000253754.3	ENSP00000411753.1	No
24.5263	NaN	9	1014.55	3.006e-06	159.58	GPEKTRSQL	ENSP00000480468.1;ENSP00000409471.1;ENSP00000221283.4;ENSP00000413606.2;ENSP00000471327.1	ENSP00000480468.1	No
23.2169	NaN	9	958.508	0.0087201	111.95	GPESRTISL	ENSP00000331845.6	ENSP00000331845.6	No
23.0967	NaN	9	812.45	0.062707	69.998	GPGASRGVL	ENSP00000355637.3	ENSP00000355637.3	No
NaN	24.3325	15	1623.84	0.012958	46.746	GPGFLSIERPDSRPP	ENSP00000420212.1;ENSP00000391933.2;ENSP00000415941.2;ENSP00000396688.2	ENSP00000420212.1	No
NaN	22.5119	15	1371.75	0.013747	56.258	GPGGYVAAIKAAQLG	ENSP00000409590.1;ENSP00000388077.1;ENSP00000387542.2;ENSP00000417016.1;ENSP00000390667.1;ENSP00000205402.3	ENSP00000409590.1	No
24.9309	NaN	11	1084.59	0.050535	125.97	GPGLSRTGVEL	ENSP00000358863.3;ENSP00000358872.4;ENSP00000416926.1;ENSP00000353467.4;ENSP00000358866.3;ENSP00000480593.1	ENSP00000358863.3	No
22.3015	NaN	9	786.424	0.05046	75.761	GPGSGKTAL	ENSP00000425658.1	ENSP00000425658.1	No
22.2958	NaN	9	840.445	0.030203	89.698	GPGSRPTAV	ENSP00000410953.1;ENSP00000406249.1;ENSP00000403730.1;ENSP00000358991.2;ENSP00000377291.2;ENSP00000392662.2;ENSP00000358997.3	ENSP00000410953.1	No
22.8125	NaN	9	901.462	0.010182	107.57	GPGTNRTTV	ENSP00000405674.2	ENSP00000405674.2	No
24.0649	NaN	9	846.408	0.069694	66.799	GPGTNSTLT	ENSP00000417400.1;ENSP00000419676.1;ENSP00000418729.1;ENSP00000420595.1;ENSP00000418892.1;ENSP00000417207.1;ENSP00000308252.4	ENSP00000417400.1	No
23.6634	NaN	9	912.539	0.012315	105.14	GPGTRLTVL	ENSP00000420669.1;ENSP00000419595.1	ENSP00000420669.1	No
NaN	25.3804	15	1627.87	1.9996e-06	120.53	GPHFNPLSRKHGGPK	ENSP00000374645.4;ENSP00000270142.6	ENSP00000374645.4	No
23.2904	NaN	9	893.497	0.0078636	118.06	GPHIASVTL	ENSP00000262291.3	ENSP00000262291.3	No
22.1885	NaN	9	879.409	0.045068	79.454	GPHPGTSDL	ENSP00000486159.1;ENSP00000332034.4	ENSP00000486159.1	No
NaN	22.794	13	1556.82	0.0067282	91.914	GPIYNYKDTIVFK	ENSP00000356037.3	ENSP00000356037.3	No
22.5431	NaN	9	838.455	0.073073	65.252	GPKEPAAAV	ENSP00000328720.4	ENSP00000328720.4	No
24.5541	NaN	9	880.477	0.00051104	145.34	GPKGHVSSL	ENSP00000357202.1;ENSP00000323424.6	ENSP00000357202.1	No
22.7603	NaN	8	784.481	0.035082	82.305	GPKKGSVL	ENSP00000468257.1;ENSP00000465391.1;ENSP00000318075.2;ENSP00000464924.1;ENSP00000468441.1;ENSP00000464955.1	ENSP00000468257.1	No
23.8624	NaN	9	841.502	0.021316	95.909	GPKKGTAAL	ENSP00000436781.1;ENSP00000436018.1;ENSP00000432951.1;ENSP00000263681.2	ENSP00000436781.1	No
23.6456	NaN	9	883.513	0.0080758	116.54	GPKLASQAL	ENSP00000314129.7	ENSP00000314129.7	No
25.3802	NaN	9	950.566	0.041883	81.635	GPKQPGRVL	ENSP00000424052.1;ENSP00000432463.1;ENSP00000422131.1	ENSP00000424052.1	No
24.1739	NaN	9	1004.53	0.0005228	157.21	GPKQQFSTL	ENSP00000432136.1;ENSP00000432766.1;ENSP00000382241.2	ENSP00000432136.1	No
22.4645	NaN	9	938.53	0.021751	95.605	GPKRPGNTL	ENSP00000421555.2;ENSP00000426342.2;ENSP00000339299.4	ENSP00000421555.2	No
26.9215	NaN	9	1030.56	0.059692	72.138	GPLFRNSQL	ENSP00000470007.1;ENSP00000469839.1;ENSP00000471458.1;ENSP00000469541.1;ENSP00000472816.1;ENSP00000469128.1;ENSP00000375717.1	ENSP00000470007.1	No
22.7435	NaN	9	871.447	0.047558	77.748	GPLGSTIPM	ENSP00000474597.1;ENSP00000408251.2;ENSP00000394699.2;ENSP00000448051.1;ENSP00000447842.1;ENSP00000446554.2	ENSP00000474597.1	No
23.597	NaN	9	864.518	0.078772	63.148	GPLPRAAAL	ENSP00000436993.1;ENSP00000432175.1;ENSP00000431635.1;ENSP00000437254.1;ENSP00000408192.2;ENSP00000270176.5	ENSP00000436993.1	No
22.9712	NaN	9	980.565	0.077401	63.565	GPLPRTVEL	ENSP00000415813.2;ENSP00000406802.1;ENSP00000386944.3;ENSP00000351181.5;ENSP00000431049.1	ENSP00000415813.2	No
22.4836	NaN	9	955.581	0.0091693	108.74	GPLSRVKSL	ENSP00000167462.5;ENSP00000464397.1;ENSP00000376333.3;ENSP00000480006.1;ENSP00000321537.4	ENSP00000167462.5	No
NaN	NaN	9	947.508	7.9858e-20	169.26	GPLYKNGSL	ENSP00000283195.6;ENSP00000386511.1;ENSP00000386588.3;ENSP00000303659.8;ENSP00000330842.3;ENSP00000306637.3;ENSP00000016946.3;ENSP00000376962.1;ENSP00000330023.5;ENSP00000327486.5;ENSP00000272454.6;ENSP00000453170.1;ENSP00000386808.2;ENSP00000381253.3;ENSP00000381214.3	ENSP00000283195.6	No
21.1929	NaN	9	864.428	0.080195	62.714	GPMGPRGPP	ENSP00000225964.5;ENSP00000338213.6;ENSP00000369889.3	ENSP00000225964.5	No
22.7237	NaN	10	1028.49	0.056615	74.92	GPNGERSAEL	ENSP00000326563.5	ENSP00000326563.5	No
24.1498	NaN	10	913.487	0.031152	98.418	GPNGGIVTSL	ENSP00000424678.1;ENSP00000398115.1;ENSP00000384255.3;ENSP00000476446.1;ENSP00000484680.1;ENSP00000264718.3	ENSP00000424678.1	No
26.4447	NaN	11	1156.62	0.045222	107.15	GPNPKSSRTTL	ENSP00000437180.1;ENSP00000432925.1;ENSP00000377231.3;ENSP00000345297.5;ENSP00000431539.1;ENSP00000435708.1;ENSP00000390669.1;ENSP00000302640.4	ENSP00000437180.1	No
26.6538	NaN	9	1005.46	2.867e-16	182.73	GPNSNRSQF	ENSP00000384299.1;ENSP00000381812.3;ENSP00000334553.7;ENSP00000486725.1	ENSP00000384299.1	No
22.2974	NaN	9	929.482	0.040727	82.426	GPQASKTEL	ENSP00000400551.1;ENSP00000261569.7;ENSP00000384313.1;ENSP00000384099.1;ENSP00000385727.1	ENSP00000400551.1	No
22.878	NaN	9	881.508	0.053062	74.415	GPQAVRAAL	ENSP00000386300.1;ENSP00000263857.6	ENSP00000386300.1	No
22.5692	NaN	9	1011.53	0.027885	91.318	GPQEERALL	ENSP00000301336.6	ENSP00000301336.6	No
21.6881	NaN	9	868.465	0.0073485	120.49	GPQITGPSL	ENSP00000367263.4	ENSP00000367263.4	No
25.0472	NaN	9	884.435	0.023277	94.539	GPRAGGEEL	ENSP00000289175.6;ENSP00000244815.5;ENSP00000375857.4	ENSP00000289175.6	No
25.5081	NaN	9	984.524	0.016412	100.45	GPRALTEEL	ENSP00000464087.1;ENSP00000425956.2	ENSP00000464087.1	No
24.774	NaN	9	949.546	0.0091693	108.74	GPRATKHAL	ENSP00000314320.5;ENSP00000432733.1;ENSP00000431620.1;ENSP00000325618.7;ENSP00000434776.1	ENSP00000314320.5	No
23.8238	NaN	9	940.461	0.021316	95.909	GPREAPDSL	ENSP00000428952.1;ENSP00000365372.2;ENSP00000365380.4;ENSP00000365369.1;ENSP00000396415.3;ENSP00000451208.1	ENSP00000428952.1	No
27.381	NaN	9	884.472	0.020483	96.492	GPREAVSGL	ENSP00000338165.5	ENSP00000338165.5	No
23.9289	NaN	11	1167.6	0.067601	64.439	GPREHSKSASL	ENSP00000476776.1;ENSP00000311912.3;ENSP00000299402.6;ENSP00000477213.1;ENSP00000374556.2	ENSP00000476776.1	No
24.0883	NaN	9	940.545	0.039366	83.358	GPREKGKGL	ENSP00000443508.1;ENSP00000480305.1;ENSP00000409172.1;ENSP00000323148.6	ENSP00000443508.1	No
21.9721	NaN	10	899.465	0.069786	67.032	GPRGIVGGGM	ENSP00000350518.3;ENSP00000379069.3;ENSP00000352738.4	ENSP00000350518.3	No
22.9849	NaN	10	993.547	0.069557	63.076	GPRGPGGQRL	ENSP00000274150.4;ENSP00000296849.5	ENSP00000274150.4	No
26.6082	NaN	9	969.536	0.045517	79.146	GPRGRVSEL	ENSP00000453631.1;ENSP00000331944.3	ENSP00000453631.1	No
23.7593	NaN	9	875.461	0.050151	75.972	GPRGYGKAA	ENSP00000351908.4;ENSP00000418731.1;ENSP00000363152.2;ENSP00000419591.1;ENSP00000350195.2	ENSP00000351908.4	No
31.8056	NaN	9	938.577	0.031316	88.921	GPRKGGRVI	ENSP00000466736.1;ENSP00000465432.1	ENSP00000466736.1	No
27.2295	NaN	9	977.577	0.037091	84.916	GPRKGTHLL	ENSP00000338143.4;ENSP00000319104.6	ENSP00000338143.4	No
24.5015	NaN	9	867.493	0.069186	67.032	GPRLGGAQL	ENSP00000367394.3	ENSP00000367394.3	No
23.5684	NaN	9	935.566	0.042376	71.379	GPRLPRGAL	ENSP00000414597.3	ENSP00000414597.3	No
27.4953	NaN	9	953.602	0.019831	111.82	GPRLTVKAL	ENSP00000363864.3;ENSP00000383157.1;ENSP00000309262.9;ENSP00000431949.1	ENSP00000363864.3	No
24.9135	NaN	10	1078.59	0.059474	57.267	GPRLVSNHSL	ENSP00000358863.3;ENSP00000358872.4;ENSP00000416926.1;ENSP00000353467.4;ENSP00000358866.3;ENSP00000480593.1	ENSP00000358863.3	No
25.1793	NaN	10	1066.59	0.072758	65.252	GPRNAQIQAL	ENSP00000469427.2	ENSP00000469427.2	No
23.814	NaN	9	1009.58	0.018904	102	GPRNAQRVL	ENSP00000420617.1;ENSP00000263969.5	ENSP00000420617.1	No
23.674	NaN	9	988.498	0.047666	77.674	GPRPGYETL	ENSP00000473204.1;ENSP00000469370.1;ENSP00000471163.1;ENSP00000221978.4	ENSP00000473204.1	No
26.0833	NaN	10	1096.59	0.024344	105.57	GPRPITQSEL	ENSP00000456662.1;ENSP00000457828.1;ENSP00000457708.1;ENSP00000457703.1;ENSP00000454828.1;ENSP00000378518.2;ENSP00000354883.4	ENSP00000456662.1	No
23.4902	NaN	12	1293.72	0.071489	57.019	GPRRPVNLDSAL	ENSP00000402439.2;ENSP00000314829.2;ENSP00000431459.1	ENSP00000402439.2	No
30.0565	NaN	9	983.588	0.010961	94.692	GPRSSLRVL	ENSP00000305790.5;ENSP00000463253.1	ENSP00000305790.5	No
27.3757	NaN	9	902.446	0.0099011	107.9	GPRSTASDL	ENSP00000364950.2;ENSP00000364956.3	ENSP00000364950.2	No
NaN	17.4433	15	1475.81	0.14776	30.133	GPRSYTIAVASLGKG	ENSP00000218516.3	ENSP00000218516.3	No
24.5203	NaN	9	992.493	0.043935	80.229	GPRTDTLSF	ENSP00000443021.1;ENSP00000336616.2	ENSP00000443021.1	No
25.3733	NaN	9	941.566	0.0702	66.568	GPRTLAKSL	ENSP00000217885.5;ENSP00000362051.4;ENSP00000362057.3	ENSP00000217885.5	No
24.396	NaN	9	868.44	0.0024719	133.12	GPSHSKGSL	ENSP00000404579.1;ENSP00000397662.1;ENSP00000387775.1;ENSP00000378307.3;ENSP00000338302.4;ENSP00000386601.1;ENSP00000386529.1;ENSP00000386593.1;ENSP00000386643.3;ENSP00000296302.7	ENSP00000404579.1	No
25.0511	NaN	9	928.571	0.00054732	164.46	GPSKKTAKL	ENSP00000250241.8;ENSP00000465515.1;ENSP00000465219.1;ENSP00000384660.2;ENSP00000468156.1;ENSP00000468181.1;ENSP00000404121.1;ENSP00000354271.3;ENSP00000415968.2;ENSP00000321347.7	ENSP00000250241.8	No
22.0558	NaN	9	943.545	0.023616	94.302	GPSKTSRVL	ENSP00000335250.6;ENSP00000267953.3	ENSP00000335250.6	No
22.0474	NaN	9	897.54	0.068886	67.169	GPSKVRVGV	ENSP00000386844.1;ENSP00000315873.4;ENSP00000295550.4;ENSP00000315609.4;ENSP00000418285.1	ENSP00000386844.1	No
25.8578	NaN	10	996.608	0.02232	107.69	GPSKVRVGVV	ENSP00000386844.1;ENSP00000315873.4;ENSP00000295550.4;ENSP00000315609.4;ENSP00000418285.1	ENSP00000386844.1	No
23.8187	NaN	9	880.477	0.05169	75.043	GPSRPSPAL	ENSP00000444792.2;ENSP00000357362.3	ENSP00000444792.2	No
23.4054	NaN	9	829.418	0.0054826	124.89	GPSTPTGTL	ENSP00000367263.4	ENSP00000367263.4	No
25.496	NaN	9	928.534	6.1505e-06	154.49	GPSVLRSTL	ENSP00000379192.1;ENSP00000379198.4;ENSP00000268712.2;ENSP00000379190.2	ENSP00000379192.1	No
22.3251	NaN	9	913.535	0.0028418	131.22	GPSVRKASL	ENSP00000419666.1;ENSP00000437703.1;ENSP00000373227.4;ENSP00000233027.5	ENSP00000419666.1	No
23.7579	NaN	10	897.456	0.0016336	143.61	GPTPNTGAAL	ENSP00000386844.1;ENSP00000315873.4;ENSP00000295550.4;ENSP00000315609.4;ENSP00000418285.1;ENSP00000375860.2;ENSP00000375861.3	ENSP00000386844.1	No
24.9413	NaN	8	714.355	8.8169e-32	202.71	GPTSGPSL	ENSP00000245907.4	ENSP00000245907.4	No
23.6137	NaN	9	858.456	0.018875	97.635	GPTSRSAAL	ENSP00000471820.1;ENSP00000469581.1;ENSP00000252602.1;ENSP00000472266.1	ENSP00000471820.1	No
28.8438	NaN	9	780.424	0.004	128.38	GPVGARGPA	ENSP00000225964.5	ENSP00000225964.5	No
25.3511	NaN	9	929.518	0.035981	85.676	GQADVISKL	ENSP00000354966.2	ENSP00000354966.2	No
21.6723	NaN	9	825.434	0.030239	89.673	GQAGNPALV	ENSP00000351339.3;ENSP00000415599.2;ENSP00000295956.4;ENSP00000420213.1;ENSP00000418510.1	ENSP00000351339.3	No
25.5736	NaN	9	926.421	0.006816	121.74	GQANSSHQV	ENSP00000486090.1;ENSP00000358568.1;ENSP00000358574.4;ENSP00000407442.3;ENSP00000358571.1;ENSP00000358572.4;ENSP00000426695.1;ENSP00000422322.1	ENSP00000486090.1	No
23.2706	NaN	9	999.546	0.032032	71.501	GQATNLQRL	ENSP00000377508.3;ENSP00000377507.1;ENSP00000311113.5;ENSP00000401034.1;ENSP00000411449.1;ENSP00000394146.1;ENSP00000389886.1	ENSP00000377508.3	No
22.3946	NaN	9	852.398	0.047569	77.741	GQFTGSTGV	ENSP00000399783.1;ENSP00000348984.4;ENSP00000400985.1;ENSP00000401942.2;ENSP00000404135.1;ENSP00000371111.2	ENSP00000399783.1	No
24.2376	NaN	9	968.518	0.020914	96.19	GQIEVVPEV	ENSP00000422841.1;ENSP00000425227.1;ENSP00000424078.1;ENSP00000424694.1;ENSP00000377048.1;ENSP00000262043.3	ENSP00000422841.1	No
28.0092	NaN	9	929.5	0.030415	89.55	GQIGMIQAL	ENSP00000358508.4;ENSP00000445306.1;ENSP00000295598.5;ENSP00000471581.1;ENSP00000376066.3;ENSP00000302397.5;ENSP00000354490.3;ENSP00000437577.1;ENSP00000444688.1;ENSP00000411503.1;ENSP00000396236.1;ENSP00000357060.4	ENSP00000358508.4	No
22.1094	NaN	9	910.487	0.012092	105.39	GQIGQLPQA	ENSP00000263253.7	ENSP00000263253.7	No
23.8782	NaN	9	1046.53	0.0053014	125.31	GQNDIHHKV	ENSP00000350518.3;ENSP00000379069.3;ENSP00000352738.4;ENSP00000424060.1;ENSP00000421621.1;ENSP00000422614.1;ENSP00000425122.1;ENSP00000423960.1;ENSP00000426311.1;ENSP00000422748.1;ENSP00000424522.1	ENSP00000350518.3	No
22.8902	NaN	9	928.425	0.065353	68.787	GQNPTNAEV	ENSP00000446687.1;ENSP00000448101.1;ENSP00000446955.1;ENSP00000446714.1;ENSP00000301540.8;ENSP00000293422.5;ENSP00000446721.1;ENSP00000441750.1;ENSP00000450116.1;ENSP00000460734.1;ENSP00000458907.1;ENSP00000461747.1;ENSP00000446965.1;ENSP00000461570.1;ENSP00000442375.2;ENSP00000377096.1;ENSP00000347055.1;ENSP00000450385.1;ENSP00000446643.1	ENSP00000446687.1	No
22.7216	NaN	9	1057.55	0.026281	92.439	GQQEITNRL	ENSP00000333657.3	ENSP00000333657.3	No
23.325	NaN	9	952.509	0.0048927	126.28	GQSAIKHNV	ENSP00000379192.1;ENSP00000379198.4;ENSP00000268712.2;ENSP00000379190.2	ENSP00000379192.1	No
25.1514	NaN	9	936.455	0.022113	95.352	GQSALYDAL	ENSP00000283195.6;ENSP00000386511.1;ENSP00000386588.3;ENSP00000303659.8;ENSP00000330842.3;ENSP00000306637.3;ENSP00000016946.3;ENSP00000376962.1;ENSP00000330023.5;ENSP00000327486.5;ENSP00000272454.6;ENSP00000386810.3	ENSP00000283195.6	No
26.0719	NaN	9	959.504	0.010737	106.94	GQSELASRL	ENSP00000456365.1;ENSP00000394846.2;ENSP00000404111.2;ENSP00000204566.2	ENSP00000456365.1	No
25.3187	NaN	9	1038.56	0.034303	86.833	GQSKVFFRA	ENSP00000216181.5	ENSP00000216181.5	No
23.2442	NaN	9	958.487	0.035381	86.086	GQSSLFIHA	ENSP00000359469.1;ENSP00000337008.5	ENSP00000359469.1	No
23.9483	NaN	9	941.457	0.0073618	120.46	GQSTVNHSL	ENSP00000347325.3;ENSP00000262189.6;ENSP00000353218.3	ENSP00000347325.3	No
NaN	NaN	9	991.497	0.013583	79.451	GQTEVFQAL	ENSP00000253952.9;ENSP00000326531.8	ENSP00000253952.9	No
25.4901	NaN	9	933.492	0.04363	80.438	GQTPVFSKA	ENSP00000390839.1;ENSP00000398888.1;ENSP00000363676.3	ENSP00000390839.1	No
25.3801	NaN	9	885.492	0.010678	107.01	GQVAKLEAA	ENSP00000355292.5;ENSP00000357284.2;ENSP00000357282.3;ENSP00000292304.3;ENSP00000357283.4;ENSP00000357280.1;ENSP00000421821.1;ENSP00000395597.2;ENSP00000426535.1	ENSP00000355292.5	No
23.3361	NaN	9	1019.57	0.056932	81.548	GQVAYLEKL	ENSP00000261839.7;ENSP00000481420.1;ENSP00000348693.6;ENSP00000285039.6;ENSP00000451109.1;ENSP00000382179.3;ENSP00000382177.3;ENSP00000350945.7	ENSP00000261839.7	No
22.8151	NaN	9	971.565	0.046702	78.334	GQVEIVTKV	ENSP00000389706.1;ENSP00000397425.1;ENSP00000393843.3;ENSP00000365908.3	ENSP00000389706.1	No
22.3793	NaN	9	1058.54	0.041883	81.635	GQYELVHTL	ENSP00000356129.3;ENSP00000356130.3	ENSP00000356129.3	No
NaN	21.51	16	1933.06	0.011279	52.254	GRDKYKTLRQIRQGNT	ENSP00000342830.4;ENSP00000376016.5;ENSP00000356042.3;ENSP00000338934.7;ENSP00000437301.1;ENSP00000432112.1;ENSP00000384136.1;ENSP00000436277.1;ENSP00000433580.1;ENSP00000445826.1;ENSP00000353408.5	ENSP00000342830.4	No
NaN	20.8558	16	1807.92	0.025358	46.408	GREVYRHFGKAPGTPH	ENSP00000447894.1;ENSP00000449204.1;ENSP00000449610.1;ENSP00000446634.1;ENSP00000447001.1;ENSP00000084795.5	ENSP00000447894.1	No
NaN	21.1093	14	1470.71	0.09028	45.28	GRPQGPPQQGGHQQ	ENSP00000412436.2;ENSP00000379682.3;ENSP00000371271.3;ENSP00000482068.1;ENSP00000479168.1;ENSP00000482961.1	ENSP00000412436.2	No
NaN	21.634	15	1544.81	0.10747	34.82	GSAKVAFSAIRSTNH	ENSP00000444651.1;ENSP00000219197.5	ENSP00000444651.1	No
NaN	22.4931	16	1727.92	0.009158	53.403	GSDSFLAEHKLLGNIK	ENSP00000379374.3;ENSP00000216330.3	ENSP00000379374.3	No
23.7838	NaN	16	1789.93	0.032825	43.308	GSLTLDVQPSIFHYTI	ENSP00000428043.1;ENSP00000325822.2;ENSP00000292427.4;ENSP00000366903.3	ENSP00000428043.1	No
NaN	22.1173	18	1817.87	0.021013	38.613	GTGENYRGNVAVTVSGHT	ENSP00000308938.9	ENSP00000308938.9	No
32.2656	23.2947	9	1015.55	6.1846e-16	178.08	GTIDEIQKL	ENSP00000301764.7;ENSP00000440269.1	ENSP00000301764.7	No
26.3578	NaN	9	879.518	0.038392	84.025	GTIGLIHAV	ENSP00000423348.1;ENSP00000426895.1;ENSP00000422542.1;ENSP00000284440.4;ENSP00000423623.1	ENSP00000423348.1	No
24.5865	NaN	9	886.524	0.0078021	118.5	GTIGRITGL	ENSP00000358223.2	ENSP00000358223.2	No
23.4588	NaN	9	962.474	0.063087	69.825	GTKALMDEV	ENSP00000362413.4	ENSP00000362413.4	No
21.8748	NaN	9	858.481	0.038992	83.614	GTSAVNVVL	ENSP00000257264.3	ENSP00000257264.3	No
NaN	NaN	9	980.493	0.03023	69.383	GVAHINEEI	ENSP00000412836.1	ENSP00000412836.1	No
24.5073	NaN	9	938.482	0.0084062	114.19	GVAHSINEL	ENSP00000448042.1;ENSP00000412035.3;ENSP00000447390.1;ENSP00000439878.2;ENSP00000347032.5	ENSP00000448042.1	No
NaN	20.039	17	1868.09	0.038434	36.193	GVAKETYKSLPKLVHAK	ENSP00000486253.1;ENSP00000385434.4;ENSP00000385681.4;ENSP00000489573.1;ENSP00000384311.2;ENSP00000434015.2;ENSP00000485887.1;ENSP00000486879.1;ENSP00000385017.2;ENSP00000385142.1	ENSP00000486253.1	No
24.9855	NaN	9	926.482	0.036659	85.212	GVAPDAERL	ENSP00000366330.2	ENSP00000366330.2	No
25.0768	NaN	9	886.476	0.0083501	114.59	GVATDIQAL	ENSP00000461795.1;ENSP00000445198.2;ENSP00000437429.2;ENSP00000461565.1;ENSP00000442048.2;ENSP00000291107.2;ENSP00000303909.5;ENSP00000352535.3;ENSP00000303507.8	ENSP00000461795.1	No
NaN	20.3601	16	1662.87	0.078143	33.225	GVATLTQISGPTHWVP	ENSP00000457353.1	ENSP00000457353.1	No
NaN	21.8464	12	1247.6	0.068657	57.96	GVFTTMEKAGAH	ENSP00000380070.1;ENSP00000380068.1;ENSP00000229239.5;ENSP00000380065.1;ENSP00000478864.1;ENSP00000380067.1	ENSP00000380070.1	No
NaN	23.8052	13	1360.68	0.0067205	92.062	GVFTTMEKAGAHL	ENSP00000380070.1;ENSP00000380068.1;ENSP00000229239.5;ENSP00000380065.1;ENSP00000478864.1;ENSP00000380067.1	ENSP00000380070.1	No
NaN	23.6269	14	1488.74	0.0021903	88.087	GVFTTMEKAGAHLQ	ENSP00000380070.1;ENSP00000380068.1;ENSP00000229239.5;ENSP00000380065.1;ENSP00000478864.1;ENSP00000380067.1	ENSP00000380070.1	No
22.6902	NaN	9	842.45	0.027053	91.9	GVGPKAESV	ENSP00000410151.1;ENSP00000412481.1	ENSP00000410151.1	No
21.9377	NaN	9	923.496	0.056068	73.039	GVIDPVPEV	ENSP00000362298.3	ENSP00000362298.3	No
24.6158	NaN	9	930.539	0.028216	105.14	GVIDSVKTI	ENSP00000359795.3	ENSP00000359795.3	No
NaN	NaN	9	1015.51	0.045189	60.682	GVIEHEHPV	ENSP00000345508.6;ENSP00000439919.1;ENSP00000426245.1;ENSP00000313391.6	ENSP00000345508.6	No
24.5911	NaN	10	903.481	0.062529	71.378	GVIGGGVFQA	ENSP00000476861.1;ENSP00000477085.1;ENSP00000365766.3;ENSP00000477073.1;ENSP00000379999.3	ENSP00000476861.1	No
22.937	NaN	9	1014.58	0.033602	87.323	GVIKRTENV	ENSP00000369366.1;ENSP00000380058.3;ENSP00000369373.3	ENSP00000369366.1	No
NaN	23.633	13	1532.89	0.0070911	84.365	GVIKVFNDMKVRK	ENSP00000432153.1;ENSP00000436431.1;ENSP00000432660.1;ENSP00000309629.5;ENSP00000431696.1	ENSP00000432153.1	No
24.1922	NaN	9	1026.62	0.0027871	137.9	GVINRVEKI	ENSP00000396020.1;ENSP00000386882.1;ENSP00000376915.3;ENSP00000343737.7;ENSP00000345752.5	ENSP00000396020.1	No
21.1341	NaN	9	938.616	0.074153	64.757	GVIPTLVKL	ENSP00000421482.1;ENSP00000386223.3;ENSP00000369503.4;ENSP00000386153.3;ENSP00000340454.5;ENSP00000475933.1;ENSP00000425992.1;ENSP00000426096.1;ENSP00000424324.1;ENSP00000421599.1;ENSP00000407157.2	ENSP00000421482.1	No
27.4562	NaN	9	845.449	0.040016	82.913	GVISAISEA	ENSP00000466386.1;ENSP00000464903.2;ENSP00000474036.1;ENSP00000464849.1;ENSP00000246533.2;ENSP00000487115.1;ENSP00000466113.1;ENSP00000468041.1;ENSP00000474280.1;ENSP00000468591.1;ENSP00000486832.1;ENSP00000465575.1	ENSP00000466386.1	No
27.3283	NaN	9	902.544	0.0085018	113.5	GVISKVSTL	ENSP00000450697.1;ENSP00000382269.1;ENSP00000484981.1;ENSP00000452015.1;ENSP00000451860.1	ENSP00000450697.1	No
23.804	NaN	9	999.608	0.005866	123.98	GVISRVEKI	ENSP00000405946.2;ENSP00000390736.2;ENSP00000404599.2;ENSP00000389884.1;ENSP00000431992.1;ENSP00000414925.1;ENSP00000436957.1;ENSP00000445281.1;ENSP00000434514.1;ENSP00000434105.1;ENSP00000359417.3;ENSP00000414178.2	ENSP00000405946.2	No
22.8357	NaN	9	1028.62	0.070082	66.621	GVKKDIEKL	ENSP00000398077.1;ENSP00000393139.1;ENSP00000234626.6	ENSP00000398077.1	No
24.7249	NaN	9	940.607	0.014998	103.83	GVKKPTKAL	ENSP00000481749.1;ENSP00000339805.5;ENSP00000440827.1;ENSP00000440817.1;ENSP00000261192.7;ENSP00000443459.1	ENSP00000481749.1	No
25.993	NaN	9	911.58	0.0011496	139.92	GVKQLIVGV	ENSP00000339063.7;ENSP00000339053.4;ENSP00000330054.2;ENSP00000479055.1;ENSP00000298049.7;ENSP00000217182.3	ENSP00000339063.7	No
22.9094	NaN	9	914.453	0.06927	66.993	GVMPEIAQA	ENSP00000370745.1;ENSP00000233084.3;ENSP00000413767.1	ENSP00000370745.1	No
25.7511	NaN	9	985.509	0.0039567	128.48	GVNPHVNHL	ENSP00000417728.1;ENSP00000398945.3;ENSP00000289290.4;ENSP00000445339.2;ENSP00000348163.3	ENSP00000417728.1	No
23.0425	NaN	9	1004.55	0.037701	88.029	GVNPRVNHL	ENSP00000381581.1;ENSP00000315757.2	ENSP00000381581.1	No
23.8983	NaN	9	939.539	0.059772	71.342	GVPDKLIQA	ENSP00000359356.1;ENSP00000440826.2	ENSP00000359356.1	No
28.8314	NaN	9	942.539	0.034303	86.833	GVPETISKL	ENSP00000445359.1;ENSP00000283684.4	ENSP00000445359.1	No
24.2726	NaN	9	898.487	0.033805	87.181	GVRPVSGDL	ENSP00000308369.2	ENSP00000308369.2	No
28.0241	NaN	9	953.434	0.028361	90.986	GVSDVDYSL	ENSP00000446292.1;ENSP00000266517.3	ENSP00000446292.1	No
NaN	22.5399	14	1703.87	0.081547	46.481	GVSHFFRELAEEKR	ENSP00000366525.2;ENSP00000484043.1	ENSP00000366525.2	No
NaN	24.0559	16	1889.94	2.7907e-06	95.347	GVSHFFRELAEEKREG	ENSP00000366525.2;ENSP00000484043.1	ENSP00000366525.2	No
25.732	NaN	9	990.55	0.012926	124.59	GVVDGIYRL	ENSP00000356995.3;ENSP00000356992.3;ENSP00000431291.1;ENSP00000007510.5;ENSP00000368227.5;ENSP00000320038.4	ENSP00000356995.3	No
26.0425	NaN	11	1124.66	0.049622	87.639	GVVDPRAISVL	ENSP00000407770.2;ENSP00000395264.3;ENSP00000485599.1;ENSP00000484828.1;ENSP00000450635.2;ENSP00000360739.3;ENSP00000360742.3;ENSP00000340305.3;ENSP00000344166.2	ENSP00000407770.2	No
26.7671	NaN	9	967.497	0.0096015	108.24	GVVEVTHDL	ENSP00000433532.1;ENSP00000434657.1;ENSP00000434412.1;ENSP00000350894.3;ENSP00000436305.1	ENSP00000433532.1	No
23.5754	NaN	9	870.492	0.045046	79.469	GVVGELARA	ENSP00000356450.3;ENSP00000356451.3;ENSP00000321826.6	ENSP00000356450.3	No
22.5106	NaN	9	886.476	0.013211	104.11	GVVGEVTQV	ENSP00000417730.1;ENSP00000263549.3	ENSP00000417730.1	No
26.2145	NaN	9	902.453	0.037904	84.359	GVVGQMIEA	ENSP00000424063.1;ENSP00000391646.2;ENSP00000247461.4	ENSP00000424063.1	No
23.3105	NaN	9	837.471	0.0476	77.72	GVVHGVATV	ENSP00000396241.2;ENSP00000343683.4;ENSP00000426034.1;ENSP00000426955.1;ENSP00000422238.1;ENSP00000378442.3;ENSP00000378437.1;ENSP00000338345.3;ENSP00000423445.1	ENSP00000396241.2	No
23.8974	NaN	9	927.539	0.0022902	134.06	GVVKGLQEV	ENSP00000232607.2	ENSP00000232607.2	No
24.8376	NaN	9	951.612	0.018904	97.602	GVVPQLVKL	ENSP00000438483.2;ENSP00000332455.3	ENSP00000438483.2	No
28.0458	NaN	9	939.575	0.007988	117.17	GVVPTIQKV	ENSP00000413012.2;ENSP00000400403.3;ENSP00000479112.1;ENSP00000410221.2;ENSP00000378537.4;ENSP00000326085.5;ENSP00000458827.1;ENSP00000440238.1;ENSP00000456609.1	ENSP00000413012.2	No
23.5026	NaN	9	970.508	0.064504	69.176	GVVQELQQA	ENSP00000436933.1;ENSP00000433412.1;ENSP00000431460.1;ENSP00000434448.1;ENSP00000436542.1;ENSP00000434691.1;ENSP00000435697.1;ENSP00000431763.1;ENSP00000433611.1;ENSP00000434872.1;ENSP00000388261.2;ENSP00000378551.3;ENSP00000317399.6;ENSP00000484536.1;ENSP00000410059.2;ENSP00000391944.2;ENSP00000434070.1;ENSP00000432881.1;ENSP00000437276.1;ENSP00000436045.1;ENSP00000431933.1;ENSP00000431833.1	ENSP00000436933.1	No
23.9261	NaN	9	927.503	0.058959	71.715	GVVQGLQEV	ENSP00000257549.4	ENSP00000257549.4	No
22.0572	NaN	11	1189.53	0.070805	63.48	GVYDGTEIHEA	ENSP00000396655.2;ENSP00000485335.2;ENSP00000374340.3;ENSP00000485300.1;ENSP00000344901.5;ENSP00000400044.1;ENSP00000480313.1;ENSP00000291577.6	ENSP00000396655.2	No
24.4339	NaN	9	1000.51	0.042376	81.296	GVYGDVHRV	ENSP00000340705.2;ENSP00000363375.1;ENSP00000363373.2;ENSP00000334499.6;ENSP00000414921.1	ENSP00000340705.2	No
26.9278	NaN	9	991.509	0.0084478	113.89	GVYGDVQRV	ENSP00000342332.5;ENSP00000014112.5;ENSP00000408096.1;ENSP00000349428.4;ENSP00000489604.1;ENSP00000486218.1;ENSP00000412788.2;ENSP00000477024.1;ENSP00000359217.1;ENSP00000359216.1	ENSP00000342332.5	No
26.8264	NaN	10	974.446	0.028926	100.75	GVYGGSVHEA	ENSP00000462034.1;ENSP00000463222.1;ENSP00000325756.8;ENSP00000462311.1;ENSP00000325548.4	ENSP00000462034.1	No
NaN	22.2294	13	1414.73	0.049222	54.343	GVYRAVTPQGRPD	ENSP00000436686.1;ENSP00000382029.3;ENSP00000407332.2;ENSP00000382034.1;ENSP00000364080.4	ENSP00000436686.1	No
NaN	19.9327	14	1485.77	0.081547	46.481	GVYRAVTPQGRPDA	ENSP00000436686.1;ENSP00000382029.3;ENSP00000407332.2;ENSP00000382034.1;ENSP00000364080.4	ENSP00000436686.1	No
NaN	22.4557	14	1473.81	0.003241	74.76	GYALAQMGRLKGPL	ENSP00000245907.4;ENSP00000471384.1	ENSP00000245907.4	No
26.4117	NaN	9	1056.5	0.054701	90.706	GYFGNPQKF	ENSP00000464836.1;ENSP00000466557.1;ENSP00000269217.5;ENSP00000382432.2;ENSP00000324532.8	ENSP00000464836.1	No
27.0306	NaN	9	1087.6	0.0078021	124.08	GYIERPQLI	ENSP00000421966.1;ENSP00000393412.2;ENSP00000397563.1;ENSP00000396861.2;ENSP00000296783.3	ENSP00000421966.1	No
25.1539	NaN	9	1044.52	0.0070074	121.29	GYIESVQHI	ENSP00000366938.1;ENSP00000366939.5	ENSP00000366938.1	No
23.7743	NaN	9	980.497	0.073073	65.252	GYLADPAKF	ENSP00000429252.2;ENSP00000260102.4	ENSP00000429252.2	No
24.1133	NaN	9	1056.51	0.0087385	111.82	GYLTEAEKF	ENSP00000384977.2;ENSP00000272902.5;ENSP00000404384.1	ENSP00000384977.2	No
26.5447	NaN	9	1113.48	0.030239	89.673	GYSEHFVEF	ENSP00000453761.1;ENSP00000454009.1;ENSP00000405743.3;ENSP00000480342.1;ENSP00000453299.1;ENSP00000382369.2;ENSP00000347449.4;ENSP00000334409.10;ENSP00000392859.2;ENSP00000454038.1;ENSP00000259727.4	ENSP00000453761.1	No
24.8891	NaN	9	985.509	0.0025073	132.94	HAAAYRNAL	ENSP00000455088.1;ENSP00000456738.1;ENSP00000456232.1;ENSP00000268379.4	ENSP00000455088.1	No
24.2321	NaN	9	863.45	0.02463	93.593	HAVGDIPGV	ENSP00000427043.1;ENSP00000425865.1;ENSP00000296674.8	ENSP00000427043.1	No
NaN	19.386	13	1420.82	0.16444	42.809	HAVLVALKRAQSE	ENSP00000457299.1;ENSP00000441166.1;ENSP00000379676.2;ENSP00000414359.2	ENSP00000457299.1	No
23.957	NaN	10	1128.55	0.07037	66.682	HAVVGRMQTM	ENSP00000399674.2;ENSP00000333283.8	ENSP00000399674.2	No
25.0085	NaN	9	1080.49	0.026836	84.743	HAYDGKDYI	ENSP00000366057.1;ENSP00000334263.4;ENSP00000259951.6;ENSP00000397376.2	ENSP00000366057.1	No
23.1564	NaN	9	1027.46	0.0063721	122.79	HEADVDVLM	ENSP00000417581.1	ENSP00000417581.1	No
22.46	NaN	8	890.425	0.016931	105.22	HEAEGHIV	ENSP00000456969.1;ENSP00000385266.1;ENSP00000456090.1;ENSP00000215829.3	ENSP00000456969.1	No
22.7044	NaN	8	961.414	0.0014365	137.83	HEAEVTNY	ENSP00000480807.1;ENSP00000350813.3;ENSP00000348573.3;ENSP00000351922.3	ENSP00000480807.1	No
25.6883	NaN	8	1019.46	0.011363	120.65	HEALHNHY	ENSP00000374984.2;ENSP00000374987.2;ENSP00000374991.2;ENSP00000374985.2;ENSP00000374990.2;CON__ENSEMBL:ENSBTAP00000024466;CON__ENSEMBL:ENSBTAP00000024462	ENSP00000374984.2	No
26.6127	NaN	8	984.433	1.0225e-09	167.24	HEAQIQEM	ENSP00000216181.5	ENSP00000216181.5	No
24.057	NaN	8	957.492	0.02816	97.602	HEAVLVQY	ENSP00000489197.1;ENSP00000489484.1;ENSP00000365704.1;ENSP00000247138.5;ENSP00000478617.1;ENSP00000416002.2;ENSP00000489440.1;ENSP00000365695.1;ENSP00000489339.1;ENSP00000489089.1;ENSP00000415518.1;ENSP00000489515.1;ENSP00000393233.3;ENSP00000365698.3;ENSP00000365712.3;ENSP00000402726.2	ENSP00000489197.1	No
21.5238	NaN	8	842.359	0.044134	91.14	HEDAVAAM	ENSP00000429673.1;ENSP00000444220.1;ENSP00000429481.1;ENSP00000429270.1;ENSP00000428620.1;ENSP00000425430.1;ENSP00000346726.5;ENSP00000265866.7;ENSP00000421789.1;ENSP00000443380.2;ENSP00000426275.1;ENSP00000397797.2;ENSP00000377082.4;ENSP00000349168.5;ENSP00000427354.1;ENSP00000327539.6;ENSP00000254799.6	ENSP00000429673.1	No
25.3962	NaN	8	1046.43	0.0023669	134.66	HEDQVEQY	ENSP00000355292.5;ENSP00000357284.2;ENSP00000357282.3;ENSP00000292304.3;ENSP00000357283.4;ENSP00000357280.1;ENSP00000421821.1;ENSP00000395597.2;ENSP00000426535.1	ENSP00000355292.5	No
26.5557	NaN	8	945.456	0.00015669	142.64	HEEKVAAY	ENSP00000216181.5	ENSP00000216181.5	No
24.9138	NaN	9	1122.43	0.01369	117.17	HEFDGDEQF	ENSP00000437302.1;ENSP00000378767.1;ENSP00000364087.2;ENSP00000339398.5	ENSP00000437302.1	No
24.4017	NaN	8	920.439	0.00010516	146.21	HEFGAITF	ENSP00000418779.1;ENSP00000417719.1;ENSP00000378416.2;ENSP00000309259.2	ENSP00000418779.1	No
23.9543	NaN	8	936.445	0.016931	105.22	HEFHSPAL	ENSP00000403830.1;ENSP00000399022.1;ENSP00000404944.1;ENSP00000352354.2;ENSP00000320516.3;ENSP00000327116.5;ENSP00000478504.1;ENSP00000220325.4;ENSP00000440685.2;ENSP00000479153.1	ENSP00000403830.1	No
22.737	NaN	8	1002.48	0.018066	104.45	HEFKSNEL	ENSP00000379495.3;ENSP00000262982.2	ENSP00000379495.3	No
NaN	NaN	8	1011.55	0.020309	82.671	HEFLTPRL	ENSP00000433669.1;ENSP00000326199.7;ENSP00000479041.1;ENSP00000360200.2	ENSP00000433669.1	No
24.1115	NaN	8	966.445	0.0067556	126.68	HEFLTSAY	ENSP00000296786.6	ENSP00000296786.6	No
22.2202	NaN	10	1154.52	0.043093	81.784	HEFTISGTTY	ENSP00000380236.3;ENSP00000380234.3;ENSP00000380229.3;ENSP00000312577.7;ENSP00000301387.6;ENSP00000353072.3	ENSP00000380236.3	No
22.8495	NaN	8	1081.5	0.042238	91.906	HEFTVYRM	ENSP00000467011.1;ENSP00000246117.3	ENSP00000467011.1	No
24.8248	NaN	8	944.472	0.037078	93.992	HEGKSFQL	ENSP00000473555.1;ENSP00000413468.1;ENSP00000409767.1;ENSP00000339692.4	ENSP00000473555.1	No
21.8409	NaN	8	936.434	0.019779	103.29	HEGLATFY	ENSP00000420626.1;ENSP00000309142.7	ENSP00000420626.1	No
24.9634	NaN	8	948.434	0.0072434	126.04	HEGPALYY	ENSP00000362334.3	ENSP00000362334.3	No
23.0118	NaN	8	968.472	0.013975	107.22	HEHFVTSL	ENSP00000460591.1;ENSP00000380378.4	ENSP00000460591.1	No
26.1803	NaN	8	960.478	0.048517	89.369	HEHQANLL	ENSP00000349748.5;ENSP00000424440.1	ENSP00000349748.5	No
26.528	NaN	9	1008.48	0.0039045	128.61	HEIAHNAAF	ENSP00000400545.1;ENSP00000375749.3;ENSP00000316476.4	ENSP00000400545.1	No
22.0017	NaN	8	922.512	0.077595	76.847	HEIAVLEL	ENSP00000386853.1;ENSP00000263955.4;ENSP00000319192.5	ENSP00000386853.1	No
26.6834	NaN	9	1072.56	0.0018899	136.11	HEIEALKSF	ENSP00000444416.1;ENSP00000481902.1;ENSP00000262679.8;ENSP00000346890.7;ENSP00000398464.1	ENSP00000444416.1	No
23.7972	NaN	8	930.445	0.014655	106.76	HEIEGTVF	ENSP00000386953.1;ENSP00000379706.1;ENSP00000379708.1;ENSP00000315410.2	ENSP00000386953.1	No
22.8001	NaN	9	1127.57	0.050324	75.854	HEIENLRAF	ENSP00000376406.3;ENSP00000376410.4;ENSP00000252527.8	ENSP00000376406.3	No
22.9507	NaN	8	968.481	0.048374	89.427	HEIEVETI	ENSP00000451329.1;ENSP00000262238.4	ENSP00000451329.1	No
24.8156	NaN	9	1144.58	0.007988	117.17	HEIITLEQY	ENSP00000401619.1;ENSP00000313851.10	ENSP00000401619.1	No
27.3613	NaN	9	1112.55	0.0083478	114.6	HEIITPEQF	ENSP00000303427.8	ENSP00000303427.8	No
21.3329	NaN	8	989.518	0.077115	77.058	HEILTKSY	ENSP00000419487.1;ENSP00000295746.7;ENSP00000484616.1	ENSP00000419487.1	No
22.6459	NaN	8	1016.53	0.077115	77.058	HEKQISLY	ENSP00000379297.2;ENSP00000309457.4	ENSP00000379297.2	No
25.3286	NaN	9	1025.49	1.4904e-23	187.63	HELIHGSSF	ENSP00000445117.1;ENSP00000414760.2;ENSP00000437765.2;ENSP00000439155.1;ENSP00000367134.4;ENSP00000379839.3	ENSP00000445117.1	No
22.2964	NaN	9	1043.53	0.060711	70.912	HELIPATTY	ENSP00000339754.3	ENSP00000339754.3	No
23.4535	NaN	9	1071.49	0.010108	107.66	HELPDVSEF	ENSP00000434496.1;ENSP00000434292.1;ENSP00000256545.4	ENSP00000434496.1	No
24.8841	NaN	9	1027.55	0.0039997	146.54	HELPLPHSV	ENSP00000263734.3;ENSP00000406137.1	ENSP00000263734.3	No
22.5453	NaN	8	975.448	0.02023	102.98	HELTFQAM	ENSP00000359025.3;ENSP00000362396.1;ENSP00000362399.3;ENSP00000480468.1;ENSP00000409471.1;ENSP00000221283.4;ENSP00000413606.2;ENSP00000471327.1	ENSP00000480468.1	No
27.6822	NaN	9	1108.5	0.047304	77.923	HEMEKAFAF	ENSP00000396340.1;ENSP00000397983.1;ENSP00000170447.7	ENSP00000396340.1	No
24.2895	NaN	8	976.432	0.011792	127.66	HEMVVYEA	ENSP00000325002.6	ENSP00000325002.6	No
23.6618	NaN	9	1089.51	0.037701	84.498	HENDTIAKY	ENSP00000434162.2;ENSP00000281187.5	ENSP00000434162.2	No
23.0357	NaN	8	937.487	0.071629	79.469	HENVVEVL	ENSP00000365411.4	ENSP00000365411.4	No
23.7295	NaN	9	1001.46	0.0079103	117.72	HEQALGANY	ENSP00000413755.1;ENSP00000306894.5;ENSP00000405157.1;ENSP00000412171.1;ENSP00000389707.1	ENSP00000413755.1	No
24.1575	NaN	9	954.477	0.010426	107.29	HEQGLSTAL	ENSP00000406024.1;ENSP00000395448.2;ENSP00000388638.1;ENSP00000369218.4	ENSP00000406024.1	No
22.8679	NaN	8	1004.46	0.010619	121.62	HEQKTSEF	ENSP00000452570.1;ENSP00000349969.4;ENSP00000341781.4;ENSP00000350719.3	ENSP00000452570.1	No
23.6383	NaN	8	950.519	0.02273	101.28	HEQVVVQL	ENSP00000451655.1;ENSP00000451335.1;ENSP00000452283.1;ENSP00000298694.4	ENSP00000451655.1	No
22.9644	NaN	9	1075.46	0.050324	75.854	HESGELNQY	ENSP00000362688.1	ENSP00000362688.1	No
25.6968	NaN	8	950.446	1.2528e-06	179.16	HESLSHEL	ENSP00000428132.1;ENSP00000240285.5	ENSP00000428132.1	No
23.0472	NaN	8	1003.5	0.042254	91.9	HESVIKEY	ENSP00000453267.1;ENSP00000400855.3;ENSP00000251076.5;ENSP00000441858.2	ENSP00000453267.1	No
24.036	NaN	10	1114.54	0.062323	71.501	HETALQGNVF	ENSP00000476316.1;ENSP00000476946.1;ENSP00000445835.1;ENSP00000414821.2;ENSP00000356985.3;ENSP00000356984.1	ENSP00000476316.1	No
23.7552	NaN	9	1035.45	0.0089073	110.61	HETDTAISY	ENSP00000364607.2;ENSP00000341360.4;ENSP00000387326.4;ENSP00000376478.2;ENSP00000487041.2	ENSP00000364607.2	No
26.3504	NaN	8	947.435	0.00082395	139.92	HETTFNSI	ENSP00000477968.1;ENSP00000461672.1;ENSP00000459124.1;ENSP00000458435.1;ENSP00000458162.1;ENSP00000349960.4;ENSP00000331514.2;ENSP00000386786.2;ENSP00000350052.5;ENSP00000439189.1;ENSP00000387176.1;ENSP00000392718.2	ENSP00000477968.1	No
22.284	NaN	8	918.408	0.040293	92.692	HETVAAEY	ENSP00000415267.1;ENSP00000390012.1;ENSP00000405080.1;ENSP00000404431.2;ENSP00000263630.8;ENSP00000338728.6;ENSP00000410608.1	ENSP00000415267.1	No
26.0078	NaN	8	1065.48	1.4105e-06	158.53	HEVEVQYY	ENSP00000420113.1;ENSP00000433266.1;ENSP00000434767.1;ENSP00000436208.1;ENSP00000419383.1;ENSP00000300737.4;ENSP00000419073.1;ENSP00000417569.1;ENSP00000478059.1	ENSP00000420113.1	No
25.9626	NaN	8	856.444	0.0067556	126.68	HEVGVVAF	ENSP00000364459.1;ENSP00000364457.1;ENSP00000252457.5;ENSP00000353549.3;ENSP00000348554.3	ENSP00000364459.1	No
23.642	NaN	8	824.439	0.024743	99.919	HEVIVSAA	ENSP00000364585.4;ENSP00000364582.3	ENSP00000364585.4	No
23.8925	NaN	9	1072.57	0.048238	77.282	HEVLTRTAF	ENSP00000419986.1;ENSP00000273375.3	ENSP00000419986.1	No
23.7776	NaN	9	1066.59	0.041883	81.635	HEVPLRIGF	ENSP00000365938.3	ENSP00000365938.3	No
22.3224	NaN	9	1031.47	0.030239	89.673	HEVSVPYAM	ENSP00000437998.1;ENSP00000461728.1;ENSP00000440949.1;ENSP00000440923.1;ENSP00000439918.1;ENSP00000364639.5	ENSP00000437998.1	No
23.1601	NaN	9	1166.56	0.028361	90.986	HEYTTKEIF	ENSP00000354522.2	ENSP00000354522.2	No
22.8784	NaN	9	875.486	0.033231	87.582	HIPTPGAAL	ENSP00000445849.1;ENSP00000437936.1;ENSP00000382563.1;ENSP00000382552.1;ENSP00000382549.1;ENSP00000382512.1;ENSP00000382510.1;ENSP00000382506.1;ENSP00000382557.1;ENSP00000382504.1;ENSP00000382500.1;ENSP00000382537.1;ENSP00000385724.3;ENSP00000382546.1;ENSP00000382530.1;ENSP00000382515.1;ENSP00000336982.5;ENSP00000382547.1;ENSP00000382526.1;ENSP00000329877.7;ENSP00000341092.3;ENSP00000266376.6;ENS…	ENSP00000445849.1	No
22.7461	NaN	9	976.534	0.06212	70.268	HLIEPLANA	ENSP00000316029.9	ENSP00000316029.9	No
23.6266	NaN	8	986.541	0.047764	79.469	HLRPQSIH	ENSP00000467716.1;ENSP00000446443.1;ENSP00000436773.2	ENSP00000467716.1	No
22.1905	NaN	9	981.568	0.058447	71.949	HLTIMVAVV	ENSP00000472019.1	ENSP00000472019.1	No
22.009	NaN	9	991.509	0.036088	63.565	HPDQAQAIL	ENSP00000349259.4;ENSP00000479037.1;ENSP00000334156.5	ENSP00000349259.4	No
24.936	NaN	9	1084.5	0.063087	69.825	HPESERISM	ENSP00000349259.4;ENSP00000479037.1;ENSP00000334156.5	ENSP00000349259.4	No
21.6682	NaN	9	903.518	0.021248	95.957	HPGPSALLL	ENSP00000364840.4	ENSP00000364840.4	No
24.0576	NaN	10	1099.58	0.070354	66.682	HPHAVNEIAL	ENSP00000344311.5;ENSP00000447479.1;ENSP00000335655.5;ENSP00000288670.9	ENSP00000344311.5	No
25.5459	NaN	9	1005.46	0.010521	107.19	HPHSNQSSL	ENSP00000354449.1;ENSP00000439044.1;ENSP00000361654.1;ENSP00000361653.1;ENSP00000354620.1;ENSP00000393408.1	ENSP00000354449.1	No
24.5546	NaN	9	994.483	3.9323e-06	158.08	HPISNNNSL	ENSP00000055163.7;ENSP00000344546.4	ENSP00000055163.7	No
24.3498	NaN	9	1083.61	0.018098	98.523	HPIYNIKSL	ENSP00000482557.1;ENSP00000229214.4	ENSP00000482557.1	No
26.5485	NaN	9	1108.6	0.036659	97.431	HPKETTRQL	ENSP00000473321.1;ENSP00000381050.3;ENSP00000385484.1;ENSP00000309992.5;ENSP00000371020.5;ENSP00000424205.2;ENSP00000452959.1;ENSP00000386010.1;ENSP00000381053.3;ENSP00000371003.1;ENSP00000371017.5;ENSP00000487386.1;ENSP00000370996.1;ENSP00000397072.1;ENSP00000381046.2	ENSP00000473321.1	No
23.9377	NaN	10	953.493	0.068341	67.897	HPKGGSTSAL	ENSP00000415081.2;ENSP00000384185.3;ENSP00000381213.2;ENSP00000338457.5	ENSP00000415081.2	No
22.8917	NaN	9	1085.6	0.027221	91.783	HPKKPEHTL	ENSP00000434282.1;ENSP00000359497.3;ENSP00000235878.5;ENSP00000359512.4;ENSP00000455317.1;ENSP00000437168.2	ENSP00000434282.1	No
22.6844	NaN	9	948.576	0.027044	91.906	HPKSVIVGL	ENSP00000368697.4;ENSP00000379500.2;ENSP00000300038.7;ENSP00000441092.1;ENSP00000323353.6;ENSP00000442974.1	ENSP00000368697.4	No
23.0503	NaN	9	1031.5	0.033238	66.993	HPLEGTHEL	ENSP00000460122.1;ENSP00000459747.1;ENSP00000379773.2;ENSP00000347999.4	ENSP00000460122.1	No
21.7056	NaN	9	984.47	0.045561	79.116	HPMNSISSL	ENSP00000479325.1;ENSP00000478134.1;ENSP00000385263.2;ENSP00000344087.4	ENSP00000479325.1	No
23.6398	NaN	9	1021.52	0.0028779	131.04	HPNSNLLDL	ENSP00000484708.1;ENSP00000482315.1;ENSP00000483185.1;ENSP00000482835.1;ENSP00000481704.1;ENSP00000478471.1;ENSP00000482825.1;ENSP00000479691.1;ENSP00000478115.1	ENSP00000484708.1	No
NaN	21.1156	13	1537.88	0.043507	56.225	HPQFRSIVSALKR	ENSP00000223642.1	ENSP00000223642.1	No
22.6874	NaN	10	1006.48	0.01356	127.02	HPQPGSANSL	ENSP00000399331.1;ENSP00000410534.1;ENSP00000305875.6	ENSP00000399331.1	No
23.8773	NaN	9	1040.58	0.069186	67.032	HPRASTIFL	ENSP00000473487.1;ENSP00000473625.1;ENSP00000388992.1;ENSP00000363838.1;ENSP00000265375.9;ENSP00000376045.3;ENSP00000342344.5;ENSP00000363836.4;ENSP00000295414.3	ENSP00000473487.1	No
NaN	NaN	9	1073.6	0.037778	61.999	HPRDPNLLL	ENSP00000431778.1;ENSP00000315587.4;ENSP00000263360.6;ENSP00000338186.5	ENSP00000431778.1	No
25.516	NaN	9	1037.56	0.015646	104.11	HPRHPRPAA	ENSP00000362718.5;ENSP00000362730.5;ENSP00000419739.1	ENSP00000362718.5	No
24.4069	NaN	10	1019.59	0.049948	78.334	HPRIASGLGL	ENSP00000356863.4;ENSP00000356864.3;ENSP00000356859.1;ENSP00000487151.1;ENSP00000356860.1;ENSP00000356858.1	ENSP00000356863.4	No
24.5421	NaN	11	1295.76	0.04167	78.342	HPRLSLHRPAL	ENSP00000374981.2;ENSP00000374989.2	ENSP00000374981.2	No
22.2457	NaN	9	871.419	0.047558	77.748	HPSGYGAAL	ENSP00000468111.1;ENSP00000466489.1;ENSP00000467181.1;ENSP00000442435.1;ENSP00000466194.1;ENSP00000316553.5;ENSP00000253506.5;ENSP00000327850.3;ENSP00000389377.2	ENSP00000468111.1	No
24.6253	NaN	9	907.476	0.0096015	108.24	HPSLPASSL	ENSP00000357619.3;ENSP00000434115.2;ENSP00000357622.1	ENSP00000357619.3	No
23.5211	NaN	10	1135.65	0.03349	88.495	HPSQTVRKAL	ENSP00000289175.6;ENSP00000244815.5;ENSP00000375857.4	ENSP00000289175.6	No
23.2453	NaN	11	1264.67	0.057907	56.359	HPSVSRYHAVL	ENSP00000483501.1;ENSP00000479964.1;ENSP00000323837.6	ENSP00000483501.1	No
22.8721	NaN	9	1030.47	0.050493	75.738	HQADIGEYV	ENSP00000254941.6;ENSP00000254940.5	ENSP00000254941.6	No
22.8336	NaN	9	940.461	0.0047275	126.67	HQAGISDTL	ENSP00000440457.2;ENSP00000345739.3;ENSP00000352516.3	ENSP00000440457.2	No
23.901	NaN	9	1123.54	0.069186	67.032	HQAQIDHYL	ENSP00000378107.2;ENSP00000397808.1;ENSP00000384825.2;ENSP00000322147.7;ENSP00000350365.4;ENSP00000385650.1;ENSP00000384471.1;ENSP00000378109.2;ENSP00000349944.3;ENSP00000337838.6	ENSP00000378107.2	No
26.5332	NaN	9	1007.54	0.07128	66.073	HQAVIAEQL	ENSP00000377228.2;ENSP00000334703.2;ENSP00000297135.3;ENSP00000476238.1	ENSP00000377228.2	No
22.8331	NaN	9	1122.5	0.039502	83.265	HQFESSFEL	ENSP00000351908.4	ENSP00000351908.4	No
27.7995	NaN	11	1238.58	0.040101	105.4	HQIEAVDGEEL	ENSP00000469392.1;ENSP00000473152.1;ENSP00000222008.5	ENSP00000469392.1	No
23.8224	NaN	9	1082.54	0.055611	73.248	HQTELTNQL	ENSP00000261716.3	ENSP00000261716.3	No
25.0863	NaN	9	1095.57	0.055611	73.248	HRNEVTVEL	ENSP00000261667.3	ENSP00000261667.3	No
NaN	24.9668	13	1471.94	0.0064735	109.84	HSKIIIIKKGHAK	ENSP00000389668.1;ENSP00000390298.1;ENSP00000399116.1;ENSP00000370476.4;ENSP00000480717.1;ENSP00000477772.1;ENSP00000275521.5;ENSP00000370473.4	ENSP00000389668.1	No
NaN	26.2862	14	1586.96	0.0021576	79.022	HSKIIIIKKGHAKD	ENSP00000389668.1;ENSP00000390298.1;ENSP00000399116.1;ENSP00000370476.4;ENSP00000480717.1;ENSP00000477772.1;ENSP00000275521.5;ENSP00000370473.4	ENSP00000389668.1	No
NaN	25.2387	15	1673.99	0.00024845	74.338	HSKIIIIKKGHAKDS	ENSP00000389668.1;ENSP00000390298.1;ENSP00000399116.1;ENSP00000370476.4;ENSP00000480717.1;ENSP00000477772.1;ENSP00000275521.5;ENSP00000370473.4	ENSP00000389668.1	No
NaN	26.1664	16	1802.05	3.7559e-07	125.98	HSKIIIIKKGHAKDSQ	ENSP00000389668.1;ENSP00000390298.1;ENSP00000399116.1;ENSP00000370476.4;ENSP00000480717.1;ENSP00000477772.1;ENSP00000275521.5;ENSP00000370473.4	ENSP00000389668.1	No
NaN	21.2878	17	1958.15	0.0057313	50.831	HSKIIIIKKGHAKDSQR	ENSP00000389668.1;ENSP00000390298.1;ENSP00000399116.1;ENSP00000370476.4;ENSP00000480717.1;ENSP00000477772.1;ENSP00000275521.5;ENSP00000370473.4	ENSP00000389668.1	No
26.4131	NaN	9	1039.52	0.00014209	151.17	HTIEEIEGL	ENSP00000252699.2;ENSP00000439497.1;ENSP00000411187.3	ENSP00000252699.2	No
26.2671	NaN	9	1038.53	0.003871	144.83	HTIEEIQGL	ENSP00000366035.3;ENSP00000414272.2;ENSP00000193403.6;ENSP00000377941.4;ENSP00000439828.2;ENSP00000444422.2	ENSP00000366035.3	No
23.7526	NaN	9	1033.6	0.070673	76.035	HTIPVIQRA	ENSP00000444814.1;ENSP00000387196.2;ENSP00000388202.1;ENSP00000412166.1;ENSP00000295802.4	ENSP00000444814.1	No
24.175	NaN	9	1026.53	0.007707	119.17	HTKEILDTA	ENSP00000216484.2	ENSP00000216484.2	No
22.1142	NaN	9	995.529	0.038072	84.244	HTVGELIEV	ENSP00000394886.1;ENSP00000384155.1;ENSP00000385334.1;ENSP00000382562.2;ENSP00000265854.7	ENSP00000394886.1	No
22.759	NaN	9	1021.59	0.079838	70.919	HVANIVEKL	ENSP00000369366.1;ENSP00000380058.3;ENSP00000369373.3;ENSP00000393052.1;ENSP00000388031.1	ENSP00000369366.1	No
22.9957	NaN	9	976.509	0.045068	79.454	HVAPQQNAL	ENSP00000340373.3;ENSP00000381932.2	ENSP00000340373.3	No
25.383	NaN	9	1128.59	0.018904	93.429	HVIEKMHHV	ENSP00000263642.2	ENSP00000263642.2	No
25.0319	NaN	9	1095.59	0.0085148	113.41	HVKEQLETL	ENSP00000379053.3;ENSP00000410088.2;ENSP00000299821.11	ENSP00000379053.3	No
24.2755	NaN	9	946.549	0.023884	94.114	IAAPFTSKL	ENSP00000291503.5;ENSP00000349877.6	ENSP00000291503.5	No
23.0738	NaN	9	1025.53	0.01342	103.87	IAQDHRSSL	ENSP00000427768.1;ENSP00000427909.1;ENSP00000340297.3;ENSP00000431012.1;ENSP00000381571.1;ENSP00000381568.2	ENSP00000427768.1	No
24.2986	NaN	9	928.523	0.043271	99.139	IASAIVNEL	ENSP00000393596.2	ENSP00000393596.2	No
NaN	19.9859	15	1600.87	0.11026	34.378	IDAFVLLPSSSKEPV	ENSP00000217407.2	ENSP00000217407.2	No
25.747	NaN	11	1265.76	0.059704	67.334	IEALGKPNRRI	ENSP00000381577.2	ENSP00000381577.2	No
23.7011	NaN	8	937.476	0.035062	94.806	IEDKSTVF	ENSP00000391368.1;ENSP00000409191.2;ENSP00000429133.1;ENSP00000380837.2;ENSP00000348762.3	ENSP00000391368.1	No
22.6767	NaN	9	1137.55	0.045038	79.474	IEERIMNSF	ENSP00000386844.1;ENSP00000315873.4;ENSP00000295550.4;ENSP00000315609.4;ENSP00000418285.1	ENSP00000386844.1	No
23.6802	NaN	10	1319.64	0.04669	79.974	IEFEYNKSKY	ENSP00000434162.2;ENSP00000281187.5;ENSP00000474611.1;ENSP00000378532.1;ENSP00000362480.1;ENSP00000263559.6	ENSP00000474611.1	No
23.6227	NaN	8	830.392	0.028463	97.473	IEGHAASF	ENSP00000376763.1;ENSP00000269122.3;ENSP00000479606.1	ENSP00000376763.1	No
23.7327	NaN	8	1016.53	0.027871	97.798	IEHLNKTY	ENSP00000420793.2;ENSP00000377939.2;ENSP00000482043.1;ENSP00000338703.5;ENSP00000411803.2;ENSP00000419238.1;ENSP00000419335.1;ENSP00000420131.1;ENSP00000420342.1	ENSP00000420793.2	No
26.4985	NaN	9	1099.57	0.050493	75.738	IEHQIAVQY	ENSP00000345640.4;ENSP00000298692.4;ENSP00000446172.1;ENSP00000486891.1;ENSP00000444972.2;ENSP00000348274.4	ENSP00000345640.4	No
24.3961	NaN	8	971.544	0.072431	79.116	IEISVHKF	ENSP00000267163.4	ENSP00000267163.4	No
23.7224	NaN	8	990.575	0.051834	88.029	IEIYVQKV	ENSP00000376763.1;ENSP00000269122.3;ENSP00000479606.1;ENSP00000480709.1	ENSP00000376763.1	No
23.4448	NaN	8	1039.47	0.049079	89.142	IEKETEEY	ENSP00000338857.5;ENSP00000421724.2;ENSP00000393183.2	ENSP00000338857.5	No
23.7826	NaN	8	965.543	0.028567	106.04	IEKLLTSY	ENSP00000342408.6;ENSP00000261443.5;ENSP00000432958.1;ENSP00000351329.4;ENSP00000358543.1;ENSP00000481762.1;ENSP00000407724.2;ENSP00000431562.1;ENSP00000435185.1	ENSP00000342408.6	No
23.8274	NaN	8	1011.49	0.011771	109.86	IEMELSKY	ENSP00000381456.2;ENSP00000442058.1;ENSP00000437824.1;ENSP00000258091.5	ENSP00000381456.2	No
26.042	NaN	9	1104.49	0.011937	105.57	IEMPSHQTY	ENSP00000356568.1;ENSP00000405048.1;ENSP00000485875.1;ENSP00000473952.1;ENSP00000356573.4;ENSP00000340090.6;ENSP00000350509.4;ENSP00000275235.4	ENSP00000356568.1	No
23.7008	NaN	9	1070.58	0.067114	67.981	IENAHVLLY	ENSP00000258886.8	ENSP00000258886.8	No
23.7007	NaN	8	999.466	0.011771	109.86	IENKGYNY	ENSP00000440537.1;ENSP00000299977.3	ENSP00000440537.1	No
22.4332	NaN	9	1052.48	0.077401	63.565	IENPFGETF	ENSP00000308369.2	ENSP00000308369.2	No
22.4433	NaN	8	964.523	0.054794	86.833	IENTFTKL	ENSP00000262187.5	ENSP00000262187.5	No
23.2849	NaN	9	1070.6	0.033851	100.02	IEQEQKLAL	ENSP00000437383.2;ENSP00000260641.5;ENSP00000367220.4	ENSP00000437383.2	No
22.9345	NaN	8	1049.58	0.058561	85.212	IEQKIKEY	ENSP00000333327.3;ENSP00000352323.4;ENSP00000349547.2	ENSP00000333327.3	No
24.5308	NaN	8	1053.51	0.011756	116.37	IERPFETY	ENSP00000357642.3;ENSP00000479215.1;ENSP00000357643.3	ENSP00000357642.3	No
22.7129	NaN	8	914.486	0.069561	80.377	IESIVHAF	ENSP00000295030.4	ENSP00000295030.4	No
NaN	NaN	8	963.528	0.03525	87.754	IESVIEKF	ENSP00000465193.1;ENSP00000250244.5;ENSP00000465685.1	ENSP00000465193.1	No
23.2165	NaN	8	949.512	0.069561	80.377	IETIINTF	ENSP00000357727.3	ENSP00000357727.3	No
24.5101	NaN	8	846.452	0.0072434	126.04	IETIVAAM	ENSP00000265620.7;ENSP00000360136.3;ENSP00000360126.3;ENSP00000346328.7;ENSP00000360143.4;ENSP00000360141.3;ENSP00000474802.1;ENSP00000474219.1;ENSP00000265621.4;ENSP00000412424.1	ENSP00000265620.7	No
24.8617	NaN	8	986.544	1.0367e-06	160.1	IETLIVHY	ENSP00000468607.1;ENSP00000438979.1;ENSP00000316772.2;ENSP00000468615.1;ENSP00000439601.1;ENSP00000466401.1	ENSP00000468607.1	No
24.8842	NaN	8	908.486	0.052941	87.582	IETVVTTF	ENSP00000392767.2;ENSP00000376399.1;ENSP00000376398.1;ENSP00000344822.3	ENSP00000392767.2	No
25.0336	NaN	12	1519.8	0.02021	83.314	IEVDDERKLRTF	ENSP00000369757.4;ENSP00000369741.3	ENSP00000369757.4	No
22.2009	NaN	9	1088.54	0.06927	66.993	IEVEDLPQF	ENSP00000394183.2	ENSP00000394183.2	No
24.0988	NaN	9	1008.52	8.994e-14	132.29	IEVEQALAH	ENSP00000440842.1;ENSP00000381803.3;ENSP00000215832.6	ENSP00000440842.1	No
23.758	NaN	9	1067.58	0.0018899	136.11	IFTNTVARF	ENSP00000025301.2	ENSP00000025301.2	No
20.8896	NaN	9	964.523	0.067114	67.981	IGLGYTQTL	ENSP00000378487.2;ENSP00000378484.3;ENSP00000265333.3;ENSP00000022615.4;ENSP00000428845.1	ENSP00000378487.2	No
NaN	22.6601	16	1855.85	0.057167	37.555	IGSSYFPEHGYFRAPE	ENSP00000361097.4	ENSP00000361097.4	No
21.7617	NaN	9	1006.54	0.042376	81.297	IHSPVVNEL	ENSP00000264279.5	ENSP00000264279.5	No
NaN	NaN	9	997.617	0.017129	76.774	IIAEVVNKI	ENSP00000341903.4;ENSP00000376130.1;ENSP00000376132.3;ENSP00000306382.4;ENSP00000408454.1	ENSP00000341903.4	No
NaN	20.5995	12	1394.82	0.081879	53.569	IIEPSLRQLAQK	ENSP00000471991.1;ENSP00000473048.1;ENSP00000472545.1;ENSP00000472264.1;ENSP00000471622.1;ENSP00000471464.1;ENSP00000471062.1;ENSP00000470507.1;ENSP00000470419.1;ENSP00000396910.1;ENSP00000388107.1;ENSP00000472768.1	ENSP00000471991.1	No
25.9852	NaN	9	1051.66	0.073073	65.252	IIIPEIQKV	ENSP00000379495.3;ENSP00000262982.2	ENSP00000379495.3	No
26.3571	NaN	9	971.565	0.042009	81.548	IISQVDAKV	ENSP00000470729.1;ENSP00000319200.7;ENSP00000482647.2;ENSP00000352995.4	ENSP00000470729.1	No
24.2861	NaN	10	1270.54	0.063306	70.912	IIYDFEDPEM	ENSP00000391096.2;ENSP00000391452.2;ENSP00000370625.1;ENSP00000312735.5	ENSP00000391096.2	No
23.0922	NaN	9	1032.52	0.060697	70.919	IKADHVSTY	ENSP00000390929.1;ENSP00000393566.1	ENSP00000390929.1	No
NaN	22.4635	13	1615.99	0.045853	55.452	IKKNKDNVKFKVR	ENSP00000462837.1;ENSP00000463312.1;ENSP00000434243.1;ENSP00000390279.2;ENSP00000309830.6	ENSP00000462837.1	No
25.4997	NaN	8	979.585	0.073959	66.682	IKPPIIHY	ENSP00000462036.1;ENSP00000463595.1;ENSP00000340800.7;ENSP00000275780.7;ENSP00000316512.9;ENSP00000409222.2;ENSP00000428113.1;ENSP00000411099.2;ENSP00000354089.3	ENSP00000462036.1	No
NaN	22.3431	13	1562.84	0.15156	43.991	IKVFRSLDREAET	ENSP00000251081.6;ENSP00000280904.6	ENSP00000251081.6	No
24.5301	NaN	10	1113.68	0.071192	66.19	ILADKEVKKA	ENSP00000262215.3;ENSP00000429002.1	ENSP00000262215.3	No
25.2859	NaN	10	1094.66	0.080064	62.823	ILAEAPRVRA	ENSP00000332371.8	ENSP00000332371.8	No
23.8627	NaN	9	982.57	0.034255	86.866	ILAPTVQEL	ENSP00000370745.1;ENSP00000233084.3;ENSP00000484958.1;ENSP00000482416.1	ENSP00000370745.1	No
24.0492	NaN	9	983.602	0.030695	89.355	ILAQEIVKA	ENSP00000270225.6;ENSP00000470741.1	ENSP00000270225.6	No
22.7143	NaN	9	986.576	0.050493	75.738	ILATNTQKV	ENSP00000333657.3	ENSP00000333657.3	No
NaN	22.3198	9	1070.67	0.059536	71.451	ILDKKVEKV	ENSP00000481908.1;ENSP00000360709.5;ENSP00000360609.1;ENSP00000325875.3	ENSP00000481908.1	No
21.9616	NaN	10	1089.64	0.063296	70.919	ILFSEGLIKA	ENSP00000230640.5	ENSP00000230640.5	No
21.8814	NaN	9	907.549	0.056068	73.039	ILGPKPQGV	ENSP00000425000.1;ENSP00000296468.3	ENSP00000425000.1	No
22.059	NaN	9	923.512	0.010033	107.74	ILGPPPPSF	ENSP00000426030.1;ENSP00000421218.1;ENSP00000423587.1;ENSP00000426743.1;ENSP00000482895.1;ENSP00000423533.1;ENSP00000378284.3;ENSP00000354346.4;ENSP00000422319.1;ENSP00000378279.2;ENSP00000423521.1;ENSP00000421666.1;ENSP00000424646.1;ENSP00000422700.1;ENSP00000425150.1;ENSP00000427557.1;ENSP00000422054.1;ENSP00000423290.1	ENSP00000426030.1	No
24.0866	22.4867	9	1132.64	0.018155	98.458	ILMEHIHKL	ENSP00000463985.1;ENSP00000464538.1;ENSP00000462938.1;ENSP00000225430.4	ENSP00000463985.1	No
24.9895	NaN	9	914.555	0.029556	101.54	ILRTAGTAL	ENSP00000445117.1;ENSP00000414760.2;ENSP00000437765.2;ENSP00000439155.1;ENSP00000367134.4;ENSP00000379839.3	ENSP00000445117.1	No
27.5415	NaN	9	1062.6	0.011522	106.04	ILYGEVEKL	ENSP00000280969.5;ENSP00000325425.6;ENSP00000397371.2;ENSP00000428046.1	ENSP00000280969.5	No
22.4759	NaN	9	1102.6	0.062707	82.279	ILYSKTEHL	ENSP00000384211.1;ENSP00000374643.3	ENSP00000384211.1	No
25.6612	NaN	9	924.539	0.030999	89.142	IPAEGRVAL	ENSP00000313432.6;ENSP00000475569.1	ENSP00000313432.6	No
NaN	24.9805	14	1608.98	0.06595	48.625	IPAILFLPRKRSQA	ENSP00000368069.1;ENSP00000259607.2	ENSP00000368069.1	No
27.3675	NaN	9	991.581	0.0013699	138.78	IPAKLHNSL	ENSP00000375837.2;ENSP00000375836.1;ENSP00000312042.4;ENSP00000399139.2;ENSP00000388876.1;ENSP00000405180.1;ENSP00000362389.4	ENSP00000375837.2	No
24.3122	NaN	9	954.554	0.037701	84.498	IPAKPPVSF	ENSP00000458687.1;ENSP00000283033.5;ENSP00000349439.3	ENSP00000458687.1	No
NaN	20.9012	16	1920.03	0.038649	41.378	IPANREFKSEKGRNKF	ENSP00000245907.4;ENSP00000472044.1	ENSP00000245907.4	No
26.1274	NaN	9	1082.57	0.0078807	117.93	IPEEQRAQL	ENSP00000381756.2;ENSP00000347044.2;ENSP00000348702.3;ENSP00000346602.3;ENSP00000344848.3;ENSP00000350277.2;ENSP00000434583.1;ENSP00000388180.2;ENSP00000323856.4	ENSP00000381756.2	No
NaN	NaN	9	1041.62	0.003776	88.948	IPIKSRDTL	ENSP00000356471.3;ENSP00000356470.4	ENSP00000356471.3	No
22.6541	NaN	9	979.57	0.0080998	135.87	IPISLHTSL	ENSP00000384606.1;ENSP00000349856.4;ENSP00000398853.2	ENSP00000384606.1	No
23.6726	NaN	9	1062.65	0.0054678	124.92	IPKKHISQI	ENSP00000426860.1;ENSP00000424974.1;ENSP00000427499.1;ENSP00000427008.1;ENSP00000304229.5;ENSP00000430909.1	ENSP00000426860.1	No
23.3408	NaN	11	1159.64	0.037947	78.149	IPKKTTDTASV	ENSP00000447337.1;ENSP00000415554.2;ENSP00000438341.1;ENSP00000261401.3;ENSP00000447534.1;ENSP00000394496.2	ENSP00000447337.1	No
25.7214	NaN	9	1039.68	0.068148	67.507	IPKKVQKSL	ENSP00000384417.3;ENSP00000319469.7;ENSP00000238788.9;ENSP00000393490.1;ENSP00000392442.1	ENSP00000384417.3	No
25.3969	NaN	9	961.596	0.0088479	111.04	IPKPLNPAL	ENSP00000391768.1;ENSP00000405953.1;ENSP00000414973.1	ENSP00000391768.1	No
26.6619	NaN	9	912.528	0.017739	98.933	IPKSAVGEL	ENSP00000480700.1;ENSP00000380952.3;ENSP00000380955.1;ENSP00000380950.1;ENSP00000380948.2;ENSP00000347279.4;ENSP00000303242.5;ENSP00000437375.1;ENSP00000455374.2;ENSP00000408741.3;ENSP00000267082.4	ENSP00000480700.1	No
26.8357	NaN	9	884.533	0.021556	95.741	IPKSAVGTL	ENSP00000379350.2;ENSP00000303351.3;ENSP00000388694.1	ENSP00000379350.2	No
24.1377	NaN	9	1015.64	0.023884	94.114	IPKSKFLAL	ENSP00000362906.3;ENSP00000348397.3;ENSP00000317597.7;ENSP00000290100.6;ENSP00000362904.1;ENSP00000345259.4;ENSP00000362903.1	ENSP00000362906.3	No
24.6902	NaN	9	948.459	0.018098	98.523	IPKTSGSEM	ENSP00000450969.1	ENSP00000450969.1	No
NaN	22.931	11	1366.82	0.081784	60.434	IPLHKFTSIRR	ENSP00000404902.1;ENSP00000236671.2;ENSP00000415036.1	ENSP00000404902.1	No
23.3269	NaN	9	1083.62	0.057278	72.485	IPLMRDRAL	ENSP00000402380.1;ENSP00000407767.1;ENSP00000377634.2;ENSP00000286523.5	ENSP00000402380.1	No
23.2476	NaN	9	1011.67	0.057011	72.607	IPLSKIKTL	ENSP00000375978.3;ENSP00000375977.2	ENSP00000375978.3	No
22.1932	NaN	9	979.468	0.038992	83.614	IPMTPTSSF	ENSP00000355569.3;ENSP00000355568.3	ENSP00000355569.3	No
23.9068	NaN	9	1018.58	0.018732	97.798	IPNEIIHAL	ENSP00000483715.1;ENSP00000325376.2;ENSP00000472789.1	ENSP00000483715.1	No
24.7651	NaN	9	1039.54	0.069186	67.032	IPNGRDQQL	ENSP00000369630.2;ENSP00000369636.4	ENSP00000369630.2	No
24.1206	NaN	10	1181.65	0.065123	69.825	IPNKNRAEQL	ENSP00000441202.2;ENSP00000483470.1;ENSP00000382890.2;ENSP00000281537.7;ENSP00000348416.6	ENSP00000441202.2	No
26.028	NaN	11	1142.62	0.037971	77.282	IPQGGRGAIQF	ENSP00000444193.1;ENSP00000445393.2;ENSP00000306881.6;ENSP00000366695.3;ENSP00000366685.1;ENSP00000338844.3;ENSP00000262544.2	ENSP00000444193.1	No
25.4583	NaN	9	1036.6	0.020483	96.492	IPQIRNPSL	ENSP00000359211.3	ENSP00000359211.3	No
28.0773	NaN	10	1224.72	0.031518	98.033	IPQKQREITL	ENSP00000480334.1;ENSP00000346120.4	ENSP00000480334.1	No
24.6706	NaN	9	937.56	0.015301	101.72	IPQPSGKVL	ENSP00000460533.1;ENSP00000456120.1;ENSP00000456379.1;ENSP00000264008.6;ENSP00000331324.4;ENSP00000300659.5	ENSP00000460533.1	No
22.3399	NaN	9	922.512	0.034819	86.472	IPQPTPASL	ENSP00000353463.3;ENSP00000351552.3;ENSP00000384899.2	ENSP00000353463.3	No
23.4962	NaN	9	1043.54	0.033602	87.323	IPRAKAEEM	ENSP00000376347.1;ENSP00000376345.1;ENSP00000339007.4;ENSP00000462785.1;ENSP00000464279.1	ENSP00000376347.1	No
25.5178	NaN	9	971.519	0.053567	74.184	IPRGPASQF	ENSP00000324463.7;ENSP00000449860.1	ENSP00000324463.7	No
25.1615	NaN	11	1325.75	0.038536	87.667	IPRLPERMTTL	ENSP00000329219.2;ENSP00000327442.4;ENSP00000465137.1;ENSP00000465474.1	ENSP00000329219.2	No
24.1774	NaN	10	1110.64	0.062577	70.919	IPRNLIGSEL	ENSP00000371994.3	ENSP00000371994.3	No
22.7826	NaN	9	890.497	0.020483	96.492	IPRPPAGSP	ENSP00000344430.4;ENSP00000415840.2	ENSP00000344430.4	No
24.0714	NaN	9	1027.54	0.022895	94.806	IPRQQNSSV	ENSP00000392586.1;ENSP00000411357.1;ENSP00000323720.1	ENSP00000392586.1	No
24.1554	NaN	9	1024.6	0.048187	77.318	IPRQVAQTL	ENSP00000344223.3	ENSP00000344223.3	No
22.8582	NaN	9	1054.58	0.077401	63.565	IPRQVSENL	ENSP00000359267.3;ENSP00000359264.1;ENSP00000359263.1;ENSP00000260502.6	ENSP00000359267.3	No
25.5263	NaN	11	1362.74	0.037932	81.865	IPRRQEHDISL	ENSP00000473136.1;ENSP00000479480.1;ENSP00000478599.1;ENSP00000245934.7	ENSP00000473136.1	No
25.8603	NaN	11	1282.81	0.037976	80.706	IPRSPFKVKVL	ENSP00000351339.3;ENSP00000415599.2;ENSP00000295956.4;ENSP00000420213.1;ENSP00000418510.1	ENSP00000351339.3	No
23.2716	NaN	9	1018.58	0.011937	105.57	IPRVFTSSI	ENSP00000381008.2	ENSP00000381008.2	No
24.2295	NaN	10	1052.63	0.037467	84.615	IPRVPSKVSA	ENSP00000419989.1;ENSP00000417757.1;ENSP00000417722.1;ENSP00000417397.1;ENSP00000420439.1;ENSP00000417657.1;ENSP00000418306.1;ENSP00000419798.1;ENSP00000420243.1;ENSP00000417498.3	ENSP00000419989.1	No
23.3777	NaN	9	1087.64	0.063087	69.825	IPRYIVSQL	ENSP00000361078.2;ENSP00000361079.3;ENSP00000354671.2	ENSP00000361078.2	No
21.3498	NaN	11	1250.71	0.079161	61.161	IPSADRHKSKL	ENSP00000366568.4;ENSP00000338413.6;ENSP00000366481.3	ENSP00000366568.4	No
26.161	NaN	9	981.597	0.066604	68.214	IPSIRNGIL	ENSP00000367558.2;ENSP00000316357.6	ENSP00000367558.2	No
NaN	21.1737	16	1729.9	0.063765	47.288	IPSQAFLEAERAQSIA	ENSP00000422903.1;ENSP00000414856.1;ENSP00000282470.6	ENSP00000422903.1	No
23.4229	NaN	9	935.508	0.065353	68.787	IPSSHPVSL	ENSP00000384816.1;ENSP00000384938.1;ENSP00000264122.4;ENSP00000377598.2	ENSP00000384816.1	No
24.8542	NaN	9	974.522	0.077881	63.419	IPTSARSML	ENSP00000489595.1;ENSP00000489184.1;ENSP00000357644.4	ENSP00000489595.1	No
26.8316	NaN	9	1046.5	0.00061274	143.73	IQAEHSYSL	ENSP00000478432.1;ENSP00000478809.1;ENSP00000410314.1;ENSP00000403550.1;ENSP00000329140.6;ENSP00000431677.1;ENSP00000388917.1;ENSP00000481956.1	ENSP00000481956.1	No
25.0579	NaN	9	1012.56	0.0090123	109.86	IQNEAVNLL	ENSP00000448317.1;ENSP00000328088.4	ENSP00000448317.1	No
23.773	NaN	9	1042.57	0.015683	101.28	IQNEIISQV	ENSP00000412864.2;ENSP00000421216.1;ENSP00000325146.8	ENSP00000412864.2	No
NaN	22.157	16	1924.11	0.031644	43.798	IQRDILLEKKKVAQDQ	ENSP00000357453.3	ENSP00000357453.3	No
23.961	NaN	17	2036.09	8.7817e-10	106.6	IQRTPKIQVYSRHPAEN	ENSP00000453350.1;ENSP00000453191.1;ENSP00000452780.1	ENSP00000453350.1	No
22.7543	NaN	10	961.508	0.073623	64.734	IQSSISGVTA	ENSP00000268182.5;ENSP00000488618.1;ENSP00000453181.1;ENSP00000480393.1	ENSP00000268182.5	No
23.2926	NaN	9	1056.59	0.021316	95.909	IQVRETQAL	ENSP00000269349.3	ENSP00000269349.3	No
25.4324	NaN	9	1092.58	0.055585	73.26	IQYDKTNVL	ENSP00000369366.1;ENSP00000380058.3;ENSP00000369373.3;ENSP00000393052.1;ENSP00000398196.1;ENSP00000388031.1	ENSP00000369366.1	No
NaN	21.7477	16	1718.87	0.034016	42.813	IRASYAQQPAESRVSG	ENSP00000363827.3	ENSP00000363827.3	No
22.4352	NaN	9	1131.69	0.070082	66.621	IRPEHVLRL	ENSP00000344942.4	ENSP00000344942.4	No
27.0243	NaN	9	1002.55	0.038944	79.906	IRPGTAFEL	ENSP00000381756.2;ENSP00000347044.2;ENSP00000348702.3;ENSP00000346602.3;ENSP00000344848.3;ENSP00000350277.2;ENSP00000434583.1;ENSP00000388180.2;ENSP00000323856.4	ENSP00000381756.2	No
26.121	NaN	9	1105.66	0.055643	73.233	IRSSYIRVL	ENSP00000371441.5;ENSP00000216122.3	ENSP00000371441.5	No
22.0592	NaN	9	880.538	0.030999	89.142	ISKPPGVAL	ENSP00000380093.2;ENSP00000354130.2	ENSP00000380093.2	No
24.5844	NaN	9	995.504	0.036088	63.565	ITADVNHNL	ENSP00000356901.1;ENSP00000356902.1;ENSP00000271469.3	ENSP00000356901.1	No
23.9359	NaN	9	994.545	0.0016824	137.18	ITAIEAQHL	ENSP00000263276.6;ENSP00000317904.3	ENSP00000263276.6	No
24.8748	NaN	9	940.523	0.0078876	143.94	ITAPIEAQV	ENSP00000343054.3	ENSP00000343054.3	No
25.5034	NaN	9	952.571	0.0219	98.523	ITAPPSRVL	ENSP00000359380.2	ENSP00000359380.2	No
22.7046	NaN	9	1027.6	0.0079892	117.16	ITAQQINKL	ENSP00000262803.4;ENSP00000470142.1	ENSP00000262803.4	No
25.7157	NaN	9	1036.54	0.039223	98.933	ITFESIEKA	ENSP00000223864.2	ENSP00000223864.2	No
22.7107	NaN	9	921.492	0.034255	86.866	ITGPEGHVL	ENSP00000431117.1;ENSP00000427985.1;ENSP00000309539.5;ENSP00000381526.3;ENSP00000343690.5;ENSP00000339850.3	ENSP00000431117.1	No
24.283	NaN	9	1124.62	0.042376	81.297	ITNKYQLVF	ENSP00000318484.7;ENSP00000402027.2;ENSP00000454530.1;ENSP00000198767.6	ENSP00000318484.7	No
27.6149	NaN	9	1000.54	0.04363	80.438	ITPETAEKL	ENSP00000383118.1;ENSP00000341072.3;ENSP00000314458.8	ENSP00000383118.1	No
22.345	NaN	9	1055.7	0.065222	76.221	ITVEKIIKI	ENSP00000381756.2;ENSP00000347044.2;ENSP00000348702.3;ENSP00000346602.3;ENSP00000344848.3;ENSP00000350277.2;ENSP00000434583.1;ENSP00000388180.2;ENSP00000323856.4	ENSP00000381756.2	No
22.1027	NaN	9	942.539	0.040727	82.426	IVAEAIEKA	ENSP00000025301.2	ENSP00000025301.2	No
27.376	NaN	9	985.544	0.028361	90.986	IVAESLQQV	ENSP00000376136.3;ENSP00000376137.2;ENSP00000386244.1;ENSP00000354394.3	ENSP00000376136.3	No
26.2329	NaN	9	938.555	0.0084802	119.41	IVAKHTSAL	ENSP00000316029.9;ENSP00000453730.1;ENSP00000453508.1;ENSP00000303476.6	ENSP00000316029.9	No
22.5194	NaN	9	1027.64	0.050493	75.738	IVAKRLESL	ENSP00000400762.1;ENSP00000468520.1;ENSP00000354733.2;ENSP00000267176.4;ENSP00000473665.1;ENSP00000387361.2	ENSP00000400762.1	No
26.1103	NaN	10	1136.63	0.033761	77.732	IVDGNHRLTL	ENSP00000349259.4;ENSP00000479037.1;ENSP00000334156.5;ENSP00000374630.3;ENSP00000469242.1;ENSP00000375879.2;ENSP00000340345.4;ENSP00000263373.2;ENSP00000470693.1;ENSP00000432568.1;ENSP00000311489.2;ENSP00000482000.1;ENSP00000480692.1;ENSP00000433593.1	ENSP00000349259.4	No
23.9483	NaN	10	1195.58	0.062788	71.223	IVFDSEMDKL	ENSP00000386300.1;ENSP00000263857.6	ENSP00000386300.1	No
22.4433	NaN	9	990.623	0.042376	81.297	IVIGVLHQL	ENSP00000320913.3;ENSP00000416627.1;ENSP00000246912.3	ENSP00000320913.3	No
23.7124	NaN	9	933.528	0.073541	76.592	IVPEGVHAL	ENSP00000486416.1;ENSP00000452385.1;ENSP00000468864.1;ENSP00000451833.1;ENSP00000450639.1;ENSP00000336887.5	ENSP00000486416.1	No
24.1149	NaN	9	987.571	0.016791	100.02	IVQATRTSL	ENSP00000443179.1;ENSP00000445955.1;ENSP00000444589.1;ENSP00000261168.4;ENSP00000440440.1	ENSP00000443179.1	No
NaN	21.074	15	1742.92	0.060699	42.426	IVRGVKYNQATPNFH	ENSP00000245932.5	ENSP00000245932.5	No
22.7864	NaN	9	1012.64	0.021316	95.909	IVRKIGTNL	ENSP00000429450.1;ENSP00000262146.4	ENSP00000429450.1	No
22.7134	NaN	9	973.592	0.0077017	119.21	IVRSKSATL	ENSP00000422015.1;ENSP00000370322.1;ENSP00000370325.2;ENSP00000422766.1;ENSP00000370330.2;ENSP00000284037.4;ENSP00000426632.1	ENSP00000422015.1	No
26.1108	NaN	9	1029.62	0.017731	96.331	IVSKIDSRL	ENSP00000393621.1;ENSP00000398826.1;ENSP00000354513.2;ENSP00000419673.1;ENSP00000376826.2;ENSP00000395710.1;ENSP00000354826.2;ENSP00000411476.2;ENSP00000407522.1	ENSP00000393621.1	No
21.3136	NaN	9	981.549	0.058959	71.715	IVVDNVPQV	ENSP00000407785.1;ENSP00000380206.2;ENSP00000354125.4	ENSP00000407785.1	No
25.1145	NaN	9	984.597	0.02712	91.853	IVVGRITEV	ENSP00000361425.2;ENSP00000418463.2;ENSP00000444917.1;ENSP00000361427.3;ENSP00000361433.5	ENSP00000361425.2	No
24.2899	NaN	9	1107.6	0.05196	86.794	IYAPKLQEF	ENSP00000430060.1;ENSP00000479777.1;ENSP00000379437.3;ENSP00000429089.1;ENSP00000309181.4	ENSP00000430060.1	No
23.0081	NaN	9	1049.52	0.063944	69.432	IYATEAHVF	ENSP00000360483.3	ENSP00000360483.3	No
22.7889	NaN	9	1116.55	0.060711	70.912	IYHDLEQSI	ENSP00000489297.1;ENSP00000385372.3;ENSP00000385040.1;ENSP00000263246.3;ENSP00000385952.1;ENSP00000338379.4	ENSP00000489297.1	No
25.0074	NaN	9	1097.59	0.070849	68.625	IYHPNVDKL	ENSP00000448352.1;ENSP00000449352.1;ENSP00000316176.2;ENSP00000450260.1	ENSP00000448352.1	No
27.9895	19.0628	9	987.518	0.017482	99.228	IYIAGHPAF	ENSP00000470231.1;ENSP00000469349.1;ENSP00000221419.4;ENSP00000373401.3;ENSP00000472150.1;ENSP00000469913.1	ENSP00000470231.1	No
21.8823	NaN	12	1480.69	0.049597	64.297	IYIDSNNNPERF	ENSP00000376763.1;ENSP00000269122.3;ENSP00000479606.1	ENSP00000376763.1	No
27.1123	NaN	9	1062.51	0.0086887	112.17	IYIGGQEHF	ENSP00000368727.3	ENSP00000368727.3	No
24.6206	NaN	9	1088.57	0.034359	86.794	IYIINVHSM	ENSP00000430912.1;ENSP00000410594.1;ENSP00000262585.2;ENSP00000428276.1;ENSP00000428714.1	ENSP00000430912.1	No
27.6069	NaN	9	1166.66	0.017345	99.384	IYIKHPHLF	ENSP00000361705.3;ENSP00000400573.1;ENSP00000401024.1	ENSP00000361705.3	No
28.8307	NaN	9	1152.69	0.00048689	150.4	IYIKQIKTF	ENSP00000444685.2;ENSP00000262133.6	ENSP00000444685.2	No
23.3503	NaN	9	1106.54	0.020483	96.492	IYKAPSENW	ENSP00000440457.2;ENSP00000345739.3;ENSP00000352516.3	ENSP00000440457.2	No
25.4431	NaN	9	1119.69	0.0088449	108.98	IYLEKLKTI	ENSP00000381756.2;ENSP00000347044.2;ENSP00000348702.3;ENSP00000346602.3;ENSP00000344848.3;ENSP00000350277.2;ENSP00000434583.1;ENSP00000388180.2;ENSP00000323856.4	ENSP00000381756.2	No
22.3671	NaN	10	1331.61	0.04347	81.594	IYQDSFEQRF	ENSP00000360373.5;ENSP00000338919.6;ENSP00000384109.3;ENSP00000360374.2	ENSP00000360373.5	No
25.4974	NaN	9	1147.6	0.020483	96.492	IYQKAFEHL	ENSP00000378631.3;ENSP00000268057.4	ENSP00000378631.3	No
25.2983	NaN	9	1200.67	0.024944	92.925	IYQKYIARF	ENSP00000339445.5;ENSP00000366221.3	ENSP00000339445.5	No
26.5063	NaN	9	1144.66	0.03916	95.358	IYQRDPLKL	ENSP00000451742.1;ENSP00000438451.2;ENSP00000401486.3;ENSP00000300134.3;ENSP00000451209.1;ENSP00000450665.1;ENSP00000452373.1;ENSP00000452203.1;ENSP00000451074.1;ENSP00000452394.1	ENSP00000451742.1	No
26.8056	NaN	9	1204.64	0.0083625	107.32	IYQRHVYNL	ENSP00000417258.1;ENSP00000419697.1;ENSP00000380747.2	ENSP00000417258.1	No
26.7826	NaN	9	1189.65	0.0086887	112.17	IYSTKLYRF	ENSP00000435257.1;ENSP00000278174.5;ENSP00000431186.1	ENSP00000435257.1	No
24.7017	NaN	10	1193.63	0.046824	79.906	IYSTPLPEKF	ENSP00000421252.1;ENSP00000261438.5	ENSP00000421252.1	No
25.5022	NaN	9	1081.52	0.034255	86.866	IYTFPHASF	ENSP00000355238.3;ENSP00000244519.2	ENSP00000355238.3	No
23.3002	NaN	9	1020.55	0.028216	105.14	IYTKGTPEI	ENSP00000430640.1;ENSP00000324127.8;ENSP00000401704.3	ENSP00000430640.1	No
23.4423	NaN	9	1105.61	0.015369	114.6	IYTNLNQKI	ENSP00000386698.1;ENSP00000272427.6;ENSP00000489442.1	ENSP00000386698.1	No
28.4434	NaN	9	1051.57	0.011937	105.57	IYTSSVNRL	ENSP00000422295.1;ENSP00000329419.4	ENSP00000422295.1	No
26.5266	NaN	9	983.624	0.005866	113.89	KAAAKRQVL	ENSP00000409960.2;ENSP00000405626.1;ENSP00000371544.2;ENSP00000324318.5	ENSP00000409960.2	No
22.1174	NaN	9	931.497	0.0074146	120.33	KAAEADSKL	ENSP00000278823.2;ENSP00000431797.1;ENSP00000431346.1	ENSP00000278823.2	No
NaN	23.4675	18	1742.02	1.6824e-09	86.005	KAAGAGKVTKSAQKAQKA	ENSP00000339063.7;ENSP00000339053.4;ENSP00000330054.2;ENSP00000479609.1	ENSP00000339063.7	No
NaN	26.83	15	1519.96	2.96e-19	155.39	KAAKSPAKAKAPKPK	ENSP00000244534.5	ENSP00000244534.5	No
26.7998	NaN	9	986.558	0.010407	107.32	KAAMIVNQL	ENSP00000377508.3;ENSP00000377507.1;ENSP00000311113.5;ENSP00000401034.1;ENSP00000411449.1;ENSP00000394146.1;ENSP00000389886.1	ENSP00000377508.3	No
22.3477	NaN	10	960.539	0.015546	119.89	KAAQFGLVGA	ENSP00000369958.4;ENSP00000369949.4;ENSP00000391129.1;ENSP00000392575.1;ENSP00000369950.5;ENSP00000389857.1;ENSP00000349540.5;ENSP00000403162.1;ENSP00000252034.7;ENSP00000369936.4;ENSP00000313565.6;ENSP00000351807.5;ENSP00000369926.4;ENSP00000480955.1;ENSP00000315607.7	ENSP00000369958.4	No
25.4297	NaN	9	939.587	0.059009	71.692	KAASVRPVL	ENSP00000369836.3;ENSP00000369810.3	ENSP00000369836.3	No
29.4508	NaN	9	995.559	2.6241e-34	207.6	KAAVMVHQL	ENSP00000411226.1;ENSP00000385604.1;ENSP00000379488.3;ENSP00000379486.3;ENSP00000344456.5	ENSP00000411226.1	No
25.6364	NaN	9	974.515	0.03531	89.752	KADSTRNAL	ENSP00000230449.4	ENSP00000230449.4	No
24.6852	NaN	10	1123.58	0.01743	116.25	KAFEESLSTL	ENSP00000388439.2;ENSP00000405088.2;ENSP00000349581.4;ENSP00000264205.6;ENSP00000364028.6	ENSP00000388439.2	No
26.0455	NaN	10	1061.59	0.013303	127.94	KAFQEGIAKA	ENSP00000385442.1;ENSP00000342434.4	ENSP00000385442.1	No
23.8095	NaN	10	1034.54	0.014127	124.98	KAFSVQLDGA	ENSP00000477100.1;ENSP00000222250.3	ENSP00000477100.1	No
NaN	23.425	16	1493.9	2.9936e-05	77.664	KAGAAKAKKPAGATPK	ENSP00000330074.3	ENSP00000330074.3	No
NaN	22.1466	14	1292.77	0.10409	43.382	KAGAAKPRKPAGAA	ENSP00000244534.5	ENSP00000244534.5	No
NaN	26.8647	18	1774.11	1.7277e-09	85.988	KAGAAKPRKPAGAAKKPK	ENSP00000244534.5	ENSP00000244534.5	No
24.0773	22.8615	14	1308.79	0.02888	55.291	KAGGTKPKKPVGAA	ENSP00000339566.2	ENSP00000339566.2	No
24.6287	NaN	9	957.586	0.0034729	129.63	KAIDLVTKA	ENSP00000461295.3;ENSP00000254950.11	ENSP00000461295.3	No
22.0147	NaN	9	943.57	0.045544	79.128	KAIGSLKEV	ENSP00000415876.1;ENSP00000443160.2;ENSP00000412259.2;ENSP00000232458.5;ENSP00000376457.3	ENSP00000415876.1	No
24.0036	NaN	10	1070.61	0.035997	65.224	KAIRDGVIEA	ENSP00000264639.4	ENSP00000264639.4	No
24.3101	NaN	9	910.524	5.3311e-06	155.82	KAISGVHTV	ENSP00000391383.1;ENSP00000323063.3;ENSP00000253039.4	ENSP00000391383.1	No
27.009	NaN	9	1030.55	0.019622	97.093	KAMEIIQQA	ENSP00000333657.3	ENSP00000333657.3	No
22.9275	NaN	9	957.536	0.057834	72.23	KANAARSQL	ENSP00000305699.3	ENSP00000305699.3	No
24.012	NaN	9	1007.58	0.073085	65.246	KANHAELIL	ENSP00000430331.1;ENSP00000265896.5	ENSP00000430331.1	No
23.9272	NaN	9	983.529	0.030779	89.296	KAQDEIPAL	ENSP00000413869.1;ENSP00000157812.1	ENSP00000413869.1	No
23.9914	NaN	9	946.52	0.0045774	127.02	KARSQSGTL	ENSP00000371978.6;ENSP00000399232.2;ENSP00000384468.2;ENSP00000454487.1;ENSP00000344383.4;ENSP00000219476.3;ENSP00000455817.1	ENSP00000371978.6	No
22.8869	NaN	9	940.498	0.00011749	151.56	KASELGHSL	ENSP00000429674.2;ENSP00000430929.2;ENSP00000447037.1;ENSP00000443716.1;ENSP00000359298.4;ENSP00000359306.4	ENSP00000429674.2	No
NaN	21.6204	15	1690	0.033702	49.216	KASLAFLQKHLGLHK	ENSP00000445666.1;ENSP00000274793.7	ENSP00000445666.1	No
25.0328	NaN	9	999.608	0.040727	82.426	KASLRELAL	ENSP00000432170.1;ENSP00000435594.1;ENSP00000433999.1;ENSP00000416589.2;ENSP00000380739.2;ENSP00000380738.1;ENSP00000380729.3;ENSP00000348515.5;ENSP00000346402.2	ENSP00000432170.1	No
NaN	26.365	15	1578	7.0074e-06	98.253	KATKSPAKPKAVKPK	ENSP00000330074.3	ENSP00000330074.3	No
23.7641	NaN	9	980.529	0.0023418	133.79	KAVEDIHGL	ENSP00000438178.2;ENSP00000358140.3	ENSP00000438178.2	No
22.1164	NaN	9	971.602	0.054002	73.985	KAVEILKTA	ENSP00000363578.1;ENSP00000239666.4	ENSP00000363578.1	No
24.1152	NaN	9	1009.56	0.00026767	149.19	KAVETVHNL	ENSP00000342300.3;ENSP00000436783.2;ENSP00000473290.1	ENSP00000342300.3	No
NaN	25.3946	14	1695.96	0.0017913	108.97	KDKTYSYLNKLPVK	ENSP00000450887.1;ENSP00000442488.1;ENSP00000238633.2;ENSP00000451112.1;ENSP00000450502.1;ENSP00000451206.1;ENSP00000412103.2;ENSP00000451180.1	ENSP00000450887.1	No
NaN	25.2252	15	1782.99	8.3141e-06	89.911	KDKTYSYLNKLPVKS	ENSP00000450887.1;ENSP00000442488.1;ENSP00000238633.2;ENSP00000451112.1;ENSP00000450502.1;ENSP00000451206.1;ENSP00000412103.2;ENSP00000451180.1	ENSP00000450887.1	No
NaN	25.5723	16	1912.03	0.00037121	70.117	KDKTYSYLNKLPVKSE	ENSP00000450887.1;ENSP00000442488.1;ENSP00000238633.2;ENSP00000451112.1;ENSP00000450502.1;ENSP00000451206.1;ENSP00000412103.2;ENSP00000451180.1	ENSP00000450887.1	No
NaN	23.4868	13	1445.86	0.015002	68.277	KDLFKAVDAALKK	ENSP00000396025.1;ENSP00000287611.2;ENSP00000265023.4	ENSP00000396025.1	No
NaN	23.5207	15	1722.97	0.04029	43.184	KDLFKAVDAALKKYN	ENSP00000396025.1;ENSP00000287611.2;ENSP00000265023.4	ENSP00000396025.1	No
NaN	22.6733	13	1611.91	0.042482	45.257	KDRIISEINRLQQ	ENSP00000369677.4;ENSP00000411201.1	ENSP00000369677.4	No
23.8627	NaN	10	1107.54	0.068182	67.993	KEAEDGIIAY	ENSP00000342408.6;ENSP00000261443.5;ENSP00000432958.1;ENSP00000351329.4;ENSP00000358543.1;ENSP00000481762.1;ENSP00000407724.2;ENSP00000431297.1	ENSP00000342408.6	No
25.2377	NaN	8	1040.55	0.018642	104.06	KEFKVEVY	ENSP00000354573.2;ENSP00000362006.3;ENSP00000455274.1;ENSP00000455823.1;ENSP00000362016.2;ENSP00000289893.4	ENSP00000354573.2	No
23.6765	NaN	9	1079.53	0.032104	88.37	KEFPGFLEN	ENSP00000357801.3;ENSP00000357799.1	ENSP00000357801.3	No
23.4391	NaN	8	997.523	0.011897	116.88	KELEVPHF	ENSP00000376816.2;ENSP00000280154.7	ENSP00000376816.2	No
24.0872	NaN	9	1078.54	0.010165	107.59	KESVVFHAY	ENSP00000463660.1;ENSP00000462548.1;ENSP00000341874.3;ENSP00000463791.1	ENSP00000463660.1	No
25.1204	NaN	8	935.496	0.011806	111.82	KEVEAVVY	ENSP00000458726.1;ENSP00000458838.1;ENSP00000263083.6	ENSP00000458726.1	No
26.6186	NaN	9	1248.61	0.061073	70.747	KEYERFSKY	ENSP00000485838.1;ENSP00000409426.1;ENSP00000467411.1;ENSP00000405707.1;ENSP00000416350.1;ENSP00000410313.1;ENSP00000392672.1;ENSP00000467911.1;ENSP00000467862.1;ENSP00000392929.2;ENSP00000399371.1;ENSP00000322749.8;ENSP00000365347.2;ENSP00000242776.3;ENSP00000416269.1;ENSP00000379475.1	ENSP00000485838.1	No
23.1323	NaN	10	1148.59	0.07736	63.48	KFAPPVQESF	ENSP00000445359.1;ENSP00000283684.4	ENSP00000445359.1	No
32.1095	23.27	9	1085.58	5.3143e-06	155.84	KFIDTTSKF	ENSP00000346001.3;ENSP00000386101.1;ENSP00000268661.7	ENSP00000346001.3	No
23.9464	NaN	9	1219.65	0.028912	90.601	KFIWTNHKF	ENSP00000330737.2	ENSP00000330737.2	No
22.0084	NaN	9	1054.51	0.059426	71.501	KFSPNTSQF	ENSP00000357851.5;ENSP00000357858.4;ENSP00000383941.2;ENSP00000357852.1	ENSP00000357851.5	No
25.6864	NaN	9	1023.58	0.026274	105.52	KFTPVASKF	ENSP00000411230.1;ENSP00000376642.2;ENSP00000346417.4;ENSP00000324422.5	ENSP00000411230.1	No
26.075	NaN	9	1132.56	0.033704	87.251	KFVETHPEF	ENSP00000382733.1;ENSP00000382731.2;ENSP00000262607.2;ENSP00000332871.4;ENSP00000483418.1;ENSP00000406443.2	ENSP00000382733.1	No
23.9861	NaN	9	1166.53	0.06995	66.682	KFYTDPSYF	ENSP00000439883.1;ENSP00000483313.1;ENSP00000354325.4;ENSP00000335055.5	ENSP00000439883.1	No
NaN	22.2956	15	1631.86	0.12356	32.275	KGGSFRLLQEGQALE	ENSP00000410815.1;ENSP00000420090.1;ENSP00000416561.2	ENSP00000410815.1	No
NaN	20.3884	13	1424.78	0.13195	45.79	KGGYTLVSGYPKR	ENSP00000265983.3	ENSP00000265983.3	No
NaN	20.9265	14	1620.97	0.054333	50.222	KGKNIKIISKIENH	ENSP00000456100.2;ENSP00000373745.4;ENSP00000457253.1;ENSP00000456970.1;ENSP00000455901.1;ENSP00000455736.1;ENSP00000334983.5;ENSP00000320171.6;ENSP00000403365.2;ENSP00000455584.1	ENSP00000456100.2	No
NaN	22.7293	15	1750.01	0.0013869	67.234	KGKNIKIISKIENHE	ENSP00000456100.2;ENSP00000373745.4;ENSP00000457253.1;ENSP00000456970.1;ENSP00000455901.1;ENSP00000455736.1;ENSP00000334983.5;ENSP00000320171.6;ENSP00000403365.2;ENSP00000455584.1	ENSP00000456100.2	No
NaN	25.4437	16	1807.03	4.2144e-07	125.36	KGKNIKIISKIENHEG	ENSP00000456100.2;ENSP00000373745.4;ENSP00000457253.1;ENSP00000456970.1;ENSP00000455901.1;ENSP00000455736.1;ENSP00000334983.5;ENSP00000320171.6;ENSP00000403365.2;ENSP00000455584.1	ENSP00000456100.2	No
NaN	22.0372	20	1961.15	0.031935	36.856	KGQKAPAQKAPAPKASGKKA	ENSP00000379506.2;ENSP00000345156.6	ENSP00000379506.2	No
NaN	20.0531	11	1273.79	0.03791	78.655	KGVFVLNKKNK	ENSP00000245907.4;CON__Q2UVX4	ENSP00000245907.4	No
NaN	22.6642	13	1487.92	0.057964	52.576	KGVFVLNKKNKLT	ENSP00000245907.4;CON__Q2UVX4	ENSP00000245907.4	No
NaN	23.9943	14	1615.98	0.020819	58.831	KGVFVLNKKNKLTQ	ENSP00000245907.4;CON__Q2UVX4	ENSP00000245907.4	No
NaN	24.4375	16	1831.09	3.5212e-05	75.911	KGVHSHKKKKIRTSPT	ENSP00000389103.2;ENSP00000347969.4;ENSP00000465342.1;ENSP00000468402.1;ENSP00000378396.4	ENSP00000389103.2	No
23.9145	NaN	9	929.518	0.0039045	128.61	KIAEGVNSL	ENSP00000479768.1;ENSP00000275627.3;ENSP00000055077.3	ENSP00000479768.1	No
26.5588	NaN	9	1028.62	0.017896	112.3	KIAELNTKL	ENSP00000354508.3;ENSP00000359824.2;ENSP00000400883.3;ENSP00000307959.7;ENSP00000359790.6;ENSP00000244364.6	ENSP00000354508.3	No
22.9376	NaN	9	1028.55	0.0090123	109.86	KIAENNDLL	ENSP00000259237.5;ENSP00000365281.2;ENSP00000386797.1;ENSP00000315284.4;ENSP00000376761.3;ENSP00000376760.3;ENSP00000259238.4;ENSP00000315411.3;ENSP00000315388.3;ENSP00000350654.3;ENSP00000316779.5	ENSP00000259237.5	No
23.4849	NaN	9	1000.57	0.016146	100.75	KIAGYVTHL	ENSP00000346046.5;ENSP00000346045.6;ENSP00000453910.1;ENSP00000453564.1;ENSP00000452889.1;ENSP00000452655.1	ENSP00000346046.5	No
27.0674	NaN	9	1062.61	0.0086976	126.52	KIAKESQFL	ENSP00000304669.7;ENSP00000486200.1;ENSP00000427821.1;ENSP00000429457.1;ENSP00000428049.1;ENSP00000428202.1;ENSP00000428439.1;ENSP00000429636.1;ENSP00000430078.1;ENSP00000430304.1	ENSP00000304669.7	No
26.8473	NaN	9	980.565	4.9048e-06	156.51	KIAPNTPQL	ENSP00000439970.1;ENSP00000382274.4;ENSP00000331851.6;ENSP00000370883.3;ENSP00000263012.6;ENSP00000479933.1;ENSP00000287667.7;ENSP00000483827.1	ENSP00000439970.1	No
26.4256	NaN	10	1182.6	0.033635	87.639	KIFHPNIDEA	ENSP00000419750.1;ENSP00000419689.1;ENSP00000417681.1;ENSP00000347836.3	ENSP00000419750.1	No
24.9225	NaN	10	1004.57	0.03223	95.909	KIFVGNVSAA	ENSP00000311747.4;ENSP00000421279.1;ENSP00000386995.4;ENSP00000414650.1;ENSP00000395880.1;ENSP00000377548.3;ENSP00000386518.1;ENSP00000388552.2	ENSP00000311747.4	No
24.676	NaN	10	1160.61	0.033692	87.308	KIIDETMAQL	ENSP00000364489.7;ENSP00000323421.3	ENSP00000364489.7	No
27.3471	NaN	10	1116.6	0.026252	103.56	KIIEENITSA	ENSP00000419791.1;ENSP00000349863.3;ENSP00000377262.3	ENSP00000419791.1	No
22.8118	NaN	9	1057.58	0.016412	100.45	KIINNTENL	ENSP00000317606.2;ENSP00000365773.3	ENSP00000317606.2	No
23.2704	NaN	9	1059.54	0.035981	98.997	KIMDQVQQA	ENSP00000427089.2;ENSP00000257430.4	ENSP00000427089.2	No
24.2488	NaN	9	1091.57	0.016792	100.02	KIMEAMEKL	ENSP00000394066.2;ENSP00000218432.5;ENSP00000421676.1;ENSP00000402330.1;ENSP00000409154.2;ENSP00000362773.2	ENSP00000394066.2	No
23.5692	NaN	9	1082.73	0.010678	115.46	KINKKRIAL	ENSP00000379731.1;ENSP00000379730.1;ENSP00000379729.1;ENSP00000339795.2	ENSP00000379731.1	No
24.2266	NaN	9	1098.64	0.055611	73.233	KIPDKTERL	ENSP00000393307.2;ENSP00000452222.1;ENSP00000441692.2;ENSP00000371897.1;ENSP00000451061.1;ENSP00000379827.2;ENSP00000407395.1	ENSP00000393307.2	No
23.3919	NaN	9	1057.58	0.042636	81.119	KIQQELQTA	ENSP00000433967.1;ENSP00000448869.1;ENSP00000436224.1;ENSP00000432575.1;ENSP00000476412.1;ENSP00000324205.9	ENSP00000433967.1	No
NaN	23.4078	15	1828.91	0.13164	30.998	KIRAYYENSPQQVFS	ENSP00000245907.4	ENSP00000245907.4	No
24.1536	NaN	9	1047.66	0.0063925	122.74	KIRPHIATL	ENSP00000435825.1;ENSP00000401777.2;ENSP00000257075.5;ENSP00000391723.2;ENSP00000362852.3;ENSP00000362846.4;ENSP00000433850.1;ENSP00000400141.2;ENSP00000362847.2	ENSP00000435825.1	No
23.6486	NaN	9	1042.61	0.077881	63.419	KIRTVQDAL	ENSP00000454987.1;ENSP00000455865.1;ENSP00000219473.7;ENSP00000457411.1	ENSP00000454987.1	No
27.0912	NaN	9	1063.56	0.021556	95.741	KIYEGQVEV	ENSP00000359338.2;ENSP00000359345.2	ENSP00000359338.2	No
25.557	NaN	9	1080.53	0.013536	103.74	KIYESIEEA	ENSP00000481789.1;ENSP00000385509.1;ENSP00000317985.6	ENSP00000481789.1	No
23.1654	NaN	9	1023.52	0.015683	101.28	KIYGTTDNL	ENSP00000391843.1;ENSP00000332124.2;ENSP00000239761.2	ENSP00000391843.1	No
NaN	19.8312	16	1921.06	0.063765	36.193	KKDTYIENEKLISGKR	ENSP00000296255.3;ENSP00000417529.1	ENSP00000296255.3	No
22.6112	24.5547	13	1322.84	0.0071011	84.102	KKPKKVAGAATPK	ENSP00000244534.5	ENSP00000244534.5	No
NaN	23.3506	12	1449.93	0.05607	62.14	KKPRTKAPKIQR	ENSP00000369757.4;ENSP00000369745.1;ENSP00000369743.1	ENSP00000369757.4	No
NaN	21.2285	16	2029.14	0.068076	35.303	KKQEYLEVQRQLAIQR	ENSP00000458775.1;ENSP00000331201.4	ENSP00000458775.1	No
24.4284	NaN	9	1021.54	0.0085018	113.5	KKSDPVVSY	ENSP00000307940.5	ENSP00000307940.5	No
NaN	24.4147	18	1952.13	2.5421e-08	77.221	KKVGIVGKYGTRYGASLR	ENSP00000410080.1;ENSP00000470348.1;ENSP00000388690.1;ENSP00000418082.1	ENSP00000410080.1	No
24.0949	NaN	9	900.528	0.034359	86.794	KLAAAISEV	ENSP00000425787.1;ENSP00000320319.8;ENSP00000422929.1;ENSP00000412374.2;ENSP00000432878.1;ENSP00000424160.1;ENSP00000425670.1;ENSP00000422325.1;ENSP00000426946.1;ENSP00000312523.5;ENSP00000421130.1;ENSP00000423638.1;ENSP00000343421.3;ENSP00000379158.2;ENSP00000339914.3;ENSP00000379157.2;ENSP00000422677.1;ENSP00000422176.1;ENSP00000425721.1;ENSP00000427195.1	ENSP00000425787.1	No
24.4152	NaN	9	940.571	0.045046	79.469	KLAAVVNNL	ENSP00000419631.1;ENSP00000417273.1;ENSP00000288986.2	ENSP00000419631.1	No
25.1836	NaN	9	1098.71	0.063087	61.161	KLELRTVKL	ENSP00000308831.4	ENSP00000308831.4	No
22.8883	NaN	10	1186.63	0.071192	66.19	KLFDAKSEHL	ENSP00000282041.4	ENSP00000282041.4	No
27.6599	NaN	10	1214.59	0.012523	130.75	KLFEGENEHL	ENSP00000421097.1;ENSP00000442313.2;ENSP00000274364.6;ENSP00000426027.1;ENSP00000379535.3;ENSP00000425941.1	ENSP00000421097.1	No
23.0375	NaN	9	923.58	0.047048	90.709	KLGPAPKTL	ENSP00000420745.1;ENSP00000420429.1;ENSP00000376644.2;ENSP00000308944.5	ENSP00000420745.1	No
25.1337	NaN	9	1050.58	0.0099011	107.9	KLHDINAQL	ENSP00000400022.1;ENSP00000319361.7;ENSP00000400065.2;ENSP00000387612.1;ENSP00000386071.1;ENSP00000384194.1;ENSP00000350199.2	ENSP00000400022.1	No
28.8409	NaN	9	1107.64	0.0022506	134.26	KLIDDVHRL	ENSP00000435508.1;ENSP00000328023.5	ENSP00000435508.1	No
23.9437	NaN	9	1043.62	0.0086712	129.42	KLIDKLDSL	ENSP00000412834.1;ENSP00000404179.1;ENSP00000410746.1;ENSP00000397412.1;ENSP00000403504.1	ENSP00000412834.1	No
27.0818	NaN	9	1073.61	0.0091179	109.11	KLIDRTESL	ENSP00000416363.1;ENSP00000412405.1;ENSP00000400346.1;ENSP00000384022.2;ENSP00000383932.2;ENSP00000308383.3;ENSP00000371194.1	ENSP00000416363.1	No
25.7177	NaN	9	1030.55	0.037599	84.568	KLIESAEEL	ENSP00000365991.6;ENSP00000473631.1	ENSP00000365991.6	No
24.9815	NaN	9	1021.59	0.027961	95.815	KLIGQVHEV	ENSP00000369565.1;ENSP00000369600.4;ENSP00000445043.2	ENSP00000369565.1	No
26.3309	NaN	9	1000.59	1.1034e-33	203.02	KLISDINKA	ENSP00000349259.4;ENSP00000479037.1;ENSP00000334156.5;ENSP00000374630.3	ENSP00000349259.4	No
24.2996	NaN	9	1070.67	0.026139	106.68	KLISELQKL	ENSP00000416123.2;ENSP00000415691.2;ENSP00000414615.2;ENSP00000390181.2;ENSP00000243326.4;ENSP00000390486.2	ENSP00000416123.2	No
23.021	NaN	9	985.603	0.030126	89.752	KLKRAGNSL	ENSP00000388325.1;ENSP00000307156.4	ENSP00000388325.1	No
22.3431	NaN	9	1059.56	0.055585	73.26	KLMDQLEAL	ENSP00000481525.1;ENSP00000356602.3	ENSP00000481525.1	No
24.6285	NaN	9	1099.65	0.045038	79.474	KLNSKRNQL	ENSP00000429339.1;ENSP00000377473.3;ENSP00000265293.4;ENSP00000427772.1	ENSP00000429339.1	No
25.3142	NaN	9	1091.65	0.054701	63.076	KLPEISHRL	ENSP00000371766.1;ENSP00000419438.1;ENSP00000408464.2;ENSP00000394888.3	ENSP00000371766.1	No
26.3267	NaN	10	1155.66	0.033507	98.033	KLQDAEIARL	ENSP00000473547.1;ENSP00000473589.1;ENSP00000357709.1;ENSP00000357708.3	ENSP00000473547.1	No
23.2452	NaN	9	1014.58	0.039502	83.265	KLRGQTEAL	ENSP00000376431.2;ENSP00000295240.3;ENSP00000424363.1	ENSP00000376431.2	No
26.2368	NaN	9	1044.58	2.0312e-33	197.96	KLSDLDNKL	ENSP00000354508.3;ENSP00000359824.2;ENSP00000400883.3;ENSP00000307959.7;ENSP00000359790.6;ENSP00000244364.6	ENSP00000354508.3	No
23.5052	NaN	9	1061.65	0.052116	88.181	KLVEYIVKA	ENSP00000486562.1;ENSP00000467083.1;ENSP00000487567.1;ENSP00000394925.2	ENSP00000486562.1	No
23.5624	NaN	9	1014.64	0.033149	87.639	KLVKSISQL	ENSP00000450751.1;ENSP00000315768.4;ENSP00000387354.2	ENSP00000450751.1	No
23.8711	NaN	9	1002.6	0.0023891	133.55	KLVTTVTEI	ENSP00000361888.1;ENSP00000361884.1;ENSP00000344832.3;ENSP00000361891.3;ENSP00000361883.3;ENSP00000361878.2	ENSP00000361888.1	No
23.9749	NaN	9	1005.59	0.031134	101.43	KLYAKAEAL	ENSP00000440041.1;ENSP00000478496.1;ENSP00000441080.1;ENSP00000343742.5	ENSP00000440041.1	No
24.4287	NaN	9	1137.59	0.07311	51.949	KMADIEYRL	ENSP00000376325.2;ENSP00000408295.2	ENSP00000376325.2	No
26.3317	NaN	10	1264.65	0.035642	85.533	KMFNQDIEKL	ENSP00000333657.3	ENSP00000333657.3	No
24.2704	NaN	9	1047.56	0.078561	67.704	KMIEAIKES	ENSP00000216297.2	ENSP00000216297.2	No
24.3088	NaN	9	972.568	0.050493	75.738	KMISAIPTL	ENSP00000381008.2	ENSP00000381008.2	No
27.9273	NaN	9	1028.57	0.0082938	114.99	KMPEINAKV	ENSP00000300302.5;ENSP00000409555.2;ENSP00000457095.1;ENSP00000455094.1;ENSP00000340931.4	ENSP00000300302.5	No
23.4418	NaN	9	1014.55	0.0045365	127.12	KMPNQIATL	ENSP00000156471.5	ENSP00000156471.5	No
22.5029	NaN	9	876.438	0.055585	73.26	KMVGDVTGA	ENSP00000473544.1;ENSP00000432108.1;ENSP00000437057.1;ENSP00000386187.3;ENSP00000330825.5;ENSP00000382707.4;ENSP00000382712.2;ENSP00000473587.1;ENSP00000434443.1;ENSP00000484689.1;ENSP00000382714.4	ENSP00000473544.1	No
24.1261	NaN	8	903.518	0.061096	84.097	KNGLKFPT	ENSP00000422067.1;ENSP00000409423.2	ENSP00000422067.1	No
24.0599	NaN	9	1072.58	0.060711	70.912	KNRVQNMAL	ENSP00000359104.1;ENSP00000359103.3;ENSP00000317331.3	ENSP00000359104.1	No
22.4444	NaN	9	885.528	0.021509	95.775	KPAAATVTK	ENSP00000339566.2	ENSP00000339566.2	No
NaN	NaN	10	983.565	0.002208	101.64	KPAASPLTSL	ENSP00000482767.1;ENSP00000326128.3	ENSP00000482767.1	No
23.9989	NaN	9	1044.64	0.015369	87.639	KPAAYKVRL	ENSP00000459719.1	ENSP00000459719.1	No
NaN	21.8831	17	1764.95	0.011299	46.319	KPAEFTVDAKHGGKAPL	ENSP00000358863.3;ENSP00000358872.4;ENSP00000416926.1;ENSP00000353467.4;ENSP00000358866.3;ENSP00000480593.1	ENSP00000358863.3	No
22.2526	NaN	9	1012.56	0.059426	62.463	KPAENDVKL	ENSP00000296786.6	ENSP00000296786.6	No
27.3942	NaN	9	1049.59	0.0016919	137.13	KPAFFAEKL	ENSP00000366109.1;ENSP00000257497.6	ENSP00000366109.1	No
NaN	23.669	19	1818.12	9.0511e-09	71.558	KPAGAAKKPKKVAGAATPK	ENSP00000244534.5	ENSP00000244534.5	No
21.0162	NaN	9	968.565	0.044858	79.597	KPAINNISL	ENSP00000342609.2	ENSP00000342609.2	No
24.6036	NaN	9	1023.59	0.067296	67.897	KPAKPQPKM	ENSP00000359364.3	ENSP00000359364.3	No
25.0274	NaN	9	1036.64	0.0084749	111.95	KPAKQQPKL	ENSP00000481408.1;ENSP00000444660.1;ENSP00000362918.3;ENSP00000439394.1	ENSP00000481408.1	No
31.4767	NaN	10	1100.66	6.5558e-17	176.33	KPAKTQKTSL	ENSP00000319308.5;ENSP00000433001.1;ENSP00000356879.3	ENSP00000319308.5	No
23.598	NaN	9	1010.69	0.06072	70.908	KPALKKLTL	ENSP00000295321.4	ENSP00000295321.4	No
24.2754	NaN	9	959.544	0.0083225	114.78	KPANVFITA	ENSP00000405215.1;ENSP00000362698.1;ENSP00000389517.1;ENSP00000411401.1;ENSP00000403087.1;ENSP00000444621.1;ENSP00000356355.4;ENSP00000442636.1;ENSP00000441426.1;ENSP00000362705.1;ENSP00000319734.5;ENSP00000441469.1;ENSP00000439651.1;ENSP00000377749.2;ENSP00000362702.3	ENSP00000405215.1	No
26.6649	NaN	9	877.539	0.032984	87.754	KPAPAKPVA	ENSP00000386844.1;ENSP00000315873.4;ENSP00000295550.4;ENSP00000315609.4;ENSP00000418285.1	ENSP00000386844.1	No
24.6338	NaN	10	948.576	0.021589	108.46	KPAPAKPVAA	ENSP00000386844.1;ENSP00000315873.4;ENSP00000295550.4;ENSP00000315609.4;ENSP00000418285.1	ENSP00000386844.1	No
23.0468	NaN	9	926.519	0.016075	100.84	KPAPSKTQA	ENSP00000451569.1;ENSP00000216479.3;ENSP00000451475.1;ENSP00000440108.2	ENSP00000451569.1	No
24.7856	NaN	9	990.561	0.0023376	133.81	KPAQHVQAL	ENSP00000452574.1;ENSP00000262715.5;ENSP00000451634.1	ENSP00000452574.1	No
23.7535	NaN	9	980.5	0.04363	80.438	KPASFMTSI	ENSP00000377474.1;ENSP00000345398.1;ENSP00000466259.1;ENSP00000253792.2;ENSP00000445349.1	ENSP00000377474.1	No
23.9301	NaN	11	1103.58	0.07187	51.013	KPASTSGKSEL	ENSP00000444596.1;ENSP00000349892.5;ENSP00000384288.2;ENSP00000353197.5	ENSP00000444596.1	No
26.4204	NaN	9	957.549	0.0028056	131.41	KPATKTAEL	ENSP00000399783.1;ENSP00000348984.4;ENSP00000371095.4;ENSP00000300278.2	ENSP00000399783.1	No
25.9795	NaN	10	1167.66	0.059431	78.516	KPDQQKLQAL	ENSP00000417312.1;ENSP00000413503.2;ENSP00000418340.1;ENSP00000417773.1;ENSP00000405455.2;ENSP00000391481.1	ENSP00000417312.1	No
26.2401	NaN	9	1127.63	0.034303	84.615	KPEEQRKTL	ENSP00000362153.3	ENSP00000362153.3	No
27.757	NaN	9	1097.58	0.0045774	127.02	KPEEQRQAL	ENSP00000381756.2;ENSP00000347044.2;ENSP00000348702.3;ENSP00000346602.3;ENSP00000344848.3;ENSP00000350277.2;ENSP00000434583.1;ENSP00000388180.2;ENSP00000323856.4	ENSP00000381756.2	No
24.8199	NaN	9	969.561	0.042531	81.191	KPEGTRIAV	ENSP00000386844.1;ENSP00000315873.4;ENSP00000295550.4;ENSP00000315609.4;ENSP00000418285.1;ENSP00000375860.2;ENSP00000375861.3;ENSP00000389539.1	ENSP00000386844.1	No
24.5379	NaN	10	1148.61	0.020822	109.71	KPFDQTTISL	ENSP00000377752.4;ENSP00000359225.4;ENSP00000401452.1;ENSP00000440081.1	ENSP00000377752.4	No
25.0105	NaN	11	1258.73	0.03874	88.056	KPFEQVKGITL	ENSP00000425098.1;ENSP00000485264.1;ENSP00000407165.2;ENSP00000426244.1;ENSP00000426150.1;ENSP00000425006.1;ENSP00000422607.1;ENSP00000281455.2	ENSP00000425098.1	No
22.7397	NaN	9	1030.48	0.021556	95.741	KPFSSFTSM	ENSP00000379123.2;ENSP00000335582.5;ENSP00000303877.5;ENSP00000340578.3	ENSP00000379123.2	No
23.7765	NaN	9	898.56	0.068352	64.42	KPGKKSIAA	ENSP00000360593.3	ENSP00000360593.3	No
22.7492	NaN	9	953.627	0.05631	71.501	KPGLKVLSI	ENSP00000426543.1;ENSP00000385519.2;ENSP00000304236.6	ENSP00000426543.1	No
26.6701	NaN	9	954.597	0.0076743	119.41	KPGRKGISL	ENSP00000427100.1;ENSP00000426850.1;ENSP00000422806.1;ENSP00000422078.1;ENSP00000265073.4	ENSP00000427100.1	No
22.6476	NaN	9	1155.64	0.072957	65.305	KPHETYRLL	ENSP00000455417.1;ENSP00000348510.4	ENSP00000455417.1	No
26.8187	NaN	9	968.508	0.035995	92.187	KPHLEGAAF	ENSP00000343129.5	ENSP00000343129.5	No
22.6148	NaN	9	928.513	0.010182	123.69	KPHPPPSGL	ENSP00000447952.1;ENSP00000442942.2;ENSP00000229330.4	ENSP00000447952.1	No
23.9984	NaN	9	962.519	0.00039624	147.16	KPHPSPTSL	ENSP00000442692.1;ENSP00000242108.4	ENSP00000442692.1	No
28.0602	NaN	10	1125.57	0.041764	82.452	KPHSGFHVAF	ENSP00000431792.2;ENSP00000371811.4	ENSP00000431792.2	No
23.6489	NaN	9	1052.55	0.018294	98.299	KPHTESLEL	ENSP00000377612.5;ENSP00000267113.4	ENSP00000377612.5	No
23.5688	NaN	9	1012.56	0.021858	95.531	KPIQDVNSL	ENSP00000397660.1;ENSP00000394691.1;ENSP00000386660.1;ENSP00000386516.1;ENSP00000323659.5;ENSP00000438324.2	ENSP00000397660.1	No
26.0365	NaN	9	1098.66	0.040407	79.474	KPIQRTILM	ENSP00000307940.5	ENSP00000307940.5	No
26.3285	NaN	11	1027.58	0.038322	96.492	KPKAPGVGGAF	ENSP00000369958.4;ENSP00000369949.4;ENSP00000391129.1;ENSP00000392575.1;ENSP00000369950.5;ENSP00000389857.1;ENSP00000349540.5;ENSP00000403162.1;ENSP00000252034.7;ENSP00000369936.4;ENSP00000313565.6;ENSP00000351807.5	ENSP00000369958.4	No
25.3321	NaN	9	933.565	6.0159e-06	154.71	KPKAPPPSL	ENSP00000442725.1;ENSP00000223500.7	ENSP00000442725.1	No
22.9012	NaN	10	997.628	0.045235	83.783	KPKATAKAAL	ENSP00000474710.1;ENSP00000475080.1;ENSP00000359024.5;ENSP00000385410.1	ENSP00000474710.1	No
21.7963	NaN	9	1000.56	0.021316	95.909	KPKATQTEV	ENSP00000387978.2;ENSP00000261292.4;ENSP00000462480.1;ENSP00000462420.1;ENSP00000463835.1	ENSP00000387978.2	No
25.3685	NaN	10	1137.71	0.030328	101.65	KPKDPLKISL	ENSP00000261475.5;ENSP00000452173.1	ENSP00000261475.5	No
28.8602	NaN	9	1015.52	0.0019449	135.83	KPKEADESL	ENSP00000316029.9	ENSP00000316029.9	No
24.2792	NaN	16	1392.7	0.0099079	52.823	KPKGSSGGYGSGGAAL	ENSP00000462826.1;ENSP00000462350.1;ENSP00000320924.4;ENSP00000463149.1	ENSP00000462826.1	No
27.4731	NaN	9	954.586	0.0080998	116.37	KPKIATANL	ENSP00000384417.3;ENSP00000319469.7;ENSP00000238788.9;ENSP00000395061.1	ENSP00000384417.3	No
24.6373	NaN	10	1017.6	0.033764	75.043	KPKKGGGISF	ENSP00000462060.1;ENSP00000463268.1;ENSP00000379076.4;ENSP00000225729.3	ENSP00000462060.1	No
NaN	NaN	9	894.565	0.0058827	85.265	KPKKPVGAA	ENSP00000339566.2	ENSP00000339566.2	No
22.6953	NaN	12	1194.74	0.04808	64.827	KPKKVAGAATPK	ENSP00000244534.5	ENSP00000244534.5	No
23.2757	NaN	9	1007.65	0.045016	79.489	KPKPPSKVK	ENSP00000432606.1;ENSP00000433572.1;ENSP00000400476.2;ENSP00000436926.1	ENSP00000432606.1	No
21.917	NaN	9	997.592	0.047026	78.113	KPKQPSKSV	ENSP00000362993.3;ENSP00000263103.1	ENSP00000362993.3	No
25.0468	NaN	9	1049.55	0.053691	74.127	KPKSQQTSF	ENSP00000317695.6;ENSP00000368836.4;ENSP00000368856.3	ENSP00000317695.6	No
28.195	NaN	9	917.518	0.010737	106.94	KPKSSSTAL	ENSP00000355465.1;ENSP00000355464.1	ENSP00000355465.1	No
29.6087	NaN	9	1013.66	1.6769e-33	199.89	KPKSVSKKL	ENSP00000393250.1;ENSP00000369299.3;ENSP00000406412.1	ENSP00000393250.1	No
24.1189	NaN	9	995.529	0.0054418	124.98	KPKSYSSSL	ENSP00000251334.6;ENSP00000482710.1;ENSP00000414237.3	ENSP00000251334.6	No
26.8096	NaN	9	1042.6	0.008887	102.51	KPKTTNIEL	ENSP00000356132.1;ENSP00000264515.6	ENSP00000356132.1	No
25.5895	NaN	9	984.56	0.0096813	108.15	KPLDNASKL	ENSP00000359025.3	ENSP00000359025.3	No
27.1754	NaN	9	939.612	0.0022569	141.52	KPLGIKTAL	ENSP00000464087.1;ENSP00000425956.2;ENSP00000460462.1	ENSP00000464087.1	No
22.1924	NaN	8	808.517	0.067469	81.297	KPLGLKGP	ENSP00000373647.5;ENSP00000343279.4	ENSP00000373647.5	No
23.8736	NaN	9	1090.66	0.055643	73.233	KPLLQRHSL	ENSP00000458075.1	ENSP00000458075.1	No
23.3913	NaN	9	979.643	0.022105	86.833	KPLPLKTAL	ENSP00000484534.1;ENSP00000343633.3	ENSP00000484534.1	No
23.2746	NaN	9	1011.6	0.073073	65.252	KPLSEKPIT	ENSP00000486323.1;ENSP00000427109.1;ENSP00000340878.4;ENSP00000262461.2	ENSP00000486323.1	No
22.3307	NaN	9	916.523	0.039588	83.206	KPLSSSSVL	ENSP00000438527.1;ENSP00000356183.1;ENSP00000356181.3;ENSP00000356179.1;ENSP00000333253.4	ENSP00000438527.1	No
23.1769	NaN	9	1045.58	0.035901	85.731	KPMTTKDLL	ENSP00000469091.1;ENSP00000377969.3	ENSP00000469091.1	No
31.7891	23.6586	9	995.588	0.0035695	114.89	KPNANRIAL	ENSP00000451381.1;ENSP00000254301.9	ENSP00000451381.1	No
27.4139	NaN	11	1257.68	0.037941	80.787	KPNANRIALDF	ENSP00000451381.1;ENSP00000254301.9	ENSP00000451381.1	No
24.6019	NaN	12	1385.74	0.061746	60.255	KPNANRIALDFQ	ENSP00000451381.1;ENSP00000254301.9	ENSP00000451381.1	No
24.7622	NaN	9	1028.51	0.0047275	126.67	KPNATQEEL	ENSP00000369127.3	ENSP00000369127.3	No
NaN	22.7567	15	1561.82	1.6225e-06	102.5	KPNKFTVETRGAGTG	ENSP00000358863.3;ENSP00000358872.4;ENSP00000416926.1;ENSP00000353467.4;ENSP00000358866.3;ENSP00000480593.1	ENSP00000358863.3	No
25.0198	NaN	9	1047.58	0.00022794	149.82	KPNNPKHTL	ENSP00000426853.1;ENSP00000241436.4	ENSP00000426853.1	No
27.0443	NaN	9	1131.67	0.0081764	118.33	KPNYKKLEL	ENSP00000423772.1;ENSP00000370493.2;ENSP00000385622.3;ENSP00000385000.3	ENSP00000423772.1	No
[truncated: 2,956 more rows]

## Sheet: Pancreatic 16AY
Intensity 16AY_0F_HLA-I	Intensity 16AY_0F_HLA-II	Length	Mass	PEP	Score	Sequence	Proteins	Leading razor protein	Mutated
24.0967	NaN	9	812.487	0.046863	85.359	AAAAGRIAI	ENSP00000342332.5;ENSP00000014112.5;ENSP00000408096.1;ENSP00000349428.4;ENSP00000478414.1;ENSP00000489604.1;ENSP00000478097.1;ENSP00000465451.1	ENSP00000342332.5	No
24.6229	NaN	9	857.508	0.0099081	129.68	AAAAGRKTL	ENSP00000255557.4;ENSP00000464132.1;ENSP00000268942.8;ENSP00000396970.2;ENSP00000440551.2;ENSP00000351937.2	ENSP00000255557.4	No
24.7931	NaN	9	827.461	0.0091969	132.09	AAAGARAQL	ENSP00000328923.2;ENSP00000470728.1	ENSP00000328923.2	No
25.2919	NaN	9	898.549	0.019088	121.99	AAAIKALEL	ENSP00000487550.1;ENSP00000487148.1;ENSP00000485958.1;ENSP00000486388.1;ENSP00000487534.1;ENSP00000487217.1;ENSP00000486349.1;ENSP00000457771.1;ENSP00000411258.1;ENSP00000401265.2;ENSP00000232165.5;ENSP00000481796.1;ENSP00000381045.2	ENSP00000487550.1	No
29.6305	NaN	9	855.518	0.0023271	162.97	AAAKPVATK	ENSP00000295550.4;ENSP00000386844.1;ENSP00000315873.4;ENSP00000315609.4;ENSP00000418285.1	ENSP00000295550.4	No
23.0071	NaN	9	896.544	0.072037	71.296	AAAQPLKAK	ENSP00000459382.1;ENSP00000432539.1;ENSP00000378360.3;ENSP00000478735.1	ENSP00000459382.1	No
22.3686	NaN	10	976.494	0.008729	117.89	AAASQRSSSL	ENSP00000207549.3;ENSP00000388093.1	ENSP00000207549.3	No
23.1156	NaN	9	929.461	0.013046	114.02	AAAYPHTSL	ENSP00000422246.1;ENSP00000366684.1;ENSP00000383700.2;ENSP00000338629.3	ENSP00000422246.1	No
NaN	23.624	15	1539.65	0.0016112	96.229	AADIDYIAGTNNMDG	ENSP00000361151.4	ENSP00000361151.4	No
NaN	24.0598	16	1676.71	8.2422e-17	158.56	AADIDYIAGTNNMDGH	ENSP00000361151.4	ENSP00000361151.4	No
NaN	24.7936	17	1789.79	1.5701e-18	150.09	AADIDYIAGTNNMDGHI	ENSP00000361151.4	ENSP00000361151.4	No
NaN	21.1333	18	1936.86	0.079743	43.991	AADIDYIAGTNNMDGHIF	ENSP00000361151.4	ENSP00000361151.4	No
NaN	22.2302	13	1427.72	5.356e-05	113.77	AADKFKEINNAHA	ENSP00000434744.1;ENSP00000354111.4	ENSP00000434744.1	No
26.2338	NaN	9	943.545	0.0077365	131.22	AAEKGVRTL	ENSP00000467803.1;ENSP00000465596.1;ENSP00000221957.3;ENSP00000468096.1;ENSP00000465975.1	ENSP00000467803.1	No
22.6372	NaN	9	976.523	0.047862	84.743	AAFEKALEV	ENSP00000360860.4	ENSP00000360860.4	No
25.5567	NaN	9	925.502	0.032052	95.909	AAFGGTFKK	ENSP00000417138.1;ENSP00000361508.3;ENSP00000361497.1	ENSP00000417138.1	No
NaN	21.2668	12	1288.73	0.010082	76.073	AAFRGLGSLREL	ENSP00000215539.3;ENSP00000416683.3	ENSP00000215539.3	No
NaN	21.1303	15	1592.83	0.19914	38.799	AAGLLSTYRAFLSSH	ENSP00000364140.3;ENSP00000483455.1	ENSP00000364140.3	No
24.1303	NaN	8	825.471	0.031545	111.82	AAGRPLEL	ENSP00000376773.2;ENSP00000340251.5;ENSP00000450627.1;ENSP00000451552.1	ENSP00000376773.2	No
NaN	21.5906	14	1563.8	0.010598	73.466	AAGYDVEKNNSRIK	ENSP00000244573.3;ENSP00000244534.5;ENSP00000339566.2	ENSP00000339566.2	No
23.6349	NaN	9	1032.63	0.052889	89.123	AAIKKLYQV	ENSP00000386965.1;ENSP00000386315.1;ENSP00000263867.4;ENSP00000403330.1;ENSP00000398232.2;ENSP00000391923.1;ENSP00000386596.1;ENSP00000387063.1	ENSP00000386965.1	No
NaN	25.4942	16	1728.83	0.0024163	84.14	AAKAMKAAHDNMDIDK	ENSP00000217402.2	ENSP00000217402.2	No
27.0261	NaN	8	784.481	0.0023014	151.5	AAKPVATK	ENSP00000295550.4;ENSP00000386844.1;ENSP00000315873.4;ENSP00000315609.4;ENSP00000418285.1	ENSP00000295550.4	No
NaN	24.608	18	2012.19	0.10453	41.554	AAKRRKIVTYPGELLLQG	ENSP00000356632.3	ENSP00000356632.3	No
22.8067	NaN	9	871.524	0.086829	65.465	AAKRSGLAV	ENSP00000388549.1	ENSP00000388549.1	No
22.2463	NaN	9	900.528	0.020002	106.6	AALDKATVL	ENSP00000376816.2;ENSP00000280154.7	ENSP00000376816.2	No
23.6218	NaN	9	896.569	0.015871	111.01	AALPKATIL	ENSP00000225972.7	ENSP00000225972.7	No
21.0667	NaN	9	989.566	0.030484	97.068	AANAIRVYL	ENSP00000355637.3	ENSP00000355637.3	No
23.8268	NaN	9	969.608	0.045059	86.472	AANGRILKK	ENSP00000411152.1;ENSP00000272117.3	ENSP00000411152.1	No
25.6988	NaN	9	954.586	0.0032358	200.96	AANKVVLQL	ENSP00000370984.4	ENSP00000370984.4	No
26.292	NaN	10	1082.68	0.0018673	151.04	AANKVVLQLK	ENSP00000370984.4	ENSP00000370984.4	No
24.0514	NaN	9	988.477	0.012746	114.78	AANPHSFVF	ENSP00000377385.4;ENSP00000253107.7;ENSP00000411918.1	ENSP00000377385.4	No
27.0225	NaN	9	971.551	0.0088934	133.12	AAQKGRTQL	ENSP00000311579.6;ENSP00000429890.1;ENSP00000360689.4	ENSP00000311579.6	No
24.6381	NaN	9	949.523	0.025012	101.25	AAQTKATFL	ENSP00000433596.2;ENSP00000473652.1;ENSP00000481029.1;ENSP00000298852.3;ENSP00000432970.3;ENSP00000431144.2;ENSP00000433097.1	ENSP00000433596.2	No
25.3985	NaN	9	942.55	0.044278	86.953	AARAIISEL	ENSP00000379778.2;ENSP00000433664.1;ENSP00000433371.1;ENSP00000340281.5;ENSP00000433561.1;ENSP00000434815.1	ENSP00000379778.2	No
NaN	23.6487	13	1309.7	0.0069901	82.749	AARAIVAIENPAD	ENSP00000410848.1;ENSP00000346067.4;ENSP00000396716.2;ENSP00000389351.1	ENSP00000410848.1	No
NaN	23.8669	15	1495.8	0.005163	80.763	AARAIVAIENPADVS	ENSP00000410848.1;ENSP00000346067.4;ENSP00000396716.2;ENSP00000389351.1	ENSP00000410848.1	No
NaN	22.7096	13	1508.88	7.4059e-05	113.24	AARFLVEKILVNH	ENSP00000356465.3	ENSP00000356465.3	No
NaN	24.9146	13	1425.83	5.7384e-05	133.98	AARIIAVDINKDK	ENSP00000486614.1;ENSP00000425998.2;ENSP00000306606.8;ENSP00000209668.2	ENSP00000486614.1	No
27.1455	NaN	9	784.456	0.045684	86.086	AARLAAAAA	ENSP00000478837.1	ENSP00000478837.1	No
22.548	NaN	9	940.571	0.082854	67.032	AARLPTTVL	ENSP00000361499.2;ENSP00000425494.1	ENSP00000361499.2	No
29.9399	NaN	9	886.487	0.022095	104.37	AARPATSTL	ENSP00000391935.1;ENSP00000395974.1;ENSP00000316879.4;ENSP00000343450.4;ENSP00000416255.1;ENSP00000371767.3;ENSP00000338020.4;ENSP00000404754.2;ENSP00000411826.2;ENSP00000317600.8;ENSP00000399858.1;ENSP00000376320.2;ENSP00000407682.1;ENSP00000323737.7;ENSP00000392908.1	ENSP00000391935.1	No
24.6052	NaN	9	928.571	0.041212	89.142	AARVVLTSL	ENSP00000358596.3	ENSP00000358596.3	No
31.3005	NaN	11	1103.59	0.0044764	123.75	AASKERSGVSL	ENSP00000244534.5;ENSP00000339566.2	ENSP00000339566.2	No
NaN	21.6742	14	1570.74	0.095639	48.527	AASNIVQMKDDHDK	ENSP00000362334.3	ENSP00000362334.3	No
22.8443	NaN	9	969.608	0.079329	84.568	AASRIRIAL	ENSP00000434016.1;ENSP00000434719.1;ENSP00000320340.8;ENSP00000395684.2;ENSP00000391021.2;ENSP00000436273.2;ENSP00000436291.1;ENSP00000343065.6;ENSP00000412178.1	ENSP00000434016.1	No
NaN	26.2685	15	1768.91	3.7622e-06	116.96	AASYIQSKFEDLNKR	ENSP00000395736.1;ENSP00000266027.6;ENSP00000406369.1;ENSP00000406871.1;ENSP00000312999.6	ENSP00000395736.1	No
NaN	21.6069	13	1350.71	0.031015	65.295	AAVFRSMNSALGK	ENSP00000383327.2;ENSP00000378658.2;ENSP00000223029.3	ENSP00000383327.2	No
23.3953	NaN	9	914.534	0.03048	97.071	AAVPRAAFL	ENSP00000412083.1;ENSP00000261735.3	ENSP00000412083.1	No
24.8185	NaN	9	884.544	0.011756	120.46	AAVRIGSVL	ENSP00000075430.7;ENSP00000484525.1	ENSP00000075430.7	No
22.3128	NaN	9	976.571	0.012407	116.73	AAYLRALSL	ENSP00000362805.3;ENSP00000362824.3	ENSP00000362805.3	No
NaN	22.3085	13	1440.57	0.18274	42.743	ADAFKELDDDMDG	ENSP00000466012.1;ENSP00000465489.1;ENSP00000465461.1;ENSP00000466134.1	ENSP00000466012.1	No
NaN	24.6394	14	1544.71	0.0087115	76.358	ADAPMFVMGVNHEK	ENSP00000380070.1;ENSP00000380068.1;ENSP00000229239.5;ENSP00000380065.1;ENSP00000478864.1;ENSP00000380067.1	ENSP00000380070.1	No
NaN	25.9052	16	1822.8	0.014515	64.507	ADAPMFVMGVNHEKYD	ENSP00000380070.1;ENSP00000380068.1;ENSP00000229239.5;ENSP00000380065.1;ENSP00000478864.1;ENSP00000380067.1	ENSP00000380070.1	No
NaN	27.4686	17	1936.84	8.2673e-12	128.9	ADAPMFVMGVNHEKYDN	ENSP00000380070.1;ENSP00000380068.1;ENSP00000229239.5;ENSP00000380065.1;ENSP00000478864.1;ENSP00000380067.1	ENSP00000380070.1	No
NaN	NaN	16	1786.95	0.048659	51.888	ADDGKIVIFQSKPEIQ	ENSP00000360399.1;ENSP00000360395.1;ENSP00000360392.1;ENSP00000234831.5;ENSP00000413792.1;ENSP00000399761.1;ENSP00000397772.1	ENSP00000360399.1	No
NaN	22.2102	13	1444.72	4.3687e-05	116.23	ADDLEGEAFLPLR	ENSP00000207549.3;ENSP00000388093.1;ENSP00000466758.1	ENSP00000207549.3	No
NaN	21.8768	14	1573.76	0.0081	77.64	ADDLEGEAFLPLRE	ENSP00000207549.3;ENSP00000388093.1;ENSP00000466758.1	ENSP00000207549.3	No
NaN	23.7074	12	1365.6	0.14669	63.32	ADDYEQVKNVAD	ENSP00000290949.3;ENSP00000441282.1;ENSP00000473515.1;ENSP00000463328.1	ENSP00000290949.3	No
NaN	23.5837	13	1528.67	4.6122e-08	189.57	ADDYEQVKNVADY	ENSP00000290949.3;ENSP00000441282.1;ENSP00000473515.1;ENSP00000463328.1	ENSP00000290949.3	No
NaN	23.6051	15	1788.78	0.0045071	83.397	ADDYEQVKNVADYYP	ENSP00000290949.3;ENSP00000441282.1;ENSP00000473515.1;ENSP00000463328.1	ENSP00000290949.3	No
NaN	23.3673	15	1703.77	3.5203e-05	139.76	ADGTYQVEYTPFEKG	ENSP00000351339.3;ENSP00000415599.2;ENSP00000295956.4;ENSP00000420213.1;ENSP00000418510.1	ENSP00000351339.3	No
NaN	22.7984	17	1953.91	0.0081247	66.436	ADGTYQVEYTPFEKGLH	ENSP00000351339.3;ENSP00000415599.2;ENSP00000295956.4;ENSP00000420213.1;ENSP00000418510.1	ENSP00000351339.3	No
NaN	24.2153	16	1905.9	0.0015605	90.707	ADHDFVVQEDFMKAVR	ENSP00000475721.1;ENSP00000484998.1;ENSP00000401802.2	ENSP00000475721.1	No
NaN	20.1053	15	1828.86	0.069965	49.31	ADHIGFQEAYRRFYG	ENSP00000357255.4	ENSP00000357255.4	No
NaN	21.6776	16	1736.93	0.013416	65.472	ADHIIIATGGRPRYPT	ENSP00000485665.1;ENSP00000485290.2;ENSP00000485543.1;ENSP00000334451.9	ENSP00000485665.1	No
NaN	26.0282	14	1468.61	0.0012487	97.472	ADIDYIAGTNNMDG	ENSP00000361151.4	ENSP00000361151.4	No
NaN	25.9093	15	1605.67	2.2902e-18	187.42	ADIDYIAGTNNMDGH	ENSP00000361151.4	ENSP00000361151.4	No
NaN	26.4123	16	1718.76	1.1088e-13	146.16	ADIDYIAGTNNMDGHI	ENSP00000361151.4	ENSP00000361151.4	No
NaN	22.41	12	1356.68	6.0327e-06	158.42	ADKFKEINNAHA	ENSP00000434744.1;ENSP00000354111.4	ENSP00000434744.1	No
NaN	23.4544	16	1644.85	0.077232	46.156	ADKGKINPASLDKAMS	ENSP00000444071.1;ENSP00000403885.2;ENSP00000379863.3;ENSP00000352071.4	ENSP00000444071.1	No
NaN	25.3309	19	1986.03	2.1702e-05	85.636	ADKGKINPASLDKAMSIPM	ENSP00000444071.1;ENSP00000403885.2;ENSP00000379863.3;ENSP00000352071.4	ENSP00000444071.1	No
NaN	26.3439	13	1514.81	8.6762e-11	205.46	ADKIQLINNMLDK	ENSP00000362413.4	ENSP00000362413.4	No
NaN	23.2932	16	1817	0.0021974	85.734	ADLAYQLQVAKTKQQI	ENSP00000395333.1;ENSP00000400615.1;ENSP00000365569.3	ENSP00000395333.1	No
NaN	22.5928	17	1946.05	0.044828	51.265	ADLAYQLQVAKTKQQIE	ENSP00000395333.1;ENSP00000400615.1;ENSP00000365569.3	ENSP00000395333.1	No
NaN	21.681	14	1573.6	0.032386	60.518	ADMFSHEENGPEPD	ENSP00000436422.1;ENSP00000054950.3	ENSP00000436422.1	No
26.9347	NaN	8	933.438	0.068208	97.798	ADMGHLKY	ENSP00000368458.3;ENSP00000368438.5	ENSP00000368458.3	No
NaN	22.9585	16	1658.81	0.016087	82.171	ADNGFLSHNFLTVAPG	ENSP00000414358.1;ENSP00000312143.9	ENSP00000414358.1	No
NaN	24.1093	17	1941.08	1.2644e-13	140.96	ADPDKFQGVIAELKVRR	ENSP00000383191.2;ENSP00000347665.5;ENSP00000352798.4	ENSP00000383191.2	No
NaN	NaN	9	998.544	0.030599	89.752	ADPLKVYPP	ENSP00000230685.6;ENSP00000009530.7;ENSP00000430614.1	ENSP00000230685.6	No
NaN	23.0435	11	1239.72	0.074283	62.633	ADPLKVYPPLK	ENSP00000230685.6;ENSP00000009530.7;ENSP00000430614.1	ENSP00000230685.6	No
NaN	22.9837	20	2277.23	0.1172	37.624	ADPLKVYPPLKGSFPENLRH	ENSP00000230685.6;ENSP00000009530.7;ENSP00000430614.1	ENSP00000230685.6	No
NaN	23.1445	16	1793.85	0.018211	61.265	ADRTVIDYNGERTLDG	ENSP00000388374.2;ENSP00000327801.4;ENSP00000458300.1;ENSP00000388117.1	ENSP00000388374.2	No
NaN	21.4155	17	1889.94	0.05243	49.049	ADSLYVEKIDVGEAEPR	ENSP00000362576.4	ENSP00000362576.4	No
NaN	22.8078	14	1498.7	1.6412e-13	134.3	ADTEYQISVSAMKG	ENSP00000412864.2;ENSP00000421216.1;ENSP00000325146.8	ENSP00000412864.2	No
NaN	22.5325	16	1730.79	1.06e-06	120.57	ADTEYQISVSAMKGMT	ENSP00000412864.2;ENSP00000421216.1;ENSP00000325146.8	ENSP00000412864.2	No
NaN	21.8731	17	1853.83	0.011647	62.408	ADVNELQEIASEPDSTH	ENSP00000297848.3;ENSP00000409461.1;ENSP00000311809.4;ENSP00000429123.1;ENSP00000443974.1;ENSP00000428851.1	ENSP00000297848.3	No
NaN	NaN	18	1706.86	0.10384	41.86	AEAQAQYSAAVAKGKSAG	ENSP00000384425.1;ENSP00000266041.4;ENSP00000417824.1	ENSP00000384425.1	No
NaN	21.8166	14	1498.82	0.050014	57.136	AEDELVAAEALLKK	ENSP00000481744.1;ENSP00000480802.1;ENSP00000400365.2	ENSP00000481744.1	No
NaN	22.0817	13	1426.71	0.029982	65.805	AEDPFIAIHAESK	ENSP00000481588.1;ENSP00000481450.1;ENSP00000397582.2;ENSP00000354610.4;ENSP00000359100.4;ENSP00000359097.3;ENSP00000359096.3;ENSP00000330484.5	ENSP00000481588.1	No
NaN	23.1736	15	1750.83	0.0034763	107.85	AEEYEFLTPVEEAPK	ENSP00000463939.1;ENSP00000462960.1;ENSP00000464205.1;ENSP00000441348.2;ENSP00000269321.7;ENSP00000461956.1	ENSP00000463939.1	No
26.2009	26.3538	13	1479.74	1.4893e-05	142.38	AEHDVTVKYYGKA	ENSP00000275072.4	ENSP00000275072.4	No
NaN	21.4954	16	1665.9	0.17654	35.757	AEKPLQVAAVDSSVPR	ENSP00000390565.2;ENSP00000379625.3;ENSP00000391753.1;ENSP00000401399.2	ENSP00000390565.2	No
NaN	24.4435	13	1411.72	3.5759e-05	115.7	AELEIQKDALEPG	ENSP00000397007.2;ENSP00000455692.1;ENSP00000367615.3;ENSP00000456012.1	ENSP00000397007.2	No
NaN	21.967	14	1539.78	0.0090398	96.113	AELEIQKDALEPGQ	ENSP00000397007.2;ENSP00000455692.1;ENSP00000367615.3;ENSP00000456012.1	ENSP00000397007.2	No
NaN	21.1053	13	1561.81	0.19918	41.283	AEPRYLVVYNPLE	ENSP00000261483.4	ENSP00000261483.4	No
NaN	22.8457	14	1689.87	0.0027937	97.911	AEPRYLVVYNPLEQ	ENSP00000261483.4	ENSP00000261483.4	No
NaN	20.9716	15	1804.9	0.016273	67.153	AEPRYLVVYNPLEQD	ENSP00000261483.4	ENSP00000261483.4	No
NaN	24.6341	16	1961	0.00023994	91.932	AEPRYLVVYNPLEQDR	ENSP00000261483.4	ENSP00000261483.4	No
NaN	23.4265	14	1769.92	0.053017	56.569	AERLRRQVQDESQR	ENSP00000381756.2;ENSP00000347044.2;ENSP00000348702.3;ENSP00000346602.3;ENSP00000344848.3;ENSP00000350277.2;ENSP00000434583.1;ENSP00000388180.2;ENSP00000323856.4	ENSP00000381756.2	No
NaN	23.1481	15	1898.02	0.011562	70.529	AERLRRQVQDESQRK	ENSP00000381756.2;ENSP00000347044.2;ENSP00000348702.3;ENSP00000346602.3;ENSP00000344848.3;ENSP00000350277.2;ENSP00000434583.1;ENSP00000388180.2;ENSP00000323856.4	ENSP00000381756.2	No
NaN	NaN	14	1608.73	0.050781	59.542	AERTFAEVTDLDNE	ENSP00000258341.3	ENSP00000258341.3	No
NaN	21.3486	13	1441.63	0.037408	62.14	AERYDDMAAAMKA	ENSP00000394558.1;ENSP00000394729.1;ENSP00000487924.1;ENSP00000361930.3;ENSP00000300161.4	ENSP00000394558.1	No
NaN	23.641	15	1641.75	0.034989	58.09	AERYDDMAAAMKAVT	ENSP00000394558.1;ENSP00000394729.1;ENSP00000487924.1;ENSP00000361930.3;ENSP00000300161.4	ENSP00000394558.1	No
NaN	24.42	12	1366.71	0.00055916	115.78	AERYLTISSLQS	ENSP00000374817.2	ENSP00000374817.2	No
NaN	22.6602	15	1739.82	4.1972e-10	130.56	AERYLTISSLQSEDE	ENSP00000374817.2	ENSP00000374817.2	No
NaN	21.7968	14	1683.93	0.1501	42.568	AEVYHNLKNVIKEK	ENSP00000234590.4	ENSP00000234590.4	No
NaN	22.5517	15	1955.91	0.1227	42.568	AEYWNSQKDFLEDRR	ENSP00000364114.3	ENSP00000364114.3	No
NaN	24.0034	15	1907.94	0.0035726	87.148	AEYWNSQKDILEEKR	ENSP00000408146.2;ENSP00000412654.1;ENSP00000399832.1	ENSP00000408146.2	No
NaN	22.5832	13	1622.76	0.0029588	90.05	AEYWNSQKDILEQ	ENSP00000353099.5;ENSP00000480667.1	ENSP00000353099.5	No
NaN	24.3576	16	1817.77	3.3317e-14	152.07	AFGDMTSEEFRQVMNG	ENSP00000340470.5;ENSP00000365061.5;ENSP00000345344.5	ENSP00000340470.5	No
NaN	21.8538	14	1675.81	0.14021	33.685	AFKAYSNIKDYIDE	ENSP00000481744.1;ENSP00000480802.1;ENSP00000400365.2	ENSP00000481744.1	No
NaN	21.5352	16	1850.91	0.17151	36.284	AFSRVQIYHNPTANSF	ENSP00000467061.1;ENSP00000467005.1;ENSP00000245932.5	ENSP00000467061.1	No
NaN	22.562	17	2007.01	0.021181	58.159	AFSRVQIYHNPTANSFR	ENSP00000467061.1;ENSP00000467005.1;ENSP00000245932.5	ENSP00000467061.1	No
23.4468	NaN	8	767.465	0.0874	88.734	AGAPALRL	ENSP00000215582.4	ENSP00000215582.4	No
NaN	22.6548	15	1665.67	0.00352	87.363	AGDELTKMEDEDEQG	ENSP00000385952.1;ENSP00000338379.4;ENSP00000385372.3;ENSP00000385040.1;ENSP00000263246.3	ENSP00000385952.1	No
NaN	23.0186	15	1397.72	0.0033427	88.187	AGDGKLGAILTPNDG	ENSP00000380952.3;ENSP00000380955.1;ENSP00000380950.1;ENSP00000380948.2;ENSP00000347279.4;ENSP00000303242.5;ENSP00000480700.1;ENSP00000317697.6	ENSP00000380952.3	No
24.237	NaN	9	994.487	0.051576	82.452	AGDPVARYF	ENSP00000480562.1;ENSP00000479813.1;ENSP00000215587.7;ENSP00000485021.1;ENSP00000478303.1;ENSP00000464739.1	ENSP00000480562.1	No
NaN	22.1755	14	1677.76	0.17676	40.025	AGFYRSEYMEGNVR	ENSP00000300060.6	ENSP00000300060.6	No
NaN	NaN	8	773.411	0.026855	97.602	AGGKPITM	ENSP00000414426.1;ENSP00000396749.1	ENSP00000414426.1	No
NaN	24.0496	17	1662.03	0.012646	61.265	AGGTKPKKPVGAAKKPK	ENSP00000339566.2	ENSP00000339566.2	No
24.2006	NaN	9	835.455	0.0014017	175.93	AGIAHPSAL	ENSP00000301015.9	ENSP00000301015.9	No
NaN	23.3329	18	1975.04	0.057973	46.131	AGKDDYVKALPGQLKPFE	ENSP00000381607.3;ENSP00000484686.1	ENSP00000381607.3	No
NaN	26.7708	13	1388.79	8.5607e-08	125.74	AGKYVPAIAHLIH	ENSP00000387164.1;ENSP00000379572.3;ENSP00000265394.5;ENSP00000481092.1;ENSP00000479581.1;ENSP00000409036.1	ENSP00000387164.1	No
NaN	29.695	14	1475.82	5.1862e-11	141.13	AGKYVPAIAHLIHS	ENSP00000387164.1;ENSP00000379572.3;ENSP00000265394.5;ENSP00000481092.1;ENSP00000479581.1;ENSP00000409036.1	ENSP00000387164.1	No
NaN	24.8418	18	2017.18	0.018045	57.288	AGLQFPVGRVHRLLRKGN	ENSP00000483842.1;ENSP00000482538.1;ENSP00000482431.1;ENSP00000352627.2;ENSP00000341094.1;ENSP00000489311.1;ENSP00000366679.1;ENSP00000328484.3;ENSP00000332790.3;ENSP00000489536.1;ENSP00000332194.2	ENSP00000483842.1	No
NaN	24.2558	13	1356.67	5.0973e-06	189.7	AGQLVFLATEGDH	ENSP00000434007.1;ENSP00000403207.1;ENSP00000392293.2;ENSP00000432053.1;ENSP00000394863.3	ENSP00000434007.1	No
NaN	21.0941	14	1469.75	0.00027587	107.15	AGQLVFLATEGDHL	ENSP00000434007.1;ENSP00000403207.1;ENSP00000392293.2;ENSP00000432053.1;ENSP00000394863.3	ENSP00000434007.1	No
NaN	22.3875	15	1597.81	2.0716e-16	159.94	AGQLVFLATEGDHLQ	ENSP00000434007.1;ENSP00000403207.1;ENSP00000392293.2;ENSP00000432053.1;ENSP00000394863.3	ENSP00000434007.1	No
NaN	24.5762	16	1672.86	0.0026292	82.59	AGRFREQAAAAKETPA	ENSP00000355291.3;ENSP00000356828.3	ENSP00000355291.3	No
NaN	24.7752	12	1340.68	0.00119	126.34	AGTFKMVFTPKD	ENSP00000446147.2;ENSP00000331897.3;ENSP00000453016.1	ENSP00000446147.2	No
NaN	25.3695	13	1397.7	0.0016156	96.059	AGTFKMVFTPKDG	ENSP00000446147.2;ENSP00000331897.3;ENSP00000453016.1	ENSP00000446147.2	No
NaN	26.9922	15	1541.75	3.4473e-06	117.86	AGTFKMVFTPKDGSG	ENSP00000446147.2;ENSP00000331897.3;ENSP00000453016.1	ENSP00000446147.2	No
23.188	NaN	8	813.423	0.019829	130.77	AGTQPLEV	ENSP00000366568.4;ENSP00000338413.6;ENSP00000366481.3	ENSP00000366568.4	No
NaN	30.1877	14	1467.82	0.0022108	93.096	AGTVRRQAVDVSPL	ENSP00000470660.1;ENSP00000472985.1;ENSP00000470114.1;ENSP00000196551.3;ENSP00000471388.1;ENSP00000471185.1	ENSP00000470660.1	No
NaN	27.3129	15	1623.92	0.00031273	107.61	AGTVRRQAVDVSPLR	ENSP00000470660.1;ENSP00000472985.1;ENSP00000470114.1;ENSP00000196551.3;ENSP00000471388.1;ENSP00000471185.1	ENSP00000470660.1	No
NaN	22.1493	14	1425.75	0.037877	59.426	AGVIKSAFDPPDIP	ENSP00000489285.1;ENSP00000264930.5	ENSP00000489285.1	No
NaN	18.1468	10	1099.51	0.084497	52.579	AHESVVKSED	ENSP00000457513.1;ENSP00000457015.1;ENSP00000253452.2;ENSP00000454869.1;ENSP00000456452.1;ENSP00000454714.1;ENSP00000455030.1	ENSP00000457513.1	No
NaN	24.6296	15	1671.83	1.6579e-06	122.97	AHSEFLKAASNLRDN	ENSP00000300289.5	ENSP00000300289.5	No
NaN	25.1312	16	1834.9	1.6766e-06	116.43	AHSEFLKAASNLRDNY	ENSP00000300289.5	ENSP00000300289.5	No
NaN	23.2717	17	1991	7.0378e-12	130.72	AHSEFLKAASNLRDNYR	ENSP00000300289.5	ENSP00000300289.5	No
22.9776	NaN	9	969.634	0.070561	71.877	AIAKQALKK	ENSP00000332995.5;ENSP00000384629.3;ENSP00000413811.1	ENSP00000332995.5	No
24.1312	NaN	9	942.557	0.072993	70.919	AIALPVTMK	ENSP00000368867.2;ENSP00000426997.1;ENSP00000351458.2;ENSP00000377782.1;ENSP00000368868.1	ENSP00000368867.2	No
24.7621	NaN	9	899.508	0.052889	81.642	AIAPKGSEK	ENSP00000316527.3	ENSP00000316527.3	No
26.1046	NaN	9	938.555	0.04368	87.323	AIASTLVHK	ENSP00000376716.2;ENSP00000216277.8;ENSP00000450564.1;ENSP00000450437.1;ENSP00000450534.1	ENSP00000376716.2	No
25.1153	NaN	9	1092.55	0.0099922	129.4	AIDEDVLRY	ENSP00000384299.1;ENSP00000381812.3;ENSP00000334553.7;ENSP00000486725.1	ENSP00000384299.1	No
26.896	NaN	9	1100.55	0.079329	68.422	AIDQLHLEY	ENSP00000252699.2;ENSP00000439497.1;ENSP00000411187.3	ENSP00000252699.2	No
25.7612	NaN	9	1036.51	0.060322	77.058	AIETQLAEY	ENSP00000261597.4	ENSP00000261597.4	No
23.1216	NaN	9	1060.63	0.080447	68.625	AIFKVLNEK	ENSP00000264279.5;ENSP00000388905.1	ENSP00000264279.5	No
23.3028	NaN	9	1045.61	0.071516	70.912	AIFPRAFPK	ENSP00000402008.1;ENSP00000475652.1;ENSP00000260600.5;ENSP00000384484.2	ENSP00000402008.1	No
23.2432	NaN	11	1361.75	0.042041	73.841	AIFVTDRHLYK	ENSP00000464305.1;ENSP00000324527.5;ENSP00000464741.1	ENSP00000464305.1	No
24.3182	NaN	10	1178.7	0.019069	103.55	AIHSKVVRNR	ENSP00000450339.1;ENSP00000348849.5	ENSP00000450339.1	No
25.4397	NaN	9	1037.59	0.022862	103.55	AIHSQLLEK	ENSP00000428707.1;ENSP00000261813.4	ENSP00000428707.1	No
26.1951	NaN	10	1113.62	0.074065	67.726	AIIDHIFASK	ENSP00000446416.1;ENSP00000441226.1;ENSP00000420270.1	ENSP00000446416.1	No
NaN	22.27	15	1676.95	0.0046928	82.651	AIIKFPLTTESAMKK	ENSP00000389103.2;ENSP00000468402.1;ENSP00000378396.4;ENSP00000347969.4;ENSP00000465342.1	ENSP00000389103.2	No
24.8084	NaN	9	997.603	0.023638	91.069	AIIRDRAAL	ENSP00000263780.4;ENSP00000480032.1;ENSP00000418920.1	ENSP00000263780.4	No
NaN	21.4363	16	1884.09	0.092083	44.601	AIKKKDELERVAKSNR	ENSP00000470660.1;ENSP00000472985.1;ENSP00000470114.1;ENSP00000196551.3;ENSP00000471388.1	ENSP00000470660.1	No
27.1632	NaN	9	1025.66	0.039184	90.64	AIKKPLTQK	ENSP00000225742.9;ENSP00000318451.10;ENSP00000483605.1;ENSP00000392617.2	ENSP00000225742.9	No
23.2565	NaN	9	1103.65	0.047016	93.429	AILDKNFRK	ENSP00000263956.3	ENSP00000263956.3	No
27.8275	NaN	9	1002.57	0.00047964	195.06	AILDKTTNK	ENSP00000376508.4;ENSP00000294904.6;ENSP00000387280.1;ENSP00000386571.2;ENSP00000386347.1;ENSP00000389016.1;ENSP00000447426.1;ENSP00000262031.5	ENSP00000376508.4	No
26.2636	NaN	9	1056.67	0.02023	106.36	AILEKSRLK	ENSP00000266079.4	ENSP00000266079.4	No
NaN	21.5271	13	1490.77	0.032315	64.654	AILRNLQPDTSYT	ENSP00000412864.2;ENSP00000421216.1;ENSP00000325146.8;ENSP00000483232.1;ENSP00000305147.9	ENSP00000412864.2	No
28.0116	NaN	9	1008.63	0.034282	94.262	AINPKLLQL	ENSP00000403085.2;ENSP00000462885.1;ENSP00000225792.5	ENSP00000403085.2	No
27.6974	NaN	9	1026.59	0.0011381	158.12	AINPKLMQL	ENSP00000385536.1;ENSP00000380033.3	ENSP00000385536.1	No
25.2638	NaN	9	1014.56	0.0096488	130.56	AINSRQAQK	ENSP00000423100.1;ENSP00000426503.1;ENSP00000424076.1;ENSP00000315212.8;ENSP00000425724.1;ENSP00000422938.1;ENSP00000422619.1;ENSP00000425667.1;ENSP00000422500.1;ENSP00000422728.1;ENSP00000446369.2;ENSP00000426615.1	ENSP00000423100.1	No
26.7948	NaN	10	1128.6	0.021158	101.64	AIQNPTMINK	ENSP00000484898.1;ENSP00000365931.4	ENSP00000484898.1	No
NaN	24.4967	23	2497.24	0.0020068	56.149	AIRDSERQGKAQVEIVTDGEEPA	ENSP00000386965.1;ENSP00000386315.1;ENSP00000263867.4;ENSP00000403330.1;ENSP00000398232.2;ENSP00000391923.1;ENSP00000386596.1	ENSP00000386965.1	No
NaN	24.6729	24	2626.28	7.021e-06	62.663	AIRDSERQGKAQVEIVTDGEEPAE	ENSP00000386965.1;ENSP00000386315.1;ENSP00000263867.4;ENSP00000403330.1;ENSP00000398232.2;ENSP00000391923.1	ENSP00000386965.1	No
NaN	22.7384	16	1894.94	0.0010964	94.461	AIREAREQHPDMSVTR	ENSP00000437207.1;ENSP00000434576.1;ENSP00000486691.1;ENSP00000436641.1;ENSP00000436348.1;ENSP00000357110.2;ENSP00000338481.3;ENSP00000436349.1;ENSP00000434308.1;ENSP00000402041.2;ENSP00000431647.1;ENSP00000434596.1;ENSP00000432803.1;ENSP00000376222.3;ENSP00000431988.1	ENSP00000437207.1	No
26.3335	NaN	9	931.491	0.010595	127.12	AIRNAMGSL	ENSP00000357879.3;ENSP00000357876.4;ENSP00000388089.1;ENSP00000396633.1	ENSP00000357879.3	No
25.9356	NaN	9	930.55	0.024686	101.6	AIRTVTSAL	ENSP00000263277.2	ENSP00000263277.2	No
23.4252	NaN	9	915.503	0.063313	75.213	AISDVIGNK	ENSP00000262241.5	ENSP00000262241.5	No
25.9588	NaN	9	862.476	0.031893	96.027	AISSSAISK	ENSP00000437860.1;ENSP00000407394.1;ENSP00000397203.3;ENSP00000378352.4;ENSP00000345412.4	ENSP00000437860.1	No
NaN	19.6031	14	1616.87	0.14021	43.512	AITLNNLLLRKDMC	ENSP00000481420.1;ENSP00000348693.6;ENSP00000451109.1;ENSP00000382179.3;ENSP00000382177.3;ENSP00000350945.7;ENSP00000382175.2	ENSP00000481420.1	No
23.8316	NaN	9	1058.72	0.071825	71.379	AIVKLFLKK	ENSP00000319361.7;ENSP00000400065.2;ENSP00000387612.1;ENSP00000386071.1;ENSP00000384194.1;ENSP00000350199.2;ENSP00000400022.1;ENSP00000464966.1;ENSP00000481704.1;ENSP00000478471.1;ENSP00000482825.1;ENSP00000479691.1;ENSP00000478115.1;ENSP00000484708.1;ENSP00000482315.1;ENSP00000483185.1;ENSP00000482835.1	ENSP00000319361.7	No
24.0367	NaN	10	1137.64	0.041067	83.265	AIYATIPVYK	ENSP00000298875.4	ENSP00000298875.4	No
27.7767	NaN	9	1095.6	0.013537	113.5	AIYEPKTFK	ENSP00000341082.7	ENSP00000341082.7	No
24.2797	NaN	9	982.524	0.051815	82.305	AIYGRGIAY	ENSP00000355621.4	ENSP00000355621.4	No
24.6251	NaN	11	1214.7	0.021872	74.944	AIYKTPPGIQK	ENSP00000384485.2;ENSP00000367716.4;ENSP00000380512.3;ENSP00000345923.4;ENSP00000367705.4	ENSP00000384485.2	No
NaN	25.4332	15	1742.92	0.00049109	103.77	AKEELERQAVDQIKS	ENSP00000356042.3;ENSP00000338934.7;ENSP00000376016.5	ENSP00000356042.3	No
NaN	25.1812	16	1870.97	1.0467e-06	120.66	AKEELERQAVDQIKSQ	ENSP00000356042.3;ENSP00000338934.7;ENSP00000376016.5	ENSP00000356042.3	No
NaN	23.0201	17	2000.02	0.10401	42.338	AKEELERQAVDQIKSQE	ENSP00000356042.3;ENSP00000338934.7;ENSP00000376016.5	ENSP00000356042.3	No
NaN	22.6003	16	1965.98	0.067234	47.545	AKFKKYEEIDNAPEER	ENSP00000322439.3	ENSP00000322439.3	No
NaN	20.7934	17	2037.02	0.11152	41.554	AKFKKYEEIDNAPEERA	ENSP00000322439.3	ENSP00000322439.3	No
NaN	21.5213	10	1102.57	0.17058	47.574	AKFQPEVVDA	ENSP00000330080.4;ENSP00000381340.3;ENSP00000263112.7	ENSP00000330080.4	No
NaN	23.2112	16	1882.15	0.0019982	73.156	AKIKARDLRGKKKEEL	ENSP00000259469.4;ENSP00000486088.1;ENSP00000437215.1;ENSP00000362671.4	ENSP00000259469.4	No
NaN	23.5753	15	1759.91	0.00081527	99.927	AKNKYIPQQDALEDK	ENSP00000472346.1;ENSP00000469712.1;ENSP00000322926.6;ENSP00000486285.1;ENSP00000471242.1	ENSP00000472346.1	No
NaN	23.7355	17	1952.96	6.4976e-05	105.28	AKNSLYLQMNSLRAEDT	ENSP00000474363.1;ENSP00000375016.2;ENSP00000375015.2;ENSP00000375007.2;ENSP00000375009.2	ENSP00000474363.1	No
NaN	23.7616	16	1837.06	0.013421	65.467	AKPVIELYKSRGVLHQ	ENSP00000448458.1;ENSP00000445912.1;ENSP00000378743.2;ENSP00000322175.7	ENSP00000448458.1	No
NaN	24.7618	15	1882.94	3.7622e-06	116.96	AKQGRWYVVQTNYDR	ENSP00000427751.1;ENSP00000326970.10;ENSP00000262097.6;ENSP00000371152.4	ENSP00000427751.1	No
NaN	22.3833	21	2391.35	0.0034803	58.479	AKRKTVTAMDVVYALKRQGRT	ENSP00000480960.1;ENSP00000479794.1;ENSP00000479461.1;ENSP00000479106.1	ENSP00000480960.1	No
NaN	23.0794	14	1642.99	0.18961	38.799	AKRRKIVTYPGELL	ENSP00000356632.3	ENSP00000356632.3	No
NaN	24.6816	17	1941.15	0.012949	60.918	AKRRKIVTYPGELLLQG	ENSP00000356632.3	ENSP00000356632.3	No
NaN	23.0588	15	1604.97	0.070338	49.216	AKRTKKVGIVGKYGT	ENSP00000418082.1;ENSP00000410080.1;ENSP00000470348.1;ENSP00000388690.1	ENSP00000418082.1	No
NaN	25.2741	15	1525.83	0.006314	76.143	AKRVIISAPSADAPM	ENSP00000380070.1;ENSP00000380068.1;ENSP00000229239.5;ENSP00000380065.1;ENSP00000478864.1;ENSP00000380067.1	ENSP00000380070.1	No
26.0278	NaN	9	944.529	0.054815	80.455	AKTPSTNVK	ENSP00000423063.1;ENSP00000261509.6;ENSP00000425556.1	ENSP00000423063.1	No
25.2861	NaN	11	1106.56	0.018746	93.111	ALAAAGYDVEK	ENSP00000244573.3;ENSP00000244534.5;ENSP00000339566.2	ENSP00000339566.2	No
24.2686	NaN	17	1818.96	0.00065423	90.754	ALAAAGYDVEKNNSRIK	ENSP00000244573.3;ENSP00000244534.5;ENSP00000339566.2	ENSP00000339566.2	No
23.659	NaN	9	816.471	0.056405	79.474	ALAAASSVK	ENSP00000401916.2;ENSP00000489372.1;ENSP00000427235.1;ENSP00000296550.7;ENSP00000303887.8	ENSP00000401916.2	No
22.768	NaN	9	913.596	0.073429	58.119	ALAASKLLK	ENSP00000299138.7	ENSP00000299138.7	No
24.7429	NaN	9	941.602	0.025012	101.25	ALAATLRVK	ENSP00000404794.1;ENSP00000364162.4;ENSP00000318278.8;ENSP00000173898.7	ENSP00000404794.1	No
25.0182	NaN	9	972.597	0.047342	85.676	ALAEVSKKK	ENSP00000366297.4;ENSP00000366287.1;ENSP00000263934.6	ENSP00000366297.4	No
25.5361	NaN	9	968.638	0.010822	125.81	ALAIKVLNK	ENSP00000452917.1;ENSP00000452936.1;ENSP00000453621.1;ENSP00000402118.2;ENSP00000453523.1;ENSP00000453802.1;ENSP00000453829.1;ENSP00000453080.1;ENSP00000453887.1;ENSP00000044462.7	ENSP00000452917.1	No
23.7246	NaN	8	842.523	0.011905	137.9	ALAKAIEK	ENSP00000467311.1;ENSP00000468106.2;ENSP00000466459.1;ENSP00000464977.1;ENSP00000445625.1;ENSP00000376475.1;ENSP00000351410.1;ENSP00000464715.1;ENSP00000464701.1;ENSP00000465013.1;ENSP00000465445.1	ENSP00000467311.1	No
25.9451	NaN	9	922.524	0.01907	107.59	ALAPPARDL	ENSP00000400327.2;ENSP00000255531.7;ENSP00000362125.4	ENSP00000400327.2	No
24.7961	NaN	9	1010.67	0.022847	103.56	ALARALIRK	ENSP00000346206.4	ENSP00000346206.4	No
25.0822	NaN	9	1086.7	0.012726	114.89	ALARFLLKR	ENSP00000419260.1;ENSP00000392258.2;ENSP00000352121.3	ENSP00000419260.1	No
23.5976	NaN	10	963.539	0.042637	82.426	ALASGTGLFK	ENSP00000411391.1;ENSP00000485844.1;ENSP00000188790.4	ENSP00000411391.1	No
24.8828	NaN	10	1051.6	0.076899	66.595	ALASHLIEAK	ENSP00000263277.2;ENSP00000439036.1	ENSP00000263277.2	No
23.3095	NaN	10	955.57	0.032085	88.948	ALASLVSAPK	ENSP00000486323.1;ENSP00000427109.1;ENSP00000340878.4;ENSP00000262461.2;ENSP00000453230.1;ENSP00000453409.1;ENSP00000379822.3;ENSP00000370381.3	ENSP00000486323.1	No
26.5081	NaN	9	1032.64	0.015186	111.74	ALASRFLKK	ENSP00000456416.1;ENSP00000457963.1;ENSP00000457418.1;ENSP00000378953.1;ENSP00000332604.6;ENSP00000381917.3;ENSP00000370258.4	ENSP00000456416.1	No
25.6101	NaN	9	1026.65	0.054815	80.455	ALDIAKRLK	ENSP00000429829.1;ENSP00000429391.1;ENSP00000350297.2;ENSP00000429900.1	ENSP00000429829.1	No
26.0339	NaN	8	913.571	0.061125	98.523	ALDKARLK	ENSP00000479021.1;ENSP00000366998.3;ENSP00000366988.3	ENSP00000479021.1	No
26.8356	NaN	10	1160.62	0.033249	90.906	ALDKDAPLRY	ENSP00000266546.6;ENSP00000440679.1;ENSP00000443468.1;ENSP00000443959.1;ENSP00000442612.1;ENSP00000443490.1;ENSP00000442801.1	ENSP00000266546.6	No
28.5226	NaN	9	1045.51	0.061981	76.035	ALDSHILDY	ENSP00000412199.1;ENSP00000424064.1;ENSP00000395893.2;ENSP00000339532.3;ENSP00000396359.1	ENSP00000412199.1	No
25.735	NaN	9	994.52	0.0078099	136.8	ALDSHPLSR	ENSP00000465322.1;ENSP00000414062.1;ENSP00000263094.6	ENSP00000465322.1	No
27.4915	NaN	10	1163.67	0.010933	126.41	ALDTKIGRYK	ENSP00000283131.3	ENSP00000283131.3	No
22.917	NaN	9	986.587	0.067054	74.464	ALDVKSRAK	ENSP00000422737.1;ENSP00000256443.3;ENSP00000426561.1;ENSP00000426372.1;ENSP00000486415.1;ENSP00000425983.1;ENSP00000422027.1;ENSP00000486479.1;ENSP00000421559.1;ENSP00000486950.1;ENSP00000425893.1	ENSP00000422737.1	No
22.8516	NaN	11	1304.75	0.032389	87.184	ALEELATKRFK	ENSP00000462435.1;ENSP00000457275.1;ENSP00000377529.2;ENSP00000290942.5	ENSP00000462435.1	No
32.2838	NaN	9	1156.63	0.061875	78.77	ALEERQRQK	ENSP00000362243.4;ENSP00000362244.2;ENSP00000320228.4;ENSP00000390091.2	ENSP00000362243.4	No
NaN	20.6158	14	1640.9	0.18521	39.219	ALEFHTVPFQLLAR	ENSP00000262776.2	ENSP00000262776.2	No
NaN	24.3395	16	1752.92	6.7114e-05	113.24	ALEIFKQASAFSRASQ	ENSP00000423935.1;ENSP00000416330.2	ENSP00000423935.1	No
27.1638	NaN	9	1174.69	0.008758	133.58	ALERKFRQK	ENSP00000239243.5;ENSP00000372170.4	ENSP00000239243.5	No
25.0792	NaN	10	1071.68	0.091359	60.828	ALFAKPLKGK	ENSP00000272091.7	ENSP00000272091.7	No
24.3444	NaN	9	934.512	0.069021	72.485	ALFDGVVSK	ENSP00000281543.5	ENSP00000281543.5	No
22.6118	NaN	9	1058.69	0.083743	66.682	ALFKNLLLK	ENSP00000445409.2;ENSP00000444530.2;ENSP00000451742.1;ENSP00000438451.2;ENSP00000401486.3;ENSP00000300134.3;ENSP00000451546.1	ENSP00000445409.2	No
23.3847	NaN	10	1186.78	0.028162	93.598	ALFKNLLLKK	ENSP00000445409.2;ENSP00000444530.2;ENSP00000451742.1;ENSP00000438451.2;ENSP00000401486.3;ENSP00000300134.3;ENSP00000451546.1	ENSP00000445409.2	No
25.6673	NaN	9	1061.62	0.019088	107.57	ALFSKVLER	ENSP00000354508.3;ENSP00000404924.1	ENSP00000354508.3	No
24.0493	NaN	9	1037.6	0.029716	97.635	ALFSRIFGK	ENSP00000412701.1;ENSP00000000233.5	ENSP00000412701.1	No
24.9384	NaN	10	1210.66	0.089299	61.65	ALFTHKMVHK	ENSP00000438233.1;ENSP00000485605.1;ENSP00000393908.1;ENSP00000372525.1;ENSP00000155093.3;ENSP00000368475.1;ENSP00000304985.5;ENSP00000368486.4;ENSP00000343384.3	ENSP00000438233.1	No
22.1821	NaN	10	955.57	0.031921	89.142	ALGALATLNL	ENSP00000392046.1;ENSP00000216241.9	ENSP00000392046.1	No
29.852	NaN	9	1110.56	0.0061328	199.68	ALHNHYTQK	ENSP00000374991.2;ENSP00000374984.2;ENSP00000374987.2;ENSP00000374985.2;ENSP00000374990.2;CON__ENSEMBL:ENSBTAP00000024466;CON__ENSEMBL:ENSBTAP00000024462	ENSP00000374991.2	No
24.2777	NaN	9	1113.6	0.0094539	131.22	ALHNRFTQK	ENSP00000374993.2	ENSP00000374993.2	No
22.7534	NaN	9	1082.61	0.032052	95.909	ALHRHILSH	ENSP00000355459.2	ENSP00000355459.2	No
23.5378	NaN	9	1049.54	0.0095103	131.03	ALHSHMINK	ENSP00000437953.1;ENSP00000369066.4;ENSP00000369067.4;ENSP00000369071.4;ENSP00000437959.1;ENSP00000369073.4	ENSP00000437953.1	No
25.3937	NaN	9	924.539	0.043909	74.173	ALHSISVAK	ENSP00000328062.5;ENSP00000484713.1	ENSP00000328062.5	No
22.458	NaN	9	1033.52	0.076344	69.598	ALHSYSTQK	ENSP00000387881.1;ENSP00000396946.1;ENSP00000383913.2;ENSP00000386026.2;ENSP00000384312.3;ENSP00000399006.1	ENSP00000387881.1	No
23.8104	NaN	9	1030.62	0.034282	94.262	ALIDRLALF	ENSP00000299138.7	ENSP00000299138.7	No
23.4605	NaN	10	1165.56	0.036452	85.731	ALIDYENSNK	ENSP00000479021.1;ENSP00000366998.3;ENSP00000366988.3	ENSP00000479021.1	No
23.0799	22.2012	10	1090.6	0.073635	67.897	ALIYNEALKG	ENSP00000473589.1;ENSP00000357709.1;ENSP00000357708.3	ENSP00000473589.1	No
26.0594	NaN	10	1068.74	0.045764	80.755	ALKAKKAVLK	ENSP00000389103.2;ENSP00000468402.1;ENSP00000378396.4;ENSP00000347969.4;ENSP00000465342.1	ENSP00000389103.2	No
23.5966	NaN	9	997.665	0.070153	72.038	ALKAKVIQK	ENSP00000395538.1;ENSP00000382452.4	ENSP00000395538.1	No
22.811	NaN	9	1120.66	0.040925	79.148	ALKELYRTK	ENSP00000263277.2	ENSP00000263277.2	No
23.5863	NaN	9	913.542	0.056442	79.451	ALKGGPLMK	ENSP00000378026.2;ENSP00000354718.2;ENSP00000477780.1;ENSP00000378018.3	ENSP00000378026.2	No
23.7963	NaN	9	958.618	0.057546	76.1	ALKKSLTAK	ENSP00000476443.1;ENSP00000395339.1;ENSP00000278980.6	ENSP00000476443.1	No
26.0677	NaN	9	1017.6	0.056985	68.224	ALKNPGKYK	ENSP00000476193.1;ENSP00000391350.1;ENSP00000367969.1;ENSP00000367992.3	ENSP00000476193.1	No
29.2605	NaN	10	1094.64	0.010507	126.41	ALKNPPINTK	ENSP00000356504.1;ENSP00000352918.6;ENSP00000294742.6	ENSP00000356504.1	No
29.8509	NaN	9	899.58	0.0061103	142.04	ALKTGIVAK	ENSP00000242784.3	ENSP00000242784.3	No
23.4303	NaN	10	1084.64	0.086358	62.823	ALKTRGNTPK	ENSP00000403199.1;ENSP00000434317.1;ENSP00000370589.3	ENSP00000403199.1	No
26.7304	NaN	9	985.581	0.011455	122.19	ALKVPTTEK	ENSP00000391935.1;ENSP00000395974.1;ENSP00000316879.4;ENSP00000343450.4;ENSP00000416255.1;ENSP00000371767.3;ENSP00000338020.4;ENSP00000404754.2;ENSP00000411826.2;ENSP00000317600.8;ENSP00000399858.1;ENSP00000376320.2;ENSP00000407682.1;ENSP00000391412.1;ENSP00000413159.1;ENSP00000398145.1;ENSP00000403269.1	ENSP00000391935.1	No
25.9991	NaN	9	999.596	0.00065693	153.78	ALLEVLSQK	ENSP00000358863.3;ENSP00000358872.4;ENSP00000416926.1;ENSP00000353467.4;ENSP00000358866.3;ENSP00000480593.1;ENSP00000408921.1;ENSP00000344002.6;ENSP00000327145.8;ENSP00000351339.3;ENSP00000415599.2;ENSP00000295956.4;ENSP00000420213.1	ENSP00000358863.3	No
23.1146	NaN	9	858.517	0.05345	81.296	ALLGTSGLK	ENSP00000442973.1;ENSP00000301264.3	ENSP00000442973.1	No
25.0674	NaN	9	938.628	0.079832	68.224	ALLKAPAKK	ENSP00000465432.1;ENSP00000468676.1;ENSP00000221576.4	ENSP00000465432.1	No
26.1448	NaN	10	1066.72	0.058096	74.165	ALLKAPAKKK	ENSP00000465432.1;ENSP00000468676.1;ENSP00000221576.4	ENSP00000465432.1	No
25.4082	NaN	10	1099.65	0.073635	67.897	ALLPAGFRQK	ENSP00000438909.1;ENSP00000308753.7	ENSP00000438909.1	No
23.1317	NaN	9	868.502	0.032052	95.909	ALLSPGSPK	ENSP00000362075.4;ENSP00000389866.2;ENSP00000392678.3	ENSP00000362075.4	No
23.0366	NaN	9	1066.66	0.034228	84.213	ALLTKHTRK	ENSP00000461763.1;ENSP00000460476.1;ENSP00000460263.1;ENSP00000458762.1;ENSP00000383962.3;ENSP00000283429.6;ENSP00000460837.1;ENSP00000459221.1	ENSP00000461763.1	No
22.9645	NaN	9	990.496	0.057546	78.77	ALMGYATHK	ENSP00000354736.6;ENSP00000355152.4;ENSP00000342513.4	ENSP00000354736.6	No
24.7168	NaN	10	1184.68	0.026123	96.015	ALNEKQILEK	ENSP00000421055.1;ENSP00000427581.1;ENSP00000377204.3;ENSP00000348230.5;ENSP00000347655.5;ENSP00000433511.1;ENSP00000376609.2	ENSP00000421055.1	No
25.6927	NaN	9	1032.58	0.072993	70.919	ALNVPLHNR	ENSP00000415696.2;ENSP00000281394.4;ENSP00000294952.8	ENSP00000415696.2	No
NaN	22.018	17	1904.97	0.070248	45.863	ALPEFDGKRFQNVAKEG	ENSP00000299767.4	ENSP00000299767.4	No
25.8729	NaN	9	996.597	0.031884	113.41	ALPEKVVNK	ENSP00000391497.1;ENSP00000394663.1;ENSP00000264184.4;ENSP00000355562.2;ENSP00000264183.3	ENSP00000391497.1	No
25.0761	NaN	10	1009.66	0.084712	64.04	ALPKKGVLGK	ENSP00000458919.1;ENSP00000254718.4;ENSP00000370968.2;ENSP00000459692.1	ENSP00000458919.1	No
28.8524	NaN	10	1195.74	0.055809	89.698	ALPSRILLWK	ENSP00000344998.4;ENSP00000307887.6;ENSP00000399229.2	ENSP00000344998.4	No
23.2221	NaN	10	1015.57	0.050294	78.334	ALQSITAGQK	ENSP00000361473.3	ENSP00000361473.3	No
23.3585	NaN	10	1110.64	0.043527	76.843	ALRADDPLLK	ENSP00000263579.4	ENSP00000263579.4	No
25.4514	NaN	10	1124.71	0.017039	105.4	ALRAGQIIRK	ENSP00000486461.1;ENSP00000372867.4;ENSP00000465938.1;ENSP00000466059.1;ENSP00000269159.3	ENSP00000486461.1	No
25.1628	NaN	11	1280.79	0.0029805	123.86	ALRNINLIVQK	ENSP00000319361.7;ENSP00000400065.2;ENSP00000387612.1;ENSP00000386071.1;ENSP00000384194.1;ENSP00000350199.2;ENSP00000400022.1;ENSP00000481704.1;ENSP00000478471.1;ENSP00000482825.1;ENSP00000479691.1;ENSP00000478115.1;ENSP00000484708.1;ENSP00000482315.1;ENSP00000483185.1;ENSP00000482835.1	ENSP00000319361.7	No
26.0516	NaN	11	1249.68	0.016017	96.745	ALRPSTSRSLY	ENSP00000435613.1;ENSP00000446007.1;ENSP00000224237.5	ENSP00000435613.1	No
25.2321	NaN	9	1047.67	0.074646	60.59	ALRRHIAVL	ENSP00000445690.2;ENSP00000052569.6;ENSP00000357484.2	ENSP00000445690.2	No
23.5889	NaN	9	953.591	0.023638	102.72	ALSIPLVNK	ENSP00000343002.4	ENSP00000343002.4	No
24.4981	NaN	9	990.623	0.084193	66.504	ALSKAFKVK	ENSP00000484186.1;ENSP00000483106.1;ENSP00000480150.1;ENSP00000431874.1;ENSP00000480248.1;ENSP00000467866.2	ENSP00000484186.1	No
24.0549	NaN	9	1000.59	0.051857	70.908	ALSKPTEKK	ENSP00000442110.1;ENSP00000408838.2;ENSP00000249364.4;ENSP00000438248.1;ENSP00000420381.1	ENSP00000442110.1	No
27.8696	NaN	9	918.502	0.008758	133.58	ALSTALSEK	ENSP00000355292.5;ENSP00000357284.2;ENSP00000357282.3;ENSP00000292304.3;ENSP00000357283.4;ENSP00000357280.1;ENSP00000421821.1;ENSP00000395597.2;ENSP00000426535.1	ENSP00000355292.5	No
27.9633	NaN	9	942.539	0.021373	105.14	ALSTPVVEK	ENSP00000428981.1;ENSP00000429312.1;ENSP00000429921.1;ENSP00000348168.4	ENSP00000428981.1	No
23.1724	NaN	10	871.476	0.054543	76.064	ALVGGGSSPK	ENSP00000420728.1;ENSP00000489040.1;ENSP00000489330.1;ENSP00000420534.1;ENSP00000489150.1;ENSP00000418466.2;ENSP00000397657.3;ENSP00000393640.3;ENSP00000417211.1;ENSP00000489128.1;ENSP00000356345.4;ENSP00000488986.1;ENSP00000489080.1;ENSP00000489268.1;ENSP00000488972.1;ENSP00000365551.3;ENSP00000365546.2;ENSP00000348848.3;ENSP00000365543.5	ENSP00000420728.1	No
23.4224	NaN	11	1164.65	0.0094994	105.52	ALYATKGSLNK	ENSP00000419562.1;ENSP00000413743.2;ENSP00000372027.4;ENSP00000296015.4	ENSP00000419562.1	No
26.0908	NaN	9	1035.61	0.01092	125.25	ALYATKTLR	ENSP00000437550.1;ENSP00000253339.5	ENSP00000437550.1	No
25.3018	NaN	9	1012.52	0.015871	111.01	ALYDKALGY	ENSP00000360321.4;ENSP00000360323.4	ENSP00000360321.4	No
23.2244	NaN	9	1105.62	0.022095	104.37	ALYEAKRQK	ENSP00000315190.8	ENSP00000315190.8	No
24.3216	NaN	9	935.508	0.028602	98.458	ALYGGSLQK	ENSP00000386802.1;ENSP00000387028.1;ENSP00000346809.3	ENSP00000386802.1	No
24.3778	NaN	10	1159.71	0.024929	97.431	ALYGNLILRK	ENSP00000357539.1;ENSP00000413379.2;ENSP00000278025.5	ENSP00000357539.1	No
26.5322	NaN	9	961.56	0.030484	97.068	ALYGVVNVK	ENSP00000414468.3;ENSP00000483508.1;ENSP00000328187.5;ENSP00000446973.1	ENSP00000414468.3	No
22.9341	NaN	10	1089.65	0.078209	66.073	ALYGVVNVKK	ENSP00000414468.3;ENSP00000483508.1;ENSP00000328187.5;ENSP00000446973.1	ENSP00000414468.3	No
29.0298	NaN	9	1138.71	0.022242	104.21	ALYKKILKY	ENSP00000267328.3	ENSP00000267328.3	No
23.5063	NaN	9	1085.63	0.083743	60.118	ALYKLGFFK	ENSP00000287497.8;ENSP00000441691.2	ENSP00000287497.8	No
23.1989	NaN	10	1138.63	0.030433	87.568	ALYKSKTSNK	ENSP00000411969.1;ENSP00000391490.2;ENSP00000386025.1	ENSP00000411969.1	No
23.1272	NaN	11	1249.65	0.057433	68.49	ALYMASQPKNK	ENSP00000367938.1;ENSP00000234301.2	ENSP00000367938.1	No
24.2178	NaN	9	1038.62	0.077416	69.176	ALYPHVLVK	ENSP00000473178.1;ENSP00000367460.3;ENSP00000473132.1;ENSP00000472629.1;ENSP00000340857.3;ENSP00000263367.3;ENSP00000470687.1;ENSP00000375863.2;ENSP00000470172.1	ENSP00000473178.1	No
27.7111	NaN	9	1001.57	0.0337	105.57	ALYSGVHKK	ENSP00000356437.3	ENSP00000356437.3	No
23.3397	NaN	9	1033.45	0.010747	126.24	AMADTFLEH	ENSP00000457253.1;ENSP00000456970.1;ENSP00000455901.1;ENSP00000455736.1;ENSP00000334983.5;ENSP00000320171.6;ENSP00000456984.1;ENSP00000457830.1;ENSP00000457198.1;ENSP00000455584.1;ENSP00000456100.2;ENSP00000373745.4;ENSP00000376214.3;ENSP00000339933.4;ENSP00000454668.1;ENSP00000456004.1;ENSP00000457420.1	ENSP00000457253.1	No
24.6342	NaN	9	1022.55	0.071516	71.501	AMLDTVVFK	ENSP00000386541.3	ENSP00000386541.3	No
24.0205	NaN	10	1103.58	0.064904	71.379	AMSERALAQK	ENSP00000399783.1;ENSP00000348984.4;ENSP00000400985.1;ENSP00000371111.2;ENSP00000401942.2;ENSP00000405807.1	ENSP00000399783.1	No
24.7173	NaN	11	1298.64	0.060407	67.456	AMYDKGPFRSK	ENSP00000455020.1;ENSP00000319788.5	ENSP00000455020.1	No
NaN	24.3496	13	1469.77	0.00025107	108.68	AMYLLVVNHPDAK	ENSP00000222381.3	ENSP00000222381.3	No
NaN	21.0171	14	1556.8	0.091491	49.31	AMYLLVVNHPDAKS	ENSP00000222381.3	ENSP00000222381.3	No
21.5073	NaN	10	1226.62	0.086358	62.823	AMYNQGFIRK	ENSP00000383975.3;ENSP00000411527.1;ENSP00000480897.1;ENSP00000252711.2;ENSP00000385697.1;ENSP00000302321.4	ENSP00000383975.3	No
26.3532	NaN	9	1121.52	0.040661	89.55	AMYTYFQAK	ENSP00000356574.3	ENSP00000356574.3	No
NaN	21.5815	18	1861.79	0.0017778	72.089	ANAADIDYIAGTNNMDGH	ENSP00000361151.4	ENSP00000361151.4	No
NaN	21.9007	19	1974.87	0.0019882	67.997	ANAADIDYIAGTNNMDGHI	ENSP00000361151.4	ENSP00000361151.4	No
21.7945	NaN	9	854.486	0.056985	79.116	ANAASPLIV	ENSP00000382274.4;ENSP00000331851.6;ENSP00000287667.7;ENSP00000483827.1;ENSP00000370883.3;ENSP00000263012.6;ENSP00000479933.1;ENSP00000439970.1	ENSP00000382274.4	No
NaN	21.8041	12	1371.82	0.076318	58.676	ANARLFGIRAKR	ENSP00000455009.1;ENSP00000376811.3;ENSP00000307889.5;ENSP00000438959.2;ENSP00000457686.1;ENSP00000462380.1	ENSP00000455009.1	No
25.1429	NaN	9	855.518	0.056414	79.469	ANGIGALKL	ENSP00000427420.1;ENSP00000477539.1;ENSP00000283977.4;ENSP00000424874.1;ENSP00000421565.1;ENSP00000425809.1	ENSP00000427420.1	No
NaN	NaN	15	1444.75	0.027093	63.727	ANGILNVSAVDKSTG	ENSP00000437189.1;ENSP00000433584.1;ENSP00000437125.1;ENSP00000432083.1;ENSP00000227378.3;ENSP00000433316.1;ENSP00000435908.1;ENSP00000435019.1	ENSP00000437189.1	No
NaN	21.0177	17	1701.89	4.4435e-12	134.56	ANGILNVSAVDKSTGKE	ENSP00000437189.1;ENSP00000433584.1;ENSP00000437125.1;ENSP00000432083.1;ENSP00000227378.3;ENSP00000433316.1;ENSP00000435908.1;ENSP00000435019.1	ENSP00000437189.1	No
23.2519	NaN	9	1076.48	0.061981	76.035	ANHYITPMM	ENSP00000395472.1;ENSP00000384925.1;ENSP00000327583.3;ENSP00000401564.2;ENSP00000413502.2;ENSP00000404298.1	ENSP00000395472.1	No
NaN	22.0547	13	1539.82	0.013176	74.46	ANKYQISVNKYRG	ENSP00000426757.1;ENSP00000306099.4	ENSP00000426757.1	No
NaN	22.6533	14	1577.83	0.02349	65.805	ANMLRTFSSIPVSR	ENSP00000348965.4	ENSP00000348965.4	No
NaN	22.4701	15	1712.97	0.0068701	73.91	ANPTFKLQTPQGKRK	ENSP00000257527.4;ENSP00000428654.1;ENSP00000431027.1	ENSP00000257527.4	No
26.251	NaN	9	871.513	0.050354	83.206	ANSGAIVKL	ENSP00000350882.6;ENSP00000486308.1;ENSP00000361816.4;ENSP00000361824.3;ENSP00000487444.1;ENSP00000486547.1	ENSP00000350882.6	No
25.2717	NaN	9	930.488	0.0053246	143.73	ANSGRVTNL	ENSP00000346236.4;ENSP00000416534.2	ENSP00000346236.4	No
NaN	22.4689	16	1697.94	0.00063948	73.296	ANSKLVIITAGARQQE	ENSP00000227157.4;ENSP00000379524.2;ENSP00000445331.1;ENSP00000395337.3;ENSP00000368722.5;ENSP00000445175.1;ENSP00000446415.1;ENSP00000441241.1;ENSP00000440161.1	ENSP00000227157.4	No
NaN	24.2977	15	1740.82	0.024724	61.097	ANSRFATTFYQHLAD	ENSP00000356671.3;ENSP00000478688.1	ENSP00000356671.3	No
NaN	25.7511	16	1827.85	0.012432	81.494	ANSRFATTFYQHLADS	ENSP00000356671.3;ENSP00000478688.1	ENSP00000356671.3	No
NaN	26.2314	17	1955.95	4.9703e-12	133.78	ANSRFATTFYQHLADSK	ENSP00000356671.3;ENSP00000478688.1	ENSP00000356671.3	No
24.1814	NaN	9	1014.55	0.075802	69.812	ANTQVVREV	ENSP00000434883.1;ENSP00000310491.4	ENSP00000434883.1	No
NaN	22.9855	14	1460.8	0.014343	71.241	ANVKIFKSQGAALD	ENSP00000394504.1;ENSP00000410073.1;ENSP00000446395.1;ENSP00000233114.8;ENSP00000438144.1	ENSP00000394504.1	No
NaN	24.726	15	1588.89	2.04e-16	139.66	ANVKIFKSQGAALDK	ENSP00000394504.1;ENSP00000410073.1;ENSP00000446395.1;ENSP00000233114.8;ENSP00000438144.1	ENSP00000394504.1	No
23.6142	NaN	9	753.438	0.045267	86.344	APAAAAGLL	ENSP00000382423.3	ENSP00000382423.3	No
21.1247	NaN	9	769.433	0.05494	80.377	APAAATVAV	ENSP00000265069.8	ENSP00000265069.8	No
22.0181	NaN	9	809.465	0.046949	85.306	APAAAVPTL	ENSP00000456797.1;ENSP00000455419.1;ENSP00000300213.4;ENSP00000456041.1;ENSP00000457611.1;ENSP00000456839.1;ENSP00000455687.1;ENSP00000454420.1	ENSP00000456797.1	No
22.2713	NaN	9	862.502	0.045684	86.086	APAAPAPRL	ENSP00000292599.3	ENSP00000292599.3	No
23.2071	NaN	10	868.465	0.007644	138.85	APAAPSATAL	ENSP00000394632.1;ENSP00000485866.1;ENSP00000388536.1;ENSP00000362374.4;ENSP00000362373.3;ENSP00000317817.8;ENSP00000401641.2	ENSP00000394632.1	No
25.0015	NaN	11	1221.59	0.010811	103.74	APAARFNNSQF	ENSP00000479918.1;ENSP00000444198.2	ENSP00000479918.1	No
23.0875	NaN	10	1012.55	0.071138	79.906	APAAWLRSAA	ENSP00000408070.1;ENSP00000215743.3;ENSP00000409860.1	ENSP00000408070.1	No
22.871	NaN	8	840.482	0.086056	89.369	APAEGKRL	ENSP00000440370.2;ENSP00000440415.2;ENSP00000443841.2;ENSP00000162330.5;ENSP00000392708.3;ENSP00000377074.2;ENSP00000377072.6;ENSP00000391669.3	ENSP00000440370.2	No
23.3437	NaN	9	1048.55	0.012777	114.6	APAEKHLHF	ENSP00000417185.1;ENSP00000463643.1	ENSP00000417185.1	No
25.692	NaN	9	1011.53	0.017649	109.11	APAERQIDL	ENSP00000303427.8	ENSP00000303427.8	No
24.8375	NaN	11	1329.69	0.0095932	90.653	APAFDRHFRTL	ENSP00000413649.1;ENSP00000371931.4;ENSP00000349903.3;ENSP00000371939.2;ENSP00000487560.1;ENSP00000409667.2	ENSP00000413649.1	No
NaN	22.3563	17	1839.95	0.040514	52.522	APAFEGRILLNPQDKDG	ENSP00000348888.4	ENSP00000348888.4	No
23.7827	NaN	10	823.43	0.027602	94.262	APAGARGGPA	ENSP00000427415.1;ENSP00000381146.4;ENSP00000405068.2;ENSP00000315674.6	ENSP00000427415.1	No
23.7373	NaN	10	955.491	0.027568	94.302	APAGGSPRML	ENSP00000274811.4	ENSP00000274811.4	No
24.6128	NaN	10	865.477	0.04475	81.297	APAGPARGVA	ENSP00000322229.9	ENSP00000322229.9	No
29.1386	NaN	9	867.529	0.039095	90.706	APAGRKVGL	ENSP00000433464.2;ENSP00000378378.2;ENSP00000262584.3;ENSP00000436460.1;ENSP00000435313.1	ENSP00000433464.2	No
25.4977	NaN	9	885.467	0.051919	82.241	APAGTRSQV	ENSP00000377811.3;ENSP00000390717.2;ENSP00000406888.2;ENSP00000427484.1;ENSP00000421655.2;ENSP00000367028.4	ENSP00000377811.3	No
25.7709	NaN	11	1058.57	0.0095019	105.52	APAGTTSSRVL	ENSP00000455911.1;ENSP00000339030.5	ENSP00000455911.1	No
24.4754	NaN	11	1229.72	0.023125	73.781	APAIGRYIRTL	ENSP00000339889.5;ENSP00000259335.4;ENSP00000473399.1	ENSP00000339889.5	No
25.4819	NaN	9	960.576	0.040493	89.673	APAIHQIVL	ENSP00000335044.6;ENSP00000397307.1;ENSP00000415650.1	ENSP00000335044.6	No
25.2262	NaN	9	855.481	0.016525	110.31	APAKAQSAL	ENSP00000328426.5	ENSP00000328426.5	No
23.847	NaN	10	884.472	0.0074797	114.64	APAKNGAGSL	ENSP00000451256.1;ENSP00000450501.1;ENSP00000489373.1;ENSP00000378183.2;ENSP00000247226.8	ENSP00000451256.1	No
25.7536	NaN	10	984.56	0.046767	80.219	APAKNIATSL	ENSP00000476776.1;ENSP00000311912.3;ENSP00000299402.6;ENSP00000477213.1;ENSP00000374556.2;ENSP00000477022.1;ENSP00000476536.1;ENSP00000484493.1;ENSP00000483682.1;ENSP00000476871.1;ENSP00000476646.1;ENSP00000476442.1;ENSP00000481817.1;ENSP00000477069.1;ENSP00000433338.1;ENSP00000476846.1	ENSP00000476776.1	No
NaN	NaN	10	893.497	0.018136	86.833	APAKPPGSGL	ENSP00000394858.2;ENSP00000359403.3;ENSP00000391821.2	ENSP00000394858.2	No
24.5775	NaN	9	939.575	0.0069012	139.88	APALKKAEI	ENSP00000443101.1;ENSP00000449454.2;ENSP00000378879.4;ENSP00000311186.6;ENSP00000380236.3;ENSP00000380234.3;ENSP00000349595.3;ENSP00000380229.3;ENSP00000312577.7;ENSP00000440045.2;ENSP00000301387.6;ENSP00000353072.3	ENSP00000443101.1	No
20.5513	NaN	9	805.47	0.070263	71.995	APALPGPAL	ENSP00000432489.1;ENSP00000431800.1;ENSP00000310040.4	ENSP00000432489.1	No
21.6556	NaN	9	812.439	0.049692	83.614	APALSGANL	ENSP00000301740.8	ENSP00000301740.8	No
25.2473	NaN	9	803.429	0.026027	100.36	APAPAAHVA	ENSP00000228251.4;ENSP00000279550.7	ENSP00000228251.4	No
25.5891	NaN	9	893.508	0.01271	108.24	APAPAAQRL	ENSP00000362971.1;ENSP00000405587.3;ENSP00000442558.1;ENSP00000362970.3;ENSP00000362978.3	ENSP00000362971.1	No
21.3263	NaN	9	825.46	0.048485	84.359	APAPASISL	ENSP00000404113.1;ENSP00000406514.1;ENSP00000394652.1;ENSP00000399667.1;ENSP00000386337.3;ENSP00000321617.5	ENSP00000404113.1	No
25.9532	NaN	10	1009.56	0.053115	76.827	APAPEVGRTL	ENSP00000386410.1	ENSP00000386410.1	No
21.4123	NaN	12	1209.67	0.083078	57.598	APAPEVGRTLSL	ENSP00000386410.1	ENSP00000386410.1	No
21.5466	NaN	9	723.392	0.018944	107.73	APAPGLGAA	ENSP00000352579.3;ENSP00000222725.5	ENSP00000352579.3	No
24.4243	NaN	9	907.524	0.04442	86.866	APAPGQRVL	ENSP00000333266.3	ENSP00000333266.3	No
29.1836	NaN	9	993.503	0.020743	131.3	APAPIHNQF	ENSP00000300302.5;ENSP00000409555.2;ENSP00000455841.1;ENSP00000369118.2	ENSP00000300302.5	No
25.613	NaN	9	850.455	0.021373	105.14	APAPPKAEA	ENSP00000389103.2;ENSP00000468402.1;ENSP00000378396.4;ENSP00000465342.1	ENSP00000389103.2	No
23.6588	NaN	9	905.449	0.019164	107.49	APAPPPEEV	ENSP00000344311.5;ENSP00000447479.1;ENSP00000335655.5	ENSP00000344311.5	No
25.5835	NaN	9	878.523	0.011457	122.18	APAPPSKVI	ENSP00000481451.1;ENSP00000298767.4	ENSP00000481451.1	No
22.6209	NaN	9	795.413	0.040493	89.673	APAPPSSGL	ENSP00000437000.1;ENSP00000343405.2;ENSP00000321845.6	ENSP00000437000.1	No
27.0381	NaN	9	920.544	0.03541	93.429	APAPRPSLL	ENSP00000268482.3;ENSP00000457887.1;ENSP00000455939.1;ENSP00000462149.1	ENSP00000268482.3	No
26.1114	NaN	10	968.529	0.028441	93.267	APAPSKGQTL	ENSP00000378438.4;ENSP00000353854.2	ENSP00000378438.4	No
27.8189	NaN	9	925.466	0.012788	114.54	APAPSTVHF	ENSP00000379222.3;ENSP00000285407.6	ENSP00000379222.3	No
29.3642	NaN	10	1037.6	0.024062	100.25	APAPTARNKL	ENSP00000357123.4	ENSP00000357123.4	No
24.2133	NaN	9	837.496	0.048485	84.359	APAPTAVVL	ENSP00000433527.1;ENSP00000376786.3	ENSP00000433527.1	No
21.4593	NaN	9	819.485	0.018944	107.73	APAPVGPLV	ENSP00000345508.6;ENSP00000439919.1;ENSP00000426245.1;ENSP00000313391.6	ENSP00000345508.6	No
21.2749	NaN	9	839.439	0.054652	80.555	APAPVSEAV	ENSP00000379157.2;ENSP00000422677.1;ENSP00000422176.1;ENSP00000425721.1;ENSP00000425787.1;ENSP00000320319.8;ENSP00000422929.1;ENSP00000412374.2;ENSP00000432878.1;ENSP00000424160.1;ENSP00000425670.1;ENSP00000422325.1;ENSP00000426946.1;ENSP00000312523.5;ENSP00000421130.1;ENSP00000423638.1;ENSP00000343421.3;ENSP00000379158.2;ENSP00000339914.3	ENSP00000379157.2	No
23.7184	NaN	10	1056.57	0.0023981	149.94	APAQARPTVF	ENSP00000441369.1;ENSP00000229328.5	ENSP00000441369.1	No
23.6977	NaN	9	820.444	0.021249	105.27	APAQGPPAL	ENSP00000480933.1;ENSP00000478591.1	ENSP00000480933.1	No
24.8735	NaN	8	838.418	0.057456	103.28	APAQNPEL	ENSP00000365143.4;ENSP00000211379.5;ENSP00000365131.5;ENSP00000401031.1;ENSP00000394856.1;ENSP00000391613.1;ENSP00000411043.1;ENSP00000388244.1;ENSP00000413561.1;ENSP00000404971.1;ENSP00000411083.1;ENSP00000397978.1;ENSP00000402856.2;ENSP00000354875.6	ENSP00000365143.4	No
23.1625	NaN	9	948.503	0.02768	99.139	APAQPQPQL	ENSP00000448760.1;ENSP00000368754.3;ENSP00000447941.1;ENSP00000446880.1	ENSP00000448760.1	No
23.5467	NaN	9	867.456	0.034648	93.992	APAQPRAAS	ENSP00000310832.5	ENSP00000310832.5	No
23.2325	NaN	10	1014.52	0.012299	109.71	APAQPRAASF	ENSP00000310832.5	ENSP00000310832.5	No
28.4055	NaN	9	940.509	0.0025542	163.9	APAQRAQSL	ENSP00000467029.1;ENSP00000465650.1;ENSP00000468002.1;ENSP00000468409.1	ENSP00000467029.1	No
23.5033	NaN	10	935.508	0.01817	104.37	APAQTPAPAL	ENSP00000432489.1;ENSP00000431800.1;ENSP00000310040.4	ENSP00000432489.1	No
23.2517	NaN	9	910.56	0.044537	86.794	APARAILSL	ENSP00000368637.1;ENSP00000344322.1	ENSP00000368637.1	No
26.3564	NaN	9	896.544	0.063313	75.213	APARASVIL	ENSP00000292808.4;ENSP00000411471.2	ENSP00000292808.4	No
23.7025	NaN	9	840.482	0.043169	87.696	APARAVSAV	ENSP00000338777.4;ENSP00000325369.7;ENSP00000453223.1;ENSP00000381377.3	ENSP00000338777.4	No
25.6594	NaN	8	857.512	0.085412	89.673	APARLFAL	ENSP00000361818.3	ENSP00000361818.3	No
23.1783	NaN	9	806.44	0.04272	88.029	APARPGPAA	ENSP00000391935.1;ENSP00000395974.1;ENSP00000316879.4;ENSP00000343450.4;ENSP00000416255.1;ENSP00000371767.3;ENSP00000338020.4;ENSP00000391412.1;ENSP00000413159.1;ENSP00000415842.1;ENSP00000407240.1;ENSP00000415943.1	ENSP00000391935.1	No
24.0073	NaN	9	957.503	0.00094508	173.85	APARPYQGV	ENSP00000433527.1;ENSP00000376786.3	ENSP00000433527.1	No
23.4882	NaN	10	906.445	0.010036	121.29	APASAFGSSL	ENSP00000403902.1;ENSP00000354218.4	ENSP00000403902.1	No
22.2341	NaN	11	1106.68	0.025858	103.74	APASALVRIPL	ENSP00000236671.2;ENSP00000404902.1	ENSP00000236671.2	No
25.0121	NaN	9	910.455	0.055861	79.809	APASFGKSF	ENSP00000433677.1;ENSP00000444653.1;ENSP00000432526.1;ENSP00000324810.6	ENSP00000433677.1	No
23.6893	NaN	9	985.535	0.088625	64.757	APASPFRQL	ENSP00000225698.4	ENSP00000225698.4	No
23.4596	NaN	9	910.56	0.075802	69.812	APASRLLAL	ENSP00000458106.1;ENSP00000454358.1;ENSP00000477481.1;ENSP00000399475.2	ENSP00000458106.1	No
23.8584	NaN	9	729.366	0.003394	190.71	APATGGGSL	ENSP00000386280.3	ENSP00000386280.3	No
26.7679	NaN	11	979.497	0.012616	101.28	APDAAPAPASI	ENSP00000404113.1;ENSP00000406514.1;ENSP00000394652.1;ENSP00000399667.1;ENSP00000386337.3;ENSP00000321617.5	ENSP00000404113.1	No
23.5298	NaN	9	946.512	0.04165	88.819	APDAKSFVL	ENSP00000215909.5	ENSP00000215909.5	No
24.481	NaN	9	885.408	0.010182	128.75	APDEAAEAL	ENSP00000365147.4	ENSP00000365147.4	No
24.2402	NaN	11	1240.69	0.025417	85.67	APDKHHITPLL	ENSP00000376800.3	ENSP00000376800.3	No
24.1472	NaN	9	1136.6	0.031587	96.253	APDKRIYQF	ENSP00000005587.2	ENSP00000005587.2	No
NaN	26.9791	18	1962.02	0.0047014	79.514	APDQDEIQRLPGLAKQPS	ENSP00000361537.2;ENSP00000191018.5;ENSP00000361562.3;ENSP00000346952.4;ENSP00000476235.1;ENSP00000475524.1;ENSP00000475827.1	ENSP00000361537.2	No
26.0255	NaN	9	1026.58	0.0084937	134.48	APDSQRLKL	ENSP00000354720.4	ENSP00000354720.4	No
24.5085	NaN	10	1139.67	0.031469	86.136	APDSQRLKLL	ENSP00000354720.4	ENSP00000354720.4	No
NaN	23.0125	16	1726.85	0.069882	46.926	APDTDDLKQLANGVDR	ENSP00000245907.4;ENSP00000469744.1	ENSP00000245907.4	No
24.7078	NaN	9	1009.6	0.038267	91.906	APDVRLRAL	ENSP00000316029.9	ENSP00000316029.9	No
26.4151	NaN	8	892.429	0.037671	114.59	APEEHPTL	ENSP00000355645.3;ENSP00000290378.4;ENSP00000386857.1;ENSP00000295137.3;ENSP00000402373.1;ENSP00000224784.6;ENSP00000386929.3;ENSP00000355644.3;ENSP00000410020.1;ENSP00000398239.1;ENSP00000396730.1	ENSP00000355645.3	No
27.407	NaN	9	1005.51	0.0065757	140.98	APEEHPTLL	ENSP00000355645.3;ENSP00000290378.4;ENSP00000386857.1;ENSP00000295137.3;ENSP00000402373.1;ENSP00000224784.6;ENSP00000386929.3;ENSP00000355644.3;ENSP00000410020.1;ENSP00000398239.1;ENSP00000396730.1	ENSP00000355645.3	No
28.24	NaN	9	1003.53	0.010949	125.08	APEEHPVLL	ENSP00000477968.1;ENSP00000461672.1;ENSP00000459124.1;ENSP00000458435.1;ENSP00000458162.1;ENSP00000349960.4;ENSP00000331514.2;ENSP00000461407.1;ENSP00000460464.1;ENSP00000459119.1;ENSP00000466346.1;ENSP00000460660.1;ENSP00000407473.1;ENSP00000386786.2;ENSP00000350052.5;ENSP00000409264.1;ENSP00000462823.1	ENSP00000477968.1	No
24.966	NaN	9	952.498	0.011163	113.26	APEERPAAL	ENSP00000369948.1;ENSP00000311139.5;ENSP00000307859.2	ENSP00000369948.1	No
25.297	NaN	9	1057.6	0.08737	52.683	APEFRRLGL	ENSP00000311027.4;ENSP00000381603.2;ENSP00000335636.4	ENSP00000311027.4	No
NaN	22.7139	13	1512.89	0.012254	75.695	APEFVKVKGNLRR	ENSP00000418395.1;ENSP00000420249.1;ENSP00000413676.2;ENSP00000479842.1;ENSP00000420444.1;ENSP00000419603.1;ENSP00000418330.1;ENSP00000418120.1;ENSP00000417782.1;ENSP00000367731.1;ENSP00000367728.4;ENSP00000367726.3;ENSP00000367723.1;ENSP00000367719.2;ENSP00000181796.2	ENSP00000418395.1	No
NaN	23.1284	14	1613.94	0.014936	70.889	APEFVKVKGNLRRT	ENSP00000418395.1;ENSP00000420249.1;ENSP00000413676.2;ENSP00000479842.1;ENSP00000420444.1;ENSP00000419603.1;ENSP00000418330.1;ENSP00000418120.1;ENSP00000417782.1;ENSP00000367731.1;ENSP00000367728.4;ENSP00000367726.3;ENSP00000367723.1;ENSP00000367719.2;ENSP00000181796.2	ENSP00000418395.1	No
NaN	23.2564	15	1670.96	0.0046289	82.908	APEFVKVKGNLRRTG	ENSP00000418395.1;ENSP00000420249.1;ENSP00000413676.2;ENSP00000479842.1;ENSP00000420444.1;ENSP00000419603.1;ENSP00000418330.1;ENSP00000418120.1;ENSP00000417782.1;ENSP00000367731.1;ENSP00000367728.4;ENSP00000367726.3;ENSP00000367723.1;ENSP00000367719.2;ENSP00000181796.2	ENSP00000418395.1	No
23.0135	NaN	8	854.486	0.082633	90.986	APELKQGL	ENSP00000420784.1;ENSP00000369081.4	ENSP00000420784.1	No
23.702	NaN	9	1091.57	0.017083	109.71	APELQRHEL	ENSP00000380495.3	ENSP00000380495.3	No
27.2205	NaN	10	1082.57	0.001643	163.38	APESKHKSSL	ENSP00000295770.2	ENSP00000295770.2	No
NaN	21.4106	15	1690.82	8.4552e-07	125.28	APETFDNITISREAQ	ENSP00000425501.1;ENSP00000423021.1;ENSP00000371483.3	ENSP00000425501.1	No
NaN	24.019	16	1747.84	6.558e-35	225.13	APETFDNITISREAQG	ENSP00000425501.1;ENSP00000423021.1;ENSP00000371483.3	ENSP00000425501.1	No
NaN	22.0043	13	1316.75	0.00051519	101.89	APEYAKAAGKLKA	ENSP00000388374.2;ENSP00000327801.4;ENSP00000461791.1;ENSP00000460741.1;ENSP00000458300.1;ENSP00000461718.1	ENSP00000388374.2	No
NaN	22.0938	14	1445.79	0.0096161	105.58	APEYAKAAGKLKAE	ENSP00000388374.2;ENSP00000327801.4;ENSP00000461791.1;ENSP00000460741.1;ENSP00000458300.1;ENSP00000461718.1	ENSP00000388374.2	No
NaN	25.4355	15	1502.81	3.6833e-10	131.86	APEYAKAAGKLKAEG	ENSP00000388374.2;ENSP00000327801.4;ENSP00000461791.1;ENSP00000460741.1;ENSP00000458300.1;ENSP00000461718.1	ENSP00000388374.2	No
NaN	23.7518	14	1630.89	0.027018	63.709	APEYEKIANILKDK	ENSP00000408628.1;ENSP00000286091.4	ENSP00000408628.1	No
NaN	23.3324	15	1745.92	0.019947	64.52	APEYEKIANILKDKD	ENSP00000408628.1;ENSP00000286091.4	ENSP00000408628.1	No
NaN	24.3	17	1940.03	0.0054274	69.522	APEYEKIANILKDKDPP	ENSP00000408628.1;ENSP00000286091.4	ENSP00000408628.1	No
26.9146	NaN	10	1132.6	0.053115	53.166	APFDRRATSL	ENSP00000478411.1;ENSP00000479994.1;ENSP00000483718.1;ENSP00000367863.3;ENSP00000367864.3;ENSP00000256996.3;ENSP00000482080.1	ENSP00000478411.1	No
24.6647	NaN	8	936.445	0.0015462	170.31	APFHSHEL	ENSP00000414358.1;ENSP00000312143.9	ENSP00000414358.1	No
26.041	NaN	10	1117.55	0.03028	91.087	APFQGDQRSL	ENSP00000313529.4;ENSP00000454095.1;ENSP00000453534.1;ENSP00000380073.3	ENSP00000313529.4	No
23.238	NaN	9	999.587	0.060665	76.847	APFQGRVLI	ENSP00000305790.5	ENSP00000305790.5	No
25.7379	NaN	9	863.439	0.0068898	139.92	APFTAGTSL	ENSP00000415779.3;ENSP00000344577.2	ENSP00000415779.3	No
21.0309	NaN	11	1081.66	0.03193	85.676	APGASKLRAVL	ENSP00000359342.1;ENSP00000359339.3	ENSP00000359342.1	No
24.2646	NaN	9	864.409	0.036679	92.491	APGDHGAQL	ENSP00000404263.2;ENSP00000329357.4	ENSP00000404263.2	No
24.4837	NaN	9	990.496	0.02383	102.51	APGEFRAIM	ENSP00000357456.3;ENSP00000431794.1;ENSP00000357459.4	ENSP00000357456.3	No
24.4681	NaN	13	1407.79	0.03125	65.179	APGGKINRPRTEL	ENSP00000435188.1;ENSP00000432316.1;ENSP00000432523.1	ENSP00000435188.1	No
23.6974	NaN	9	798.46	0.079428	68.383	APGGSKAVL	ENSP00000468638.1;ENSP00000465767.1	ENSP00000468638.1	No
25.6992	NaN	10	1093.55	0.010829	125.16	APGIRDHESL	ENSP00000357192.5;ENSP00000443120.1;ENSP00000349878.5;ENSP00000357189.5	ENSP00000357192.5	No
NaN	20.9592	15	1556.74	0.15521	39.266	APGKDTFYSLGSSLD	ENSP00000383691.3;ENSP00000383690.3	ENSP00000383691.3	No
27.9113	NaN	9	857.497	0.0607	76.825	APGKKTSGL	ENSP00000408880.2;ENSP00000368850.4;ENSP00000331310.5;ENSP00000452808.1;ENSP00000452717.1;ENSP00000453625.1;ENSP00000453432.1;ENSP00000453972.1;ENSP00000453351.1;ENSP00000453738.1;ENSP00000454030.1;ENSP00000454191.1	ENSP00000408880.2	No
26.1249	NaN	9	965.639	0.029761	97.602	APGKRILVL	ENSP00000473950.1;ENSP00000368881.3	ENSP00000473950.1	No
23.766	NaN	9	932.533	0.038825	103.83	APGLIKTSF	ENSP00000452645.1;ENSP00000326219.5;ENSP00000454099.1	ENSP00000452645.1	No
NaN	23.5305	22	2494.26	0.049185	41.912	APGNVEKYRVVYYPTRGGKPDE	ENSP00000297848.3;ENSP00000409461.1;ENSP00000311809.4;ENSP00000429123.1;ENSP00000443974.1;ENSP00000428851.1	ENSP00000297848.3	No
26.1388	NaN	9	923.519	0.064792	74.301	APGPGRKEL	ENSP00000440397.1;ENSP00000477391.1;ENSP00000267205.2	ENSP00000440397.1	No
23.405	NaN	9	913.458	0.082847	67.035	APGPITMDL	ENSP00000445185.1;ENSP00000444860.1;ENSP00000440560.1;ENSP00000228945.4;ENSP00000445450.1;ENSP00000437454.1;ENSP00000445263.1	ENSP00000445185.1	No
26.087	NaN	10	981.507	0.066059	70.919	APGPPGRSML	ENSP00000482277.1;ENSP00000482486.1;ENSP00000293677.5;ENSP00000479520.1	ENSP00000482277.1	No
26.3277	NaN	9	927.496	0.013909	113.1	APGQRVGML	ENSP00000379106.1;ENSP00000261646.5;ENSP00000348069.4	ENSP00000379106.1	No
23.7967	NaN	9	951.587	0.048909	84.097	APGQRVLVL	ENSP00000333266.3	ENSP00000333266.3	No
29.2738	NaN	9	923.53	0.080659	67.981	APGSARRPL	ENSP00000333298.4	ENSP00000333298.4	No
24.2784	NaN	9	803.403	0.0080847	135.87	APGSATTSL	ENSP00000341141.4	ENSP00000341141.4	No
23.1501	NaN	9	901.487	0.027873	98.997	APGSKTTQL	ENSP00000420957.1;ENSP00000264670.6	ENSP00000420957.1	No
22.794	NaN	10	979.581	0.03439	86.833	APGSVLPRAL	ENSP00000322650.6;ENSP00000356033.3	ENSP00000322650.6	No
24.0235	NaN	9	798.46	0.024572	101.72	APGVGKSAL	ENSP00000461995.1;ENSP00000462559.1;ENSP00000388744.1;ENSP00000299759.6	ENSP00000461995.1	No
26.3189	NaN	10	1034.56	0.021392	101.43	APHARNGLSL	ENSP00000340080.5;ENSP00000483016.1;ENSP00000401507.3;ENSP00000478368.1;ENSP00000342485.4;ENSP00000396554.1;ENSP00000349928.4;ENSP00000342750.5;ENSP00000413025.1;ENSP00000352123.5;ENSP00000331614.3	ENSP00000340080.5	No
NaN	23.067	15	1593.86	0.14058	40.751	APHDFANIKANVKVA	ENSP00000397873.2;ENSP00000249923.3	ENSP00000397873.2	No
21.8276	NaN	9	865.429	0.023107	103.29	APHEATAGI	ENSP00000376763.1;ENSP00000269122.3;ENSP00000479606.1;ENSP00000463068.2	ENSP00000376763.1	No
24.5923	NaN	9	939.529	0.07301	70.912	APHLVGPHL	ENSP00000405148.1;ENSP00000390528.1;ENSP00000410470.1;ENSP00000406424.1;ENSP00000272610.3;ENSP00000233379.4	ENSP00000405148.1	No
NaN	25.6076	24	2559.28	5.8589e-06	64.522	APHNPAPPTSTVIHIRSETSVPDH	ENSP00000473544.1;ENSP00000432108.1;ENSP00000382707.4	ENSP00000473544.1	No
NaN	23.8826	18	2018.92	0.0060675	64.65	APHPDQPEFTPVQDELEA	ENSP00000297848.3;ENSP00000247781.4	ENSP00000297848.3	No
NaN	23.2023	19	2149.96	3.1567e-07	107.65	APHPDQPEFTPVQDELEAM	ENSP00000297848.3;ENSP00000247781.4	ENSP00000297848.3	No
25.0279	NaN	9	1038.51	0.032798	98.523	APHSRETEL	ENSP00000279034.5;ENSP00000433939.1;ENSP00000237536.4	ENSP00000279034.5	No
28.2203	NaN	9	866.559	0.029936	97.473	APIAKVGVL	ENSP00000448463.1;ENSP00000448706.1;ENSP00000450087.1;ENSP00000450266.1;ENSP00000448779.1;ENSP00000340184.4;ENSP00000378400.3	ENSP00000448463.1	No
24.7963	NaN	9	988.534	0.011751	120.49	APIDKKGNF	ENSP00000217313.2;ENSP00000279022.2;ENSP00000463614.1;ENSP00000462171.1;ENSP00000441231.1;ENSP00000217652.3;ENSP00000464464.1;ENSP00000463559.1;ENSP00000383037.5;ENSP00000237500.5;ENSP00000464359.1	ENSP00000463614.1	No
NaN	25.9392	21	2460.33	0.010592	52.298	APIDKKGNFNYIEFTRILKHG	ENSP00000463614.1;ENSP00000462171.1;ENSP00000441231.1;ENSP00000217652.3;ENSP00000464464.1;ENSP00000463559.1;ENSP00000383037.5;ENSP00000237500.5;ENSP00000464359.1	ENSP00000463614.1	No
NaN	22.6602	21	2446.31	0.037635	44.587	APIDKKGNFNYVEFTRILKHG	ENSP00000217313.2;ENSP00000279022.2	ENSP00000217313.2	No
23.5384	NaN	9	955.509	0.039092	90.709	APIDRVGQT	ENSP00000483715.1;ENSP00000325376.2;ENSP00000472599.1;ENSP00000325732.2;ENSP00000470635.1	ENSP00000483715.1	No
23.8077	NaN	9	995.576	0.014781	112.17	APIEAQVRL	ENSP00000343054.3	ENSP00000343054.3	No
26.1661	NaN	10	1125.58	0.088423	61.999	APIQGNREEL	ENSP00000435495.1;ENSP00000431908.1;ENSP00000431520.1;ENSP00000482986.1;ENSP00000432655.1;ENSP00000318861.6	ENSP00000435495.1	No
27.8978	NaN	9	954.525	0.032565	95.531	APIQGSRNL	ENSP00000451696.1;ENSP00000338018.4;ENSP00000378446.1;ENSP00000437955.1	ENSP00000451696.1	No
26.7757	NaN	10	1067.61	0.014414	111.95	APIQGSRNLL	ENSP00000451696.1;ENSP00000338018.4;ENSP00000378446.1;ENSP00000437955.1	ENSP00000451696.1	No
21.4993	NaN	9	958.512	0.064736	74.335	APITYPQGL	ENSP00000462421.1;ENSP00000463590.1;ENSP00000385270.1;ENSP00000403778.1;ENSP00000385590.1;ENSP00000304283.4;ENSP00000249071.6	ENSP00000462421.1	No
23.8942	NaN	10	928.498	0.008099	121.74	APKANGTSAL	ENSP00000474710.1;ENSP00000475080.1;ENSP00000359024.5;ENSP00000385410.1	ENSP00000474710.1	No
22.919	NaN	9	918.429	0.017649	109.11	APKDSSSDL	ENSP00000262198.3	ENSP00000262198.3	No
NaN	NaN	16	1625.8	0.08746	44.765	APKGDEEGVPAVVIDM	ENSP00000381581.1;ENSP00000315757.2	ENSP00000381581.1	No
21.1173	NaN	9	864.543	0.067615	73.039	APKIGPLGL	ENSP00000441179.1;ENSP00000354739.5	ENSP00000441179.1	No
24.7023	NaN	9	899.508	0.01935	107.29	APKKSEAAV	ENSP00000441755.1;ENSP00000010132.5;ENSP00000439697.2	ENSP00000441755.1	No
24.8401	NaN	9	838.491	0.024982	101.28	APKPGGLSL	ENSP00000453882.1	ENSP00000453882.1	No
23.7328	NaN	9	1067.61	0.010369	128.12	APKPKWTQL	ENSP00000433156.1;ENSP00000474158.1;ENSP00000435496.1;ENSP00000436742.1;ENSP00000252984.6;ENSP00000368152.3	ENSP00000433156.1	No
25.4635	NaN	9	911.486	0.0031522	166.34	APKPQGPAF	ENSP00000387016.1;ENSP00000233668.5	ENSP00000387016.1	No
24.3162	NaN	9	1035.62	0.048672	84.244	APKPRLNQL	ENSP00000351137.3	ENSP00000351137.3	No
22.1164	NaN	9	857.424	0.047862	84.743	APKPSSNSA	ENSP00000475114.1;ENSP00000333114.5;ENSP00000360552.3	ENSP00000475114.1	No
23.7248	NaN	9	1045.59	0.060697	76.827	APKRDLSFL	ENSP00000352185.4	ENSP00000352185.4	No
28.6558	NaN	9	969.54	0.012469	116.37	APKRPPSAF	ENSP00000382412.1;ENSP00000369904.1;ENSP00000384678.1;ENSP00000382417.1;ENSP00000345347.5;ENSP00000343040.4;ENSP00000423001.1;ENSP00000404912.2;ENSP00000393448.2;ENSP00000296503.5	ENSP00000382412.1	No
23.6976	NaN	10	1116.61	0.047226	59.35	APKRPPSAFF	ENSP00000382412.1;ENSP00000369904.1;ENSP00000384678.1;ENSP00000382417.1;ENSP00000345347.5;ENSP00000343040.4;ENSP00000423001.1;ENSP00000404912.2;ENSP00000393448.2;ENSP00000296503.5	ENSP00000382412.1	No
23.6995	NaN	9	955.524	0.058484	78.192	APKRPPSGF	ENSP00000417027.1;ENSP00000410354.1;ENSP00000405601.1;ENSP00000442758.1;ENSP00000359393.3	ENSP00000417027.1	No
25.8521	NaN	10	972.488	0.023348	99.305	APKSGNTGEL	ENSP00000404325.2;ENSP00000357114.3;ENSP00000357113.4;ENSP00000352740.3;ENSP00000295809.7;ENSP00000342741.7	ENSP00000404325.2	No
27.0756	NaN	9	959.529	0.010321	128.28	APKSSKTEL	ENSP00000440851.2;ENSP00000439022.1;ENSP00000424814.2;ENSP00000423946.1;ENSP00000422217.2;ENSP00000281631.4	ENSP00000440851.2	No
23.6313	NaN	9	958.534	0.037511	85.212	APKVETTTL	ENSP00000429121.1;ENSP00000429662.2;ENSP00000429045.1;ENSP00000428256.1;ENSP00000427784.1;ENSP00000307046.4	ENSP00000429121.1	No
23.1091	NaN	9	951.503	0.0094317	131.3	APLDSIHSL	ENSP00000304592.2	ENSP00000304592.2	No
21.5912	NaN	9	978.611	0.037479	91.9	APLEKPIVL	ENSP00000470541.1;ENSP00000468941.1;ENSP00000470031.1;ENSP00000472684.1;ENSP00000470451.1;ENSP00000471398.1;ENSP00000270066.6	ENSP00000470541.1	No
21.7496	NaN	9	723.392	0.070263	71.995	APLGGAPAA	ENSP00000332265.6;ENSP00000453434.1;ENSP00000427151.2;ENSP00000351416.4	ENSP00000332265.6	No
23.7397	NaN	9	901.477	0.088509	64.803	APLGGRQGF	ENSP00000448397.1;ENSP00000446872.1	ENSP00000448397.1	No
23.8518	NaN	9	965.529	0.018258	108.46	APLHKSQSV	ENSP00000480559.1;ENSP00000406016.1;ENSP00000484271.1;ENSP00000408724.1;ENSP00000171887.4	ENSP00000480559.1	No
25.0788	NaN	9	1010.65	0.015452	127.02	APLLKKQTL	ENSP00000478667.1;ENSP00000347978.4;ENSP00000473384.1;ENSP00000442117.1	ENSP00000478667.1	No
21.287	NaN	9	942.565	0.048672	84.244	APLLRGAVF	ENSP00000371978.6;ENSP00000399232.2;ENSP00000384468.2;ENSP00000454487.1;ENSP00000344383.4;ENSP00000219476.3;ENSP00000454997.1	ENSP00000371978.6	No
24.2488	NaN	9	988.618	0.011073	124.37	APLLRHLGL	ENSP00000362684.3	ENSP00000362684.3	No
23.3868	NaN	9	1071.68	0.062536	74.415	APLLRKVYL	ENSP00000394369.1;ENSP00000392443.1;ENSP00000328287.6	ENSP00000394369.1	No
NaN	22.7313	14	1542.86	0.036915	59.607	APLNPIRNPIERPG	ENSP00000328566.2;ENSP00000328169.3	ENSP00000328566.2	No
22.921	NaN	9	924.503	0.085287	66.073	APLPDGRSL	ENSP00000300651.6;ENSP00000377828.3	ENSP00000300651.6	No
NaN	22.1419	19	2106.12	0.13692	37.624	APLPQDRGFLVVQGDPREL	ENSP00000260197.6	ENSP00000260197.6	No
28.0019	NaN	9	1069.61	0.0047155	145.04	APLQHRHVL	ENSP00000466835.2;ENSP00000466895.2;ENSP00000467679.1;ENSP00000300952.2	ENSP00000466835.2	No
24.1274	NaN	13	1287.73	0.0056991	83.948	APLRPAAPGQTPL	ENSP00000336931.3	ENSP00000336931.3	No
23.902	NaN	11	1199.61	0.025332	85.731	APLSEDQRTAL	ENSP00000256079.4;ENSP00000444520.1;ENSP00000446232.1	ENSP00000256079.4	No
22.8051	NaN	9	918.448	0.035484	93.374	APLSGSKEM	ENSP00000428362.1;ENSP00000429990.1;ENSP00000428943.1;ENSP00000297151.4	ENSP00000428362.1	No
22.6201	NaN	9	940.596	0.05518	80.229	APLSKSLLL	ENSP00000383911.3;ENSP00000347928.5;ENSP00000402249.1	ENSP00000383911.3	No
NaN	23.2384	12	1358.65	0.016983	82.505	APMFVMGVNHEK	ENSP00000380070.1;ENSP00000380068.1;ENSP00000229239.5;ENSP00000380065.1;ENSP00000478864.1;ENSP00000380067.1	ENSP00000380070.1	No
NaN	23.2918	13	1521.71	0.034428	63.611	APMFVMGVNHEKY	ENSP00000380070.1;ENSP00000380068.1;ENSP00000229239.5;ENSP00000380065.1;ENSP00000478864.1;ENSP00000380067.1	ENSP00000380070.1	No
NaN	28.1661	14	1636.74	0.00014187	110.66	APMFVMGVNHEKYD	ENSP00000380070.1;ENSP00000380068.1;ENSP00000229239.5;ENSP00000380065.1;ENSP00000478864.1;ENSP00000380067.1	ENSP00000380070.1	No
NaN	29.9446	15	1750.78	2.0349e-16	160.62	APMFVMGVNHEKYDN	ENSP00000380070.1;ENSP00000380068.1;ENSP00000229239.5;ENSP00000380065.1;ENSP00000478864.1;ENSP00000380067.1	ENSP00000380070.1	No
NaN	26.6252	16	1837.81	0.0028981	80.632	APMFVMGVNHEKYDNS	ENSP00000380070.1;ENSP00000380068.1;ENSP00000229239.5;ENSP00000380065.1;ENSP00000478864.1;ENSP00000380067.1	ENSP00000380070.1	No
25.0607	NaN	9	1017.6	0.011724	120.65	APMIKKIAF	ENSP00000390486.2;ENSP00000416123.2;ENSP00000415691.2;ENSP00000414615.2;ENSP00000390181.2;ENSP00000243326.4	ENSP00000390486.2	No
24.543	NaN	9	924.449	0.013619	113.41	APMSAAHQL	ENSP00000379915.2;ENSP00000349076.3	ENSP00000379915.2	No
23.1849	NaN	9	946.479	0.020174	106.42	APMSTLNTL	ENSP00000003084.6;ENSP00000389119.1	ENSP00000003084.6	No
27.4702	NaN	9	857.461	0.067795	72.968	APNAGKSTL	ENSP00000396125.2;ENSP00000464607.1;ENSP00000464402.2;ENSP00000254928.5	ENSP00000396125.2	No
24.7554	NaN	12	1231.6	0.016857	82.645	APNAGSRMTQTV	ENSP00000411960.2;ENSP00000425993.1;ENSP00000424940.1;ENSP00000424613.1;ENSP00000256216.6;ENSP00000420914.1;ENSP00000390208.3	ENSP00000411960.2	No
24.1603	NaN	11	1109.58	0.01968	91.867	APNDPRGGTLL	ENSP00000432060.1;ENSP00000362063.2;ENSP00000387996.2	ENSP00000432060.1	No
NaN	NaN	8	869.497	0.037135	103.35	APNLKSQL	ENSP00000316029.9	ENSP00000316029.9	No
26.0873	NaN	9	869.472	0.03228	95.741	APNLRGSGV	ENSP00000444304.1;ENSP00000445425.1;ENSP00000443442.1;ENSP00000228425.6;ENSP00000314724.8;ENSP00000438174.1;ENSP00000436498.1;ENSP00000437321.1;ENSP00000435469.1;ENSP00000299492.4	ENSP00000444304.1	No
22.7389	NaN	9	867.481	0.051576	82.452	APNPAKATV	ENSP00000484011.1;ENSP00000360857.1;ENSP00000353604.4;ENSP00000345425.6;ENSP00000323443.7;ENSP00000360893.3;ENSP00000360867.1;ENSP00000360922.2	ENSP00000484011.1	No
24.2824	NaN	11	1039.57	0.019121	92.051	APNPAKATVTA	ENSP00000484011.1;ENSP00000360857.1;ENSP00000353604.4;ENSP00000345425.6;ENSP00000323443.7;ENSP00000360893.3;ENSP00000360867.1;ENSP00000360922.2	ENSP00000484011.1	No
23.0419	NaN	13	1283.69	0.088119	53.683	APNPAKATVTAMI	ENSP00000484011.1;ENSP00000360857.1;ENSP00000353604.4;ENSP00000345425.6;ENSP00000323443.7;ENSP00000360893.3;ENSP00000360867.1;ENSP00000360922.2	ENSP00000484011.1	No
21.92	NaN	9	882.481	0.05345	81.297	APNPVVSSL	ENSP00000391114.1;ENSP00000271628.8	ENSP00000391114.1	No
24.3163	NaN	11	1321.73	0.088268	59.426	APNRRTKFVSF	ENSP00000362653.4;ENSP00000264051.3	ENSP00000362653.4	No
24.6574	NaN	9	937.535	0.012055	118.74	APNSRPALL	ENSP00000486323.1;ENSP00000427109.1;ENSP00000340878.4;ENSP00000262461.2	ENSP00000486323.1	No
NaN	23.1963	13	1549.75	0.00083955	99.531	APNTFKTLDSWRD	ENSP00000265062.3;ENSP00000417978.1	ENSP00000265062.3	No
NaN	27.2891	14	1678.8	1.3673e-26	219.42	APNTFKTLDSWRDE	ENSP00000265062.3;ENSP00000417978.1	ENSP00000265062.3	No
24.7918	NaN	9	1060.6	0.012583	107.29	APNYRLKSL	ENSP00000426283.1;ENSP00000427343.3;ENSP00000425944.3;ENSP00000339917.5	ENSP00000426283.1	No
22.9039	NaN	10	1024.51	0.086962	62.582	APPASRAPQM	ENSP00000378812.3	ENSP00000378812.3	No
29.5054	NaN	10	1166.62	0.042031	82.749	APPEYHRKAV	ENSP00000408880.2;ENSP00000368850.4;ENSP00000331310.5;ENSP00000452808.1;ENSP00000452717.1	ENSP00000408880.2	No
NaN	20.9585	13	1497.74	0.035092	63.283	APPKQEFLDIEDP	ENSP00000468296.1;ENSP00000467584.1;ENSP00000441724.1;ENSP00000262768.6	ENSP00000468296.1	No
23.6356	NaN	12	1391.75	0.020731	78.342	APPQIPDTRREL	ENSP00000394966.2;ENSP00000296214.5;ENSP00000362164.4;ENSP00000362166.2	ENSP00000394966.2	No
24.9227	NaN	9	914.461	0.05018	83.313	APPRPGSSF	ENSP00000390121.3;ENSP00000352308.5;ENSP00000464050.1;ENSP00000463561.1;ENSP00000374574.2	ENSP00000390121.3	No
24.8687	NaN	10	1035.61	0.032194	88.819	APPRTPLTAL	ENSP00000480976.1;ENSP00000367972.3	ENSP00000480976.1	No
NaN	24.2604	14	1634.85	0.044319	58.21	APPRYVMTTTTLER	ENSP00000452034.1;ENSP00000451975.1;ENSP00000425299.1;ENSP00000256383.4	ENSP00000452034.1	No
NaN	23.7046	15	1735.89	0.017539	66.246	APPRYVMTTTTLERT	ENSP00000452034.1;ENSP00000451975.1;ENSP00000425299.1;ENSP00000256383.4	ENSP00000452034.1	No
NaN	25.1422	16	1864.94	2.087e-10	127.88	APPRYVMTTTTLERTE	ENSP00000452034.1;ENSP00000451975.1;ENSP00000425299.1;ENSP00000256383.4	ENSP00000452034.1	No
22.7862	NaN	10	1102.72	0.076682	66.682	APPVLKRPIL	ENSP00000364354.3;ENSP00000364345.3;ENSP00000420608.1	ENSP00000364354.3	No
NaN	NaN	9	967.509	0.044104	81.296	APQETRGIP	ENSP00000457089.1;ENSP00000455995.1;ENSP00000279387.7	ENSP00000457089.1	No
25.0398	NaN	9	853.441	0.024845	101.43	APQGSRAAP	ENSP00000381271.4;ENSP00000386156.2	ENSP00000381271.4	No
24.1235	NaN	9	1026.59	0.069021	64.04	APQIRSRSL	ENSP00000360623.3;ENSP00000360621.1	ENSP00000360623.3	No
22.8717	NaN	9	1039.6	0.038267	91.318	APQLRETLL	ENSP00000475149.1;ENSP00000474859.1;ENSP00000265132.3	ENSP00000475149.1	No
27.464	NaN	9	976.582	0.03255	78.334	APQPAKPRL	ENSP00000365804.2;ENSP00000334061.5	ENSP00000365804.2	No
24.3365	NaN	9	1019.55	0.071032	71.692	APQRAHEVL	ENSP00000355827.5	ENSP00000355827.5	No
25.7048	NaN	9	982.52	0.026492	100.02	APQRSQSPL	ENSP00000410036.1;ENSP00000358081.3	ENSP00000410036.1	No
24.3111	NaN	9	898.43	0.061263	76.478	APQSAHAAF	ENSP00000362298.3	ENSP00000362298.3	No
25.8642	NaN	9	1017.52	0.061668	86.67	APQSFRAEL	ENSP00000376587.2;ENSP00000352456.3	ENSP00000376587.2	No
25.5048	NaN	8	835.455	0.03815	114.19	APQTHLGL	ENSP00000365147.4;ENSP00000401073.1;ENSP00000386685.1;ENSP00000386243.1;ENSP00000484568.1;ENSP00000386556.1;ENSP00000395153.1;ENSP00000264059.3	ENSP00000365147.4	No
26.1823	NaN	11	1111.63	0.040463	74.92	APRAAGTVKEL	ENSP00000363891.3;ENSP00000458273.1;ENSP00000437601.1	ENSP00000363891.3	No
27.4675	NaN	9	967.593	0.03858	91.087	APRAALTRL	ENSP00000305442.5	ENSP00000305442.5	No
25.0472	NaN	10	1001.51	0.010221	116.73	APRAASTESL	ENSP00000435119.1;ENSP00000434544.1;ENSP00000354316.6;ENSP00000347206.4	ENSP00000435119.1	No
25.397	NaN	9	985.582	0.022018	89.698	APRAFGVRL	ENSP00000481292.1;ENSP00000482992.1;ENSP00000481862.1	ENSP00000481292.1	No
25.8132	NaN	11	1115.5	0.063738	66.299	APRAGEQGEAM	ENSP00000349856.4;ENSP00000384606.1;ENSP00000388579.1	ENSP00000349856.4	No
25.3633	NaN	9	865.477	0.012481	116.3	APRAGPGQL	ENSP00000341905.5	ENSP00000341905.5	No
25.2918	NaN	10	1049.6	0.066633	70.69	APRAGQPLQL	ENSP00000486251.1;ENSP00000385062.1;ENSP00000384812.3;ENSP00000383950.3;ENSP00000380402.2;ENSP00000342333.3;ENSP00000411719.3	ENSP00000486251.1	No
25.2126	NaN	17	1595.87	0.065884	46.319	APRAIPTTGRGSSGVGL	ENSP00000229854.5;ENSP00000388647.3;ENSP00000480987.1;ENSP00000472940.1	ENSP00000229854.5	No
25.4771	NaN	11	1050.62	0.034089	79.474	APRALPGSAVL	ENSP00000398778.2;ENSP00000313385.4	ENSP00000398778.2	No
24.334	NaN	9	1005.64	0.07577	69.825	APRAPLRLL	ENSP00000385674.1;ENSP00000306448.4	ENSP00000385674.1	No
25.2222	NaN	11	1002.56	0.003637	113.5	APRAPPGPAGL	ENSP00000473607.1;ENSP00000473446.2;ENSP00000440901.1;ENSP00000263280.4;ENSP00000375777.1;ENSP00000470040.2;ENSP00000471354.2	ENSP00000473607.1	No
27.7869	NaN	9	956.544	0.027361	99.375	APRAVFPSI	ENSP00000355645.3;ENSP00000290378.4;ENSP00000386857.1;ENSP00000295137.3;ENSP00000402373.1;ENSP00000224784.6;ENSP00000386929.3;ENSP00000355644.3;ENSP00000392718.2;ENSP00000387176.1;ENSP00000410020.1;ENSP00000398239.1;ENSP00000396730.1;ENSP00000401032.1;ENSP00000399487.1;ENSP00000410706.2;ENSP00000387182.1;ENSP00000477968.1;ENSP00000461672.1;ENSP00000459124.1;ENSP00000458435.1;ENSP00000458162.1;ENS…	ENSP00000477968.1	No
22.1701	NaN	9	907.451	0.087217	65.313	APRDPPGQA	ENSP00000399304.1;ENSP00000333948.3	ENSP00000399304.1	No
26.1228	NaN	11	1169.6	0.070235	64.04	APREGISQEAL	ENSP00000316029.9	ENSP00000316029.9	No
23.4927	NaN	11	1057.52	0.041772	73.985	APREGQGSSAV	ENSP00000422634.1;ENSP00000282356.4	ENSP00000422634.1	No
25.8496	NaN	9	924.539	0.046405	85.642	APRELGLGL	ENSP00000468060.1;ENSP00000467614.1;ENSP00000466044.1;ENSP00000467278.1;ENSP00000262633.3	ENSP00000468060.1	No
23.4095	NaN	10	1123.58	0.083148	64.103	APREPFAHSL	ENSP00000386616.3	ENSP00000386616.3	No
22.4754	NaN	10	1049.55	0.059174	73.665	APREPSSPLP	ENSP00000300961.4	ENSP00000300961.4	No
23.9444	NaN	9	917.483	0.020524	106.04	APRFGGSRA	ENSP00000403085.2;ENSP00000462885.1;ENSP00000225792.5;ENSP00000440276.2;ENSP00000485764.1;ENSP00000463975.1;ENSP00000462206.1;ENSP00000464337.1;ENSP00000463168.1	ENSP00000403085.2	No
29.4898	NaN	9	1013.51	0.058553	78.149	APRGDKEEL	ENSP00000447979.1;ENSP00000479701.1;ENSP00000446978.1;ENSP00000436937.1;ENSP00000433747.1;ENSP00000008180.9;ENSP00000433177.1;ENSP00000446624.1;ENSP00000371648.3;ENSP00000450364.1;ENSP00000448683.1;ENSP00000437020.1;ENSP00000436929.2;ENSP00000432917.2;ENSP00000432850.2;ENSP00000432218.2;ENSP00000411958.3;ENSP00000405063.3;ENSP00000324742.5;ENSP00000447033.1;ENSP00000449147.1;ENSP00000448354.1;ENS…	ENSP00000447979.1	No
27.7469	NaN	10	926.53	0.011746	110.22	APRGKSGAAL	ENSP00000355759.5	ENSP00000355759.5	No
24.3034	NaN	9	913.498	0.056985	79.116	APRGNVTSL	ENSP00000353874.2;ENSP00000417517.1	ENSP00000353874.2	No
23.514	NaN	10	863.461	0.024063	98.457	APRGPAGPAA	ENSP00000395538.1;ENSP00000382452.4	ENSP00000395538.1	No
22.6551	NaN	9	977.541	0.055861	79.809	APRHGLQSL	ENSP00000365201.2;ENSP00000365175.4	ENSP00000365201.2	No
24.4315	NaN	9	940.488	0.067187	73.208	APRHGSLGF	ENSP00000416273.1;ENSP00000412713.1;ENSP00000415198.1;ENSP00000346001.3	ENSP00000416273.1	No
23.7088	NaN	10	1078.55	0.017259	111.74	APRHPSTNSL	ENSP00000358272.4	ENSP00000358272.4	No
24.0553	NaN	11	1345.65	0.027516	77.593	APRHVDRSDFF	ENSP00000376716.2;ENSP00000216277.8;ENSP00000450564.1;ENSP00000450437.1;ENSP00000451267.1;ENSP00000450812.1	ENSP00000376716.2	No
23.5688	NaN	10	1107.64	0.060189	73.26	APRHVTLTTL	ENSP00000341141.4	ENSP00000341141.4	No
24.6848	NaN	9	1017.53	0.011187	123.72	APRIESKSM	ENSP00000368831.2;ENSP00000422413.1	ENSP00000368831.2	No
26.1019	NaN	12	1203.73	0.0051165	90.906	APRIITGPAPVL	ENSP00000408382.3;ENSP00000408775.2;ENSP00000375973.2;ENSP00000354951.4;ENSP00000275262.7;ENSP00000354867.2;ENSP00000355094.3;ENSP00000442848.1;ENSP00000441773.1	ENSP00000408382.3	No
24.2807	NaN	8	855.493	0.064869	99.375	APRKGNTL	ENSP00000388400.2;ENSP00000364578.3;ENSP00000364574.5;ENSP00000414029.2;ENSP00000409389.1;ENSP00000397914.1	ENSP00000388400.2	No
26.3153	NaN	10	1032.57	0.071138	80.438	APRKGSFSAL	ENSP00000480367.1;ENSP00000364589.4	ENSP00000480367.1	No
24.4478	NaN	9	1010.59	0.062461	75.738	APRKKSPDL	ENSP00000470829.1;ENSP00000395298.1;ENSP00000253669.4	ENSP00000470829.1	No
24.7358	NaN	9	966.561	0.062425	75.761	APRKPANTL	ENSP00000215862.4;ENSP00000380763.2	ENSP00000215862.4	No
24.1373	NaN	9	976.582	0.06615	73.616	APRKPPQAL	ENSP00000233330.6;ENSP00000305298.5;ENSP00000272430.5	ENSP00000233330.6	No
24.4187	NaN	11	1153.69	0.003888	117.14	APRKQLATKAA	ENSP00000484841.1;ENSP00000484658.1;ENSP00000484095.1;ENSP00000483283.1;ENSP00000480826.1;ENSP00000476960.1;ENSP00000366999.1;ENSP00000352252.2;ENSP00000333277.1;ENSP00000466663.1;ENSP00000467165.1;ENSP00000355779.3;ENSP00000465403.1;ENSP00000468714.1;ENSP00000466020.1;ENSP00000465813.1;ENSP00000355781.1;ENSP00000355780.3;ENSP00000355778.1;ENSP00000254810.3;ENSP00000468484.1	ENSP00000484841.1	No
23.8542	NaN	13	1283.66	0.018211	62.338	APRKQPGGQSSTA	ENSP00000359198.3;ENSP00000359196.1	ENSP00000359198.3	No
24.7692	NaN	9	947.519	0.057958	83.265	APRKVSGSF	ENSP00000405415.1;ENSP00000297508.7	ENSP00000405415.1	No
30.0312	NaN	11	1226.62	0.0074233	108.35	APRLNSADRPM	ENSP00000462379.1	ENSP00000462379.1	No
23.7754	NaN	9	984.543	0.059958	77.282	APRLPSTML	ENSP00000248076.2	ENSP00000248076.2	No
25.4812	NaN	9	969.524	0.08737	65.252	APRLQSEVA	ENSP00000398505.2;ENSP00000455757.1;ENSP00000454541.1;ENSP00000457646.1;ENSP00000455805.1;ENSP00000414942.2;ENSP00000368075.5;ENSP00000330408.8;ENSP00000457844.1;ENSP00000455860.1;ENSP00000368076.6;ENSP00000438399.1	ENSP00000398505.2	No
24.8155	NaN	9	1009.64	0.034228	94.302	APRLRALTL	ENSP00000360682.3	ENSP00000360682.3	No
26.2271	NaN	11	1324.78	0.023302	78.655	APRNIHRHVIL	ENSP00000263347.7;ENSP00000455611.1;ENSP00000263346.8	ENSP00000263347.7	No
22.8839	NaN	9	905.508	0.082854	67.032	APRPAPVAQ	ENSP00000378812.3	ENSP00000378812.3	No
27.688	NaN	11	1117.64	0.020885	78.043	APRPASGPIRP	ENSP00000455009.1;ENSP00000376811.3;ENSP00000307889.5;ENSP00000438959.2;ENSP00000464612.1	ENSP00000455009.1	No
22.817	NaN	12	1230.72	0.016254	83.314	APRPASGPIRPI	ENSP00000455009.1;ENSP00000376811.3;ENSP00000307889.5;ENSP00000438959.2;ENSP00000464612.1	ENSP00000455009.1	No
25.9435	NaN	13	1329.79	3.2953e-05	117.93	APRPASGPIRPIV	ENSP00000455009.1;ENSP00000376811.3;ENSP00000307889.5;ENSP00000438959.2;ENSP00000464612.1	ENSP00000455009.1	No
26.5582	NaN	8	797.44	0.043778	111.01	APRPASSL	ENSP00000408070.1;ENSP00000215743.3;ENSP00000409860.1	ENSP00000408070.1	No
23.9126	NaN	10	1120.6	0.033798	73.951	APRPDHTKSI	ENSP00000314067.3	ENSP00000314067.3	No
29.0243	NaN	11	1271.65	0.03447	79.201	APRPDSRHHSL	ENSP00000400743.1;ENSP00000408689.1;ENSP00000379671.2;ENSP00000379667.1;ENSP00000305524.4;ENSP00000397402.3	ENSP00000400743.1	No
28.0825	NaN	9	919.535	0.017769	108.98	APRPGPRAV	ENSP00000387827.2;ENSP00000389478.2;ENSP00000249064.4;ENSP00000399536.1	ENSP00000387827.2	No
24.4544	NaN	13	1317.79	0.023446	69.03	APRPLPAGGRLTL	ENSP00000425081.1;ENSP00000247933.4	ENSP00000425081.1	No
23.9703	NaN	11	1107.59	0.033032	80.229	APRPLQAGPAM	ENSP00000452914.1	ENSP00000452914.1	No
23.4085	NaN	10	1067.52	0.084864	63.419	APRPPNSAQM	ENSP00000320291.3;ENSP00000464617.1;ENSP00000382372.3;ENSP00000349545.4	ENSP00000320291.3	No
27.5421	NaN	9	989.548	0.066027	73.665	APRPPPKPM	ENSP00000450339.1;ENSP00000348849.5	ENSP00000450339.1	No
25.4045	NaN	9	894.456	0.035484	93.374	APRPPSSSP	ENSP00000434429.1;ENSP00000437329.1;ENSP00000265636.4;ENSP00000265637.4;ENSP00000433565.1;ENSP00000431415.1;ENSP00000433058.1;ENSP00000377389.2;ENSP00000377390.3;ENSP00000433853.1;ENSP00000436209.1	ENSP00000434429.1	No
22.8422	NaN	10	993.561	0.07412	61.679	APRPSPAISV	ENSP00000346417.4;ENSP00000324422.5;ENSP00000400537.1	ENSP00000346417.4	No
24.6114	NaN	9	918.467	0.020206	106.38	APRPSTGPH	ENSP00000362744.4;ENSP00000415317.1;ENSP00000486252.1;ENSP00000250784.7	ENSP00000362744.4	No
25.6718	NaN	9	951.55	0.063313	75.213	APRPTIINA	ENSP00000349856.4;ENSP00000384606.1	ENSP00000349856.4	No
23.3332	NaN	9	1044.57	0.060322	77.058	APRPYSKQV	ENSP00000419446.2;ENSP00000417066.1;ENSP00000420257.1;ENSP00000418737.1;ENSP00000369249.3;ENSP00000418437.3	ENSP00000419446.2	No
29.8197	NaN	9	939.496	0.034282	94.262	APRQPGLMA	ENSP00000378812.3	ENSP00000378812.3	No
26.3526	NaN	11	1198.6	0.013992	99.442	APRQPGLMAQM	ENSP00000378812.3	ENSP00000378812.3	No
23.1612	NaN	11	1307.78	0.080601	67.334	APRRIRDVINV	ENSP00000462056.1;ENSP00000464685.1;ENSP00000487951.1;ENSP00000418449.1;ENSP00000418094.1;ENSP00000417343.1;ENSP00000295925.4;ENSP00000386158.4;ENSP00000424647.1;ENSP00000417237.1;ENSP00000423734.1;ENSP00000420277.1;ENSP00000383611.3;ENSP00000295926.3	ENSP00000462056.1	No
25.5647	NaN	12	1329.72	0.07387	54.259	APRRPTQGTVTF	ENSP00000472272.1;ENSP00000473738.1	ENSP00000472272.1	No
23.4917	NaN	10	1022.62	0.089299	60.59	APRSAKPALL	ENSP00000463651.1;ENSP00000405536.3;ENSP00000400217.2;ENSP00000200181.3	ENSP00000463651.1	No
25.2216	NaN	9	1025.67	0.030623	90.696	APRSKVKKI	ENSP00000426376.1;ENSP00000344950.5;ENSP00000314311.6;ENSP00000422626.1	ENSP00000426376.1	No
25.3084	NaN	9	1023.48	0.05892	77.923	APRSSYVNM	ENSP00000263103.1;ENSP00000362993.3	ENSP00000263103.1	No
24.5637	NaN	9	1086.63	0.057546	66.568	APRTIFQRV	ENSP00000252934.4	ENSP00000252934.4	No
23.9173	NaN	12	1256.68	0.056551	62.454	APRTTGTPRTSL	ENSP00000428733.1;ENSP00000429116.2;ENSP00000429948.2;ENSP00000428415.2;ENSP00000430382.2;ENSP00000429234.2;ENSP00000397904.2;ENSP00000430618.1;ENSP00000429377.1;ENSP00000401291.1;ENSP00000370879.3;ENSP00000430609.2;ENSP00000427866.1;ENSP00000416111.1;ENSP00000350977.3;ENSP00000265800.5	ENSP00000428733.1	No
33.0127	21.9517	9	898.524	0.024741	101.54	APRTVALTA	ENSP00000408146.2	ENSP00000408146.2	No
NaN	21.2573	10	1011.61	0.069808	69.423	APRTVALTAL	ENSP00000408146.2	ENSP00000408146.2	No
24.7695	NaN	12	1150.65	0.033029	70.908	APRVAGKEGPGL	ENSP00000279281.3	ENSP00000279281.3	No
26.9221	NaN	9	1024.6	0.083445	66.799	APRVLQQTL	ENSP00000369042.3	ENSP00000369042.3	No
27.5551	NaN	9	949.571	0.083743	66.682	APRVPVQAL	ENSP00000332265.6;ENSP00000453434.1;ENSP00000427151.2;ENSP00000351416.4	ENSP00000332265.6	No
25.9699	NaN	10	1136.62	0.075804	67.032	APRWGNPRAL	ENSP00000448001.1;ENSP00000448348.1;ENSP00000448790.1;ENSP00000415721.2;ENSP00000202917.5;ENSP00000388001.2	ENSP00000448001.1	No
24.2403	NaN	9	1054.59	0.044537	86.794	APRWVLSQV	ENSP00000375038.2;ENSP00000375005.2;ENSP00000479937.1;ENSP00000473987.1;ENSP00000375039.2;ENSP00000375025.2	ENSP00000375038.2	No
24.935	NaN	11	1226.65	0.0095462	105.46	APRYQHTGKAV	ENSP00000268296.4;ENSP00000454623.1;ENSP00000373854.2	ENSP00000268296.4	No
23.2147	NaN	9	972.539	0.07736	69.198	APRYSAPVI	ENSP00000355535.3;ENSP00000441845.1;ENSP00000355536.5	ENSP00000355535.3	No
NaN	24.3999	17	1799.83	0.00046284	94.203	APSADAPMFVMGVNHEK	ENSP00000380070.1;ENSP00000380068.1;ENSP00000229239.5;ENSP00000380065.1;ENSP00000478864.1;ENSP00000380067.1	ENSP00000380070.1	No
NaN	23.553	18	1962.9	0.00032089	89.484	APSADAPMFVMGVNHEKY	ENSP00000380070.1;ENSP00000380068.1;ENSP00000229239.5;ENSP00000380065.1;ENSP00000478864.1;ENSP00000380067.1	ENSP00000380070.1	No
NaN	25.5894	19	2077.92	4.0729e-10	116.29	APSADAPMFVMGVNHEKYD	ENSP00000380070.1;ENSP00000380068.1;ENSP00000229239.5;ENSP00000380065.1;ENSP00000478864.1;ENSP00000380067.1	ENSP00000380070.1	No
NaN	28.45	20	2191.97	1.3597e-22	151.63	APSADAPMFVMGVNHEKYDN	ENSP00000380070.1;ENSP00000380068.1;ENSP00000229239.5;ENSP00000380065.1;ENSP00000478864.1;ENSP00000380067.1	ENSP00000380070.1	No
NaN	25.9469	21	2279	2.1113e-16	136.49	APSADAPMFVMGVNHEKYDNS	ENSP00000380070.1;ENSP00000380068.1;ENSP00000229239.5;ENSP00000380065.1;ENSP00000478864.1;ENSP00000380067.1	ENSP00000380070.1	No
NaN	22.3335	22	2392.08	0.00062236	60.602	APSADAPMFVMGVNHEKYDNSL	ENSP00000380070.1;ENSP00000380068.1;ENSP00000229239.5;ENSP00000380065.1;ENSP00000478864.1;ENSP00000380067.1	ENSP00000380070.1	No
24.4667	NaN	9	846.408	0.010984	124.89	APSASSSQL	ENSP00000481109.1;ENSP00000479068.1	ENSP00000481109.1	No
24.3532	NaN	11	1247.65	0.017559	94.692	APSDLRTIQTF	ENSP00000479592.1;ENSP00000458416.1;ENSP00000461442.1;ENSP00000414607.2;ENSP00000322579.3	ENSP00000479592.1	No
24.7095	NaN	10	1185.63	0.081623	64.711	APSDPRLRQF	ENSP00000287641.3	ENSP00000287641.3	No
25.0066	NaN	10	1211.62	0.036555	85.676	APSEYRYTLL	ENSP00000262455.6	ENSP00000262455.6	No
24.9722	NaN	11	1125.65	0.054035	74.92	APSGTRVVQVL	ENSP00000484352.1;ENSP00000312070.3	ENSP00000484352.1	No
25.0135	NaN	9	840.471	0.012469	116.37	APSKPAASI	ENSP00000283131.3	ENSP00000283131.3	No
27.4237	NaN	11	1155.7	0.00062886	163.88	APSKSRLLATL	ENSP00000391933.2;ENSP00000415941.2;ENSP00000420212.1;ENSP00000396688.2	ENSP00000391933.2	No
28.5442	NaN	9	946.516	0.014556	112.41	APSKTSLIM	ENSP00000484963.1;ENSP00000417941.2;ENSP00000333560.4;ENSP00000418225.1;ENSP00000482847.1;ENSP00000417857.1;ENSP00000418883.1;ENSP00000418524.1;ENSP00000419393.1;ENSP00000418102.1;ENSP00000318902.4;ENSP00000420736.1;ENSP00000484803.1	ENSP00000484963.1	No
24.2185	NaN	8	820.444	0.063716	99.919	APSLHPSL	ENSP00000419692.1	ENSP00000419692.1	No
25.1261	NaN	9	917.497	0.027681	99.139	APSLKNAAF	ENSP00000358737.3	ENSP00000358737.3	No
22.8553	NaN	9	837.496	0.050222	83.287	APSLVAPAL	ENSP00000364721.5	ENSP00000364721.5	No
23.3297	NaN	9	860.443	0.044738	86.67	APSMGAKSL	ENSP00000355890.3	ENSP00000355890.3	No
NaN	22.5728	15	1535.87	0.019731	64.675	APSPIIKFPGDVAPK	ENSP00000219070.4	ENSP00000219070.4	No
23.1278	NaN	9	892.502	0.065321	73.975	APSPLQPAL	ENSP00000262962.6	ENSP00000262962.6	No
22.6188	NaN	9	857.449	0.054802	80.462	APSPLSSSL	ENSP00000369039.1;ENSP00000369020.4;ENSP00000369049.3;ENSP00000380921.3	ENSP00000369039.1	No
23.6191	NaN	9	837.46	0.05345	81.297	APSPPLSGL	ENSP00000457087.1;ENSP00000456602.1;ENSP00000456775.1;ENSP00000398074.3;ENSP00000317579.2	ENSP00000457087.1	No
NaN	NaN	9	967.534	0.014137	109.48	APSPQKLDL	ENSP00000295743.4;ENSP00000388620.1	ENSP00000295743.4	No
28.3763	NaN	9	936.539	0.017649	109.11	APSPRPLSL	ENSP00000467207.1;ENSP00000374046.3;ENSP00000347583.1	ENSP00000467207.1	No
25.2868	NaN	11	1108.51	0.039822	75.378	APSPSSSRSSF	ENSP00000484678.1;ENSP00000334040.7	ENSP00000484678.1	No
23.6869	NaN	9	896.533	0.02431	102	APSPTALKL	ENSP00000258484.6	ENSP00000258484.6	No
23.6109	NaN	9	948.576	0.023638	102.72	APSPVIPRL	ENSP00000340271.5	ENSP00000340271.5	No
23.0173	NaN	9	957.467	0.064844	74.269	APSQGHKSF	ENSP00000389913.3	ENSP00000389913.3	No
23.9287	NaN	9	881.472	0.048146	84.568	APSQGRPGL	ENSP00000483630.1;ENSP00000355180.3	ENSP00000483630.1	No
25.2391	NaN	10	1095.64	0.058621	66.27	APSQQRLVVV	ENSP00000459523.1;ENSP00000456733.1;ENSP00000456701.1;ENSP00000457058.1;ENSP00000444008.1;ENSP00000251588.2	ENSP00000459523.1	No
26.9046	NaN	9	1054.55	0.0027692	174.16	APSQQRQQI	ENSP00000460348.1;ENSP00000304350.6	ENSP00000460348.1	No
25.1343	NaN	10	1125.59	0.0075779	130.56	APSQQRQQIA	ENSP00000460348.1;ENSP00000304350.6	ENSP00000460348.1	No
27.9994	NaN	9	943.491	0.04046	89.698	APSRNGMVL	ENSP00000455009.1;ENSP00000376811.3;ENSP00000307889.5;ENSP00000438959.2;ENSP00000464612.1;ENSP00000457174.1	ENSP00000455009.1	No
NaN	NaN	9	842.425	0.042369	82.279	APSSARASP	ENSP00000404179.1;ENSP00000410746.1;ENSP00000397412.1;ENSP00000412834.1	ENSP00000404179.1	No
24.3487	NaN	10	991.545	0.026128	102.62	APSSPRPALP	ENSP00000465680.1;ENSP00000264832.2;ENSP00000413124.2	ENSP00000465680.1	No
21.908	NaN	9	821.377	0.045684	86.086	APSSSSSSL	ENSP00000365435.3	ENSP00000365435.3	No
22.9407	NaN	10	986.449	0.055239	75.692	APSSVAHTSM	ENSP00000370380.1;ENSP00000435013.1;ENSP00000396925.1;ENSP00000416937.1;ENSP00000370384.5	ENSP00000370380.1	No
NaN	21.9852	16	1779.04	0.015456	63.682	APSTMKIKIIAPPERK	ENSP00000355645.3;ENSP00000290378.4;ENSP00000386857.1;ENSP00000295137.3;ENSP00000402373.1;ENSP00000224784.6;ENSP00000386929.3;ENSP00000355644.3;ENSP00000477968.1;ENSP00000461672.1;ENSP00000459124.1;ENSP00000458435.1;ENSP00000458162.1;ENSP00000349960.4;ENSP00000331514.2	ENSP00000477968.1	No
23.2869	NaN	10	997.556	0.030643	90.657	APSTPGRISL	ENSP00000296043.6	ENSP00000296043.6	No
23.6745	NaN	9	916.477	0.078402	68.787	APSYGARPV	ENSP00000373489.2;ENSP00000373487.3;ENSP00000447278.1	ENSP00000373489.2	No
NaN	24.3255	13	1420.76	3.6432e-07	137.8	APTFNVTVTKTDK	ENSP00000225655.5;ENSP00000465019.1	ENSP00000225655.5	No
23.8598	NaN	9	913.535	0.037524	79.474	APTGAKRTL	ENSP00000170168.3	ENSP00000170168.3	No
23.216	NaN	9	964.545	0.072993	62.823	APTGHTLRL	ENSP00000468450.1;ENSP00000481254.1;ENSP00000466379.1;ENSP00000349887.3	ENSP00000468450.1	No
21.4755	NaN	9	896.497	0.018466	108.24	APTIASQPL	ENSP00000321631.3;ENSP00000386559.2;ENSP00000283635.3	ENSP00000321631.3	No
NaN	22.2403	19	1906.99	4.1129e-15	132.59	APTILDIAGLDTPPDVDGK	ENSP00000480454.1;ENSP00000403040.2;ENSP00000390315.3;ENSP00000385704.4;ENSP00000260128.4	ENSP00000480454.1	No
25.5845	NaN	10	971.565	0.024252	98.233	APTIVGKSSL	ENSP00000473655.1;ENSP00000399457.3;ENSP00000364188.3;ENSP00000475634.1	ENSP00000473655.1	No
24.5209	NaN	9	837.496	0.045684	86.086	APTLGPAVI	ENSP00000315554.3	ENSP00000315554.3	No
26.107	NaN	9	920.544	0.041212	89.142	APTPARPVL	ENSP00000434239.1;ENSP00000436917.1;ENSP00000433796.1;ENSP00000433583.1;ENSP00000431965.1;ENSP00000436768.1;ENSP00000435820.1;ENSP00000434728.1;ENSP00000385961.1;ENSP00000333638.2	ENSP00000434239.1	No
25.2953	NaN	11	1121.62	0.035235	81.548	APTPPGLRNSL	ENSP00000468638.1;ENSP00000294618.6	ENSP00000468638.1	No
25.7089	NaN	10	1094.64	0.072817	67.334	APTPRIKAEL	ENSP00000265284.6;ENSP00000365735.2;ENSP00000365720.4;ENSP00000365727.4;ENSP00000465292.1;ENSP00000413107.2;ENSP00000392427.2;ENSP00000468279.1;ENSP00000392869.2;ENSP00000262953.5;ENSP00000466542.1;ENSP00000365655.2;ENSP00000365682.3	ENSP00000265284.6	No
22.7439	NaN	9	813.423	0.0080847	135.87	APTPSTAAV	ENSP00000417138.1;ENSP00000361508.3;ENSP00000411671.2;ENSP00000361497.1;ENSP00000335290.4	ENSP00000417138.1	No
22.6509	NaN	8	700.376	0.044614	110.54	APTSAAAL	ENSP00000486090.1;ENSP00000358568.1;ENSP00000358574.4;ENSP00000407442.3;ENSP00000358571.1;ENSP00000340956.4;ENSP00000358566.1;ENSP00000355191.3	ENSP00000486090.1	No
23.9487	NaN	9	941.566	0.047185	85.161	APTVRSKAL	ENSP00000431612.2;ENSP00000434168.2;ENSP00000433681.2	ENSP00000431612.2	No
NaN	22.8715	13	1399.73	0.0066512	83.204	APVDFSKIDPSKP	ENSP00000482455.1;ENSP00000453430.1;ENSP00000261758.4	ENSP00000482455.1	No
22.5425	NaN	9	753.402	0.01985	106.76	APVGGSPGL	ENSP00000378499.3;ENSP00000369719.3;ENSP00000262518.4	ENSP00000378499.3	No
25.1248	NaN	9	757.397	0.0032466	148.21	APVGSGSAL	ENSP00000338608.7;ENSP00000311280.5	ENSP00000338608.7	No
NaN	23.881	11	1150.58	0.049229	71.342	APVIHQEMIGG	ENSP00000245907.4	ENSP00000245907.4	No
NaN	22.6702	12	1263.66	0.15993	48.283	APVIHQEMIGGL	ENSP00000245907.4	ENSP00000245907.4	No
NaN	24.8698	13	1419.77	0.00019412	110.15	APVIHQEMIGGLR	ENSP00000245907.4	ENSP00000245907.4	No
23.4368	NaN	10	979.581	0.049954	78.516	APVIRPGGTL	ENSP00000437271.1;ENSP00000350990.3	ENSP00000437271.1	No
25.2797	NaN	9	971.511	0.012795	114.5	APVKDMAQL	ENSP00000379083.3;ENSP00000353375.6;ENSP00000407602.2	ENSP00000379083.3	No
NaN	22.1458	13	1350.91	0.15552	50.786	APVKKLVVKGGKK	ENSP00000346088.3	ENSP00000346088.3	No
26.4927	NaN	9	848.512	0.010292	128.38	APVKPGPAL	ENSP00000431604.1;ENSP00000436645.1;ENSP00000435269.1;ENSP00000379762.2;ENSP00000314910.4;ENSP00000433112.1	ENSP00000431604.1	No
23.7705	NaN	9	903.518	0.010292	128.38	APVLPHTAV	ENSP00000454344.1;ENSP00000397913.1;ENSP00000455529.1;ENSP00000339712.4;ENSP00000369666.2;ENSP00000437821.1;ENSP00000445196.2;ENSP00000366269.3;ENSP00000366271.3	ENSP00000454344.1	No
23.8376	NaN	9	877.491	0.0014017	175.94	APVPPPTSL	ENSP00000454589.1;ENSP00000455998.1;ENSP00000267978.4;ENSP00000479988.1	ENSP00000454589.1	No
24.0408	NaN	9	892.513	0.044537	86.794	APVSPRPGL	ENSP00000406833.1;ENSP00000360475.4	ENSP00000406833.1	No
25.7722	NaN	9	874.476	0.054842	80.438	APVSSKSSL	ENSP00000486090.1;ENSP00000358568.1;ENSP00000358574.4;ENSP00000407442.3;ENSP00000358571.1;ENSP00000340956.4;ENSP00000358572.4;ENSP00000358566.1;ENSP00000355191.3	ENSP00000486090.1	No
23.2565	NaN	9	1052.54	0.014991	127.84	APWKPTWPA	ENSP00000435951.1	ENSP00000435951.1	No
23.6224	NaN	9	1104.5	0.04368	87.323	APWQERSTM	ENSP00000433209.1;ENSP00000262580.4;ENSP00000433958.1	ENSP00000433209.1	No
24.7649	NaN	9	990.459	0.0026921	149.4	APYGNPKNM	ENSP00000348852.4;ENSP00000064778.4;ENSP00000390501.2	ENSP00000348852.4	No
NaN	22.01	11	1202.55	0.089641	59.245	APYIPSTDPQD	ENSP00000462352.1;ENSP00000463022.1;ENSP00000464054.1;ENSP00000463476.1;ENSP00000462943.1;ENSP00000463455.1;ENSP00000463027.1	ENSP00000462352.1	No
25.2753	NaN	10	1101.58	0.017259	111.17	APYRDLPASL	ENSP00000379915.2;ENSP00000349076.3	ENSP00000379915.2	No
22.5631	NaN	10	1127.6	0.042587	82.452	APYRPPDISL	ENSP00000462109.1;ENSP00000387593.2;ENSP00000374171.4	ENSP00000462109.1	No
25.1527	NaN	11	1179.59	0.0035201	113.66	APYRTQSSASL	ENSP00000311747.4	ENSP00000311747.4	No
29.3887	NaN	9	1058.59	0.0025741	149.65	APYSRPKQL	ENSP00000421592.2	ENSP00000421592.2	No
23.8348	NaN	9	1064.56	0.047862	84.743	AQAESLRYK	ENSP00000433155.1;ENSP00000437105.1;ENSP00000431737.1;ENSP00000433421.1;ENSP00000436971.1;ENSP00000434643.1;ENSP00000433821.1;ENSP00000278572.6	ENSP00000433155.1	No
NaN	21.9798	14	1378.72	0.013814	57.328	AQAQYSAAVAKGKS	ENSP00000384425.1;ENSP00000266041.4;ENSP00000417824.1	ENSP00000384425.1	No
NaN	23.6194	15	1449.76	0.00070187	100.45	AQAQYSAAVAKGKSA	ENSP00000384425.1;ENSP00000266041.4;ENSP00000417824.1	ENSP00000384425.1	No
NaN	27.2797	16	1506.78	0.0020031	106.01	AQAQYSAAVAKGKSAG	ENSP00000384425.1;ENSP00000266041.4;ENSP00000417824.1	ENSP00000384425.1	No
NaN	22.1017	14	1683.87	0.0001998	109.15	AQEAVKLYNNHEIR	ENSP00000484577.1;ENSP00000347380.6;ENSP00000358635.3	ENSP00000484577.1	No
NaN	23.6497	16	1827.92	1.5995e-10	130.98	AQEAVKLYNNHEIRSG	ENSP00000484577.1;ENSP00000347380.6;ENSP00000358635.3	ENSP00000484577.1	No
NaN	22.9413	16	1834.05	0.067234	47.545	AQELSRSPRLPLRKPS	ENSP00000356061.2;ENSP00000356064.3	ENSP00000356061.2	No
26.7642	NaN	9	1121.62	0.018888	95.502	AQESKIRYK	ENSP00000275418.7;ENSP00000251527.5;ENSP00000481296.1	ENSP00000275418.7	No
NaN	22.802	15	1467.8	2.715e-10	134.3	AQGALANIAVDKANL	ENSP00000364121.5;ENSP00000378786.2	ENSP00000364121.5	No
NaN	25.2947	16	1596.85	4.0532e-22	196.02	AQGALANIAVDKANLE	ENSP00000364121.5;ENSP00000378786.2	ENSP00000364121.5	No
NaN	19.8988	17	1709.93	0.13704	48.948	AQGALANIAVDKANLEI	ENSP00000364121.5;ENSP00000378786.2	ENSP00000364121.5	No
NaN	22.2251	15	1673.9	0.029668	59.426	AQGLSIEQTMLKDLK	ENSP00000365903.3;ENSP00000393843.3;ENSP00000365908.3	ENSP00000365903.3	No
22.7232	NaN	14	1508.79	0.03218	58.268	AQINQGESITHALK	ENSP00000361888.1;ENSP00000361884.1;ENSP00000344832.3;ENSP00000361891.3;ENSP00000361883.3;ENSP00000361878.2;ENSP00000398877.1	ENSP00000361888.1	No
24.1286	NaN	9	1062.65	0.026624	99.919	AQKQLILLH	ENSP00000277531.4;ENSP00000384610.1	ENSP00000277531.4	No
NaN	22.0052	17	1642.82	0.105	42.338	AQLGGPEAAKSDETAAK	ENSP00000248553.6	ENSP00000248553.6	No
27.4984	NaN	9	999.571	0.0016881	169.12	AQNAKVIEK	ENSP00000320345.4;ENSP00000441786.1	ENSP00000320345.4	No
25.7151	NaN	9	1027.53	0.0082463	178.3	AQNEPLTQK	ENSP00000382703.1;ENSP00000286835.7;ENSP00000402377.2	ENSP00000382703.1	No
23.368	NaN	9	980.577	0.041238	89.123	AQNGIPLRI	ENSP00000481101.1;ENSP00000478744.1;ENSP00000480676.1	ENSP00000481101.1	No
NaN	24.6026	15	1742.02	0.0036047	87.02	AQSLKEMVSKLKKPR	ENSP00000466574.1;ENSP00000466358.1;ENSP00000467362.1;ENSP00000270776.8	ENSP00000466574.1	No
NaN	24.8449	14	1646.92	0.15605	42.001	AQVELLLHRQRDLG	ENSP00000316681.6	ENSP00000316681.6	No
23.2601	NaN	9	1124.65	0.083743	69.423	AQWQKVLPR	ENSP00000467546.1;ENSP00000354762.5	ENSP00000467546.1	No
26.5726	NaN	9	1042.56	0.016944	109.86	AQYGNILKH	ENSP00000387305.1;ENSP00000295119.4	ENSP00000387305.1	No
29.5449	NaN	9	826.466	0.012331	117.16	ARAALSAAP	ENSP00000379110.3	ENSP00000379110.3	No
NaN	22.8298	14	1424.76	0.0051308	83.869	ARAIVAIENPADVS	ENSP00000410848.1;ENSP00000346067.4;ENSP00000396716.2;ENSP00000389351.1	ENSP00000410848.1	No
23.3672	NaN	9	854.425	0.07736	69.198	ARAPPGSEA	ENSP00000467999.1;ENSP00000466222.1;ENSP00000343552.5	ENSP00000467999.1	No
25.7188	NaN	9	957.551	0.0050641	144.29	ARARPPPPP	ENSP00000332118.2	ENSP00000332118.2	No
NaN	24.8449	15	1716.83	0.0063432	69.349	ARDDYKTLINAEDPP	ENSP00000268182.5;ENSP00000488618.1;ENSP00000453181.1	ENSP00000268182.5	No
NaN	24.0268	16	1847.87	0.016191	63.037	ARDDYKTLINAEDPPM	ENSP00000268182.5;ENSP00000488618.1;ENSP00000453181.1	ENSP00000268182.5	No
NaN	26.6768	16	2033.88	0.043229	53.981	ARDMWRAYSDMREANY	ENSP00000432370.1;ENSP00000416716.2;ENSP00000435659.1;ENSP00000437162.1;ENSP00000436866.1;ENSP00000436126.1;ENSP00000384906.2;ENSP00000348918.4;ENSP00000256733.4;ENSP00000485552.1	ENSP00000432370.1	No
NaN	23.6524	15	1821.97	0.00070187	100.45	AREEFRPTIYSNVIK	ENSP00000400717.2	ENSP00000400717.2	No
NaN	24.8088	16	1879	1.9272e-10	128.9	AREEFRPTIYSNVIKG	ENSP00000400717.2	ENSP00000400717.2	No
25.081	NaN	9	932.508	0.027873	98.997	ARFGISSVP	ENSP00000447000.1;ENSP00000449409.1;ENSP00000337632.3;ENSP00000447690.1	ENSP00000447000.1	No
23.2075	NaN	9	876.482	0.071919	71.342	ARFGTAIAA	ENSP00000282588.5	ENSP00000282588.5	No
26.5211	NaN	9	1102.54	0.091867	63.48	ARFNEQIEP	ENSP00000418808.1;ENSP00000283875.5	ENSP00000418808.1	No
28.8471	NaN	9	965.493	0.051919	82.241	ARFSQTVSA	ENSP00000354294.4;ENSP00000303963.8;ENSP00000457279.1;ENSP00000463301.1;ENSP00000455207.1;ENSP00000454599.1	ENSP00000354294.4	No
NaN	24.5573	14	1536.81	0.0034413	87.498	ARGIVVYTGDRTVM	ENSP00000358508.4;ENSP00000445306.1;ENSP00000295598.5	ENSP00000358508.4	No
NaN	22.8171	15	1593.83	0.074476	48.177	ARGIVVYTGDRTVMG	ENSP00000358508.4;ENSP00000445306.1;ENSP00000295598.5	ENSP00000358508.4	No
NaN	25.4062	15	1656.04	0.0020246	86.803	ARGPKKHLKRVAAPK	ENSP00000362744.4;ENSP00000415317.1;ENSP00000486252.1;ENSP00000250784.7	ENSP00000362744.4	No
NaN	28.0776	16	1905.94	0.030748	57.328	ARGSRRYSWVSEEPLN	ENSP00000400445.2	ENSP00000400445.2	No
27.4716	NaN	9	972.587	0.069899	72.138	ARHGLPLLP	ENSP00000415322.1;ENSP00000407954.1;ENSP00000393423.1;ENSP00000407832.1;ENSP00000395554.1;ENSP00000415989.2;ENSP00000378823.2;ENSP00000414434.2;ENSP00000378824.2;ENSP00000400922.2;ENSP00000406445.1;ENSP00000341938.6	ENSP00000415322.1	No
NaN	23.8002	15	1725.89	0.00023788	109.22	ARHLLIQEVDATSHH	ENSP00000251582.7	ENSP00000251582.7	No
23.4086	NaN	9	936.441	0.04826	84.498	ARHSDSPAP	ENSP00000418983.1	ENSP00000418983.1	No
23.4185	NaN	9	918.565	0.053313	81.381	ARIGLVPPP	ENSP00000489407.1;ENSP00000489147.1	ENSP00000489407.1	No
23.1501	NaN	9	784.456	0.01135	122.79	ARLAAAAAA	ENSP00000478837.1	ENSP00000478837.1	No
29.1849	NaN	9	922.56	0.04368	87.323	ARLALSPVP	ENSP00000245862.2;ENSP00000006750.3;ENSP00000376544.3	ENSP00000245862.2	No
24.4713	NaN	9	951.489	0.051576	71.614	ARLGSQHSP	ENSP00000440101.1;ENSP00000439646.2;ENSP00000365307.5;ENSP00000365336.1;ENSP00000365340.4;ENSP00000365308.3;ENSP00000365330.1;ENSP00000365309.2;ENSP00000352114.4;ENSP00000365310.3;ENSP00000279599.8;ENSP00000365312.2	ENSP00000440101.1	No
26.2181	NaN	9	948.576	0.011611	121.29	ARLPVLSPP	ENSP00000365567.3	ENSP00000365567.3	No
NaN	27.1388	13	1472.8	0.085436	54.066	ARMLVELSKAQDI	ENSP00000377958.3	ENSP00000377958.3	No
25.2908	NaN	9	939.46	0.086294	65.676	ARMPNSPAP	ENSP00000358062.3;ENSP00000488010.1	ENSP00000358062.3	No
NaN	20.6441	14	1572.8	0.02272	54.598	ARNFGSVQFVASYK	ENSP00000444332.1;ENSP00000456281.1;ENSP00000268150.8	ENSP00000444332.1	No
24.8769	NaN	9	1068.57	0.041212	87.639	ARNKENLQP	ENSP00000358953.4	ENSP00000358953.4	No
25.2262	NaN	9	945.478	0.080447	67.981	ARPNTHPGP	ENSP00000404923.2	ENSP00000404923.2	No
26.5619	NaN	8	923.53	0.017219	133.12	ARPPSRQL	ENSP00000302139.4	ENSP00000302139.4	No
22.6657	NaN	10	943.509	0.046767	80.219	ARPVSSAASV	ENSP00000373489.2;ENSP00000373487.3;ENSP00000447278.1	ENSP00000373489.2	No
29.4382	NaN	9	950.493	0.05266	81.784	ARVPNSNPP	ENSP00000486563.1;ENSP00000364200.1;ENSP00000336962.4;ENSP00000379526.1;ENSP00000364209.1;ENSP00000364198.1;ENSP00000364193.2;ENSP00000218439.4	ENSP00000486563.1	No
24.564	NaN	8	1002.49	0.048683	108.24	ARYVFSNF	ENSP00000371978.6;ENSP00000399232.2;ENSP00000384468.2;ENSP00000454487.1;ENSP00000344383.4;ENSP00000219476.3	ENSP00000371978.6	No
23.2634	NaN	9	785.465	0.067615	73.039	ASAAAALVL	ENSP00000316029.9	ENSP00000316029.9	No
22.5996	NaN	9	956.548	0.089876	64.265	ASAPRLMVL	ENSP00000342408.6;ENSP00000261443.5;ENSP00000432958.1;ENSP00000351329.4;ENSP00000358543.1;ENSP00000481762.1;ENSP00000407724.2;ENSP00000431297.1	ENSP00000342408.6	No
22.4564	NaN	9	856.502	0.071825	71.379	ASATVAIPK	ENSP00000375837.2;ENSP00000375836.1;ENSP00000312042.4;ENSP00000399139.2;ENSP00000362389.4;ENSP00000387782.1;ENSP00000405109.1;ENSP00000403807.1;ENSP00000393766.1	ENSP00000375837.2	No
23.287	NaN	9	934.44	0.047016	85.265	ASDAAPLQY	ENSP00000466975.1;ENSP00000465477.2;ENSP00000467037.1;ENSP00000381736.5;ENSP00000282050.2	ENSP00000466975.1	No
24.6935	NaN	9	1095.53	0.008768	133.55	ASDFQPLRY	ENSP00000395547.1;ENSP00000262366.3	ENSP00000395547.1	No
23.0976	NaN	10	1043.51	0.042178	82.671	ASDLSQPDLV	ENSP00000339889.5;ENSP00000259335.4	ENSP00000339889.5	No
22.8353	NaN	9	1045.56	0.0080913	135.84	ASDMLIRQL	ENSP00000434004.1;ENSP00000434444.1;ENSP00000434333.1;ENSP00000436225.1;ENSP00000436868.1;ENSP00000431150.1;ENSP00000261973.7	ENSP00000434004.1	No
24.2625	NaN	9	914.507	0.044618	86.744	ASDPATKLL	ENSP00000384537.2;ENSP00000253332.1	ENSP00000384537.2	No
23.3952	NaN	9	865.382	0.011073	124.37	ASDPGTATF	ENSP00000353219.4;ENSP00000351354.4;ENSP00000466389.1;ENSP00000467785.1;ENSP00000380781.2	ENSP00000353219.4	No
NaN	23.118	20	2111.13	2.6146e-05	79.511	ASDPILYRPVAVALDTKGPE	ENSP00000457253.1;ENSP00000456970.1;ENSP00000455901.1;ENSP00000455736.1;ENSP00000334983.5;ENSP00000320171.6;ENSP00000403365.2;ENSP00000456984.1;ENSP00000457830.1;ENSP00000457198.1;ENSP00000455584.1	ENSP00000457253.1	No
26.674	NaN	9	1039.61	0.07577	69.825	ASDPRIIRL	ENSP00000480402.1;ENSP00000299424.4	ENSP00000480402.1	No
24.7243	NaN	9	1036.46	0.025493	100.75	ASEFGNHYL	ENSP00000305790.5	ENSP00000305790.5	No
28.2926	NaN	10	1105.48	0.029353	92.187	ASEFPGAQHY	ENSP00000312250.8;ENSP00000457447.1;ENSP00000456387.1	ENSP00000312250.8	No
26.8755	NaN	9	1097.58	0.040661	89.55	ASEFQILKY	ENSP00000452252.1;ENSP00000280082.3	ENSP00000452252.1	No
24.2997	NaN	9	950.507	0.032464	95.605	ASELKALGY	ENSP00000315791.4	ENSP00000315791.4	No
23.5456	NaN	9	987.455	0.030475	97.075	ASETGFLTY	ENSP00000363746.4;ENSP00000405568.1	ENSP00000363746.4	No
25.1622	NaN	9	1143.52	0.0081066	151.27	ASEYDQIRY	ENSP00000486090.1;ENSP00000358568.1;ENSP00000358574.4;ENSP00000407442.3;ENSP00000358571.1;ENSP00000340956.4;ENSP00000358572.4;ENSP00000343108.7;ENSP00000413724.2;ENSP00000385571.3	ENSP00000486090.1	No
23.3119	NaN	9	1038.48	0.060697	76.827	ASFDRAIEM	ENSP00000483715.1;ENSP00000325376.2;ENSP00000472599.1;ENSP00000325732.2;ENSP00000469681.1	ENSP00000483715.1	No
23.135	NaN	9	994.508	0.066027	73.665	ASFDSTVRL	ENSP00000394097.1;ENSP00000370348.1;ENSP00000385988.2;ENSP00000217964.7;ENSP00000486324.1;ENSP00000413251.2;ENSP00000405574.1;ENSP00000372499.1;ENSP00000347289.2;ENSP00000328879.4	ENSP00000394097.1	No
23.8149	NaN	9	980.481	0.042519	88.177	ASFEKASEL	ENSP00000379497.2;ENSP00000297596.2	ENSP00000379497.2	No
25.3667	NaN	9	919.513	0.088889	64.654	ASFPVGSKK	ENSP00000428168.1;ENSP00000338235.3;ENSP00000428703.1	ENSP00000428168.1	No
23.6752	NaN	9	953.482	0.012726	114.89	ASFQSTSVK	ENSP00000448463.1;ENSP00000448706.1;ENSP00000450087.1;ENSP00000450266.1;ENSP00000448779.1;ENSP00000340184.4;ENSP00000378400.3	ENSP00000448463.1	No
NaN	20.7722	14	1509.69	0.02272	66.262	ASGFNAMEDAQTLR	ENSP00000386756.1;ENSP00000377833.4;ENSP00000489316.1	ENSP00000386756.1	No
NaN	24.4349	16	1852.89	0.00035884	100.43	ASGGDYWRILNPGEYR	ENSP00000398878.2;ENSP00000223357.3	ENSP00000398878.2	No
29.3371	NaN	9	950.519	1.607e-12	227.62	ASGSFKLNK	ENSP00000244573.3;ENSP00000330074.3;ENSP00000244534.5;ENSP00000339566.2	ENSP00000339566.2	No
NaN	23.3372	21	2057.04	0.0004915	68.567	ASGTQNNVLRGEPFIRGGGAG	ENSP00000322061.9	ENSP00000322061.9	No
23.7442	NaN	9	1034.48	0.0079063	129.47	ASIDQSRQM	ENSP00000356438.5	ENSP00000356438.5	No
22.9634	NaN	9	900.503	0.063351	75.189	ASIGNAQKL	ENSP00000360305.3	ENSP00000360305.3	No
27.179	NaN	9	1039.55	0.04826	84.498	ASINRIYGF	ENSP00000414918.1;ENSP00000378769.2;ENSP00000351298.2;ENSP00000296122.6;ENSP00000388056.1;ENSP00000482210.1;ENSP00000390715.1;ENSP00000448437.1;ENSP00000448981.1;ENSP00000335084.5;ENSP00000447122.1;ENSP00000341779.5;ENSP00000365936.4;ENSP00000431146.1;ENSP00000350974.4;ENSP00000326031.7	ENSP00000365936.4	No
26.5207	24.0746	9	1011.47	0.013352	113.7	ASLSTFQQM	ENSP00000355645.3;ENSP00000290378.4;ENSP00000386857.1;ENSP00000295137.3;ENSP00000402373.1;ENSP00000224784.6;ENSP00000386929.3;ENSP00000355644.3;ENSP00000392718.2;ENSP00000387176.1;ENSP00000477968.1;ENSP00000461672.1;ENSP00000459124.1;ENSP00000458435.1;ENSP00000458162.1;ENSP00000349960.4;ENSP00000331514.2;ENSP00000439189.1;ENSP00000386786.2;ENSP00000350052.5	ENSP00000477968.1	No
24.8719	NaN	10	986.54	0.010435	122.33	ASLVGQTSPK	ENSP00000264279.5	ENSP00000264279.5	No
23.1978	NaN	9	1002.41	0.043909	87.181	ASNEHDLSM	ENSP00000444472.2;ENSP00000258530.3;ENSP00000449767.1;ENSP00000449410.1	ENSP00000444472.2	No
22.4718	NaN	9	992.54	0.07302	70.908	ASNGRTLFK	ENSP00000260818.6	ENSP00000260818.6	No
NaN	21.8627	13	1499.7	0.012946	74.769	ASNIVQMKDDHDK	ENSP00000362334.3	ENSP00000362334.3	No
23.262	NaN	9	1018.58	0.068248	72.789	ASNKLQIVF	ENSP00000434929.1;ENSP00000360843.5;ENSP00000379457.2	ENSP00000434929.1	No
NaN	NaN	9	941.555	0.02697	92.491	ASNPKILSL	ENSP00000427886.1;ENSP00000427778.1;ENSP00000333551.3	ENSP00000427886.1	No
NaN	22.0014	14	1484.79	0.029614	62.166	ASPAFLAVPVEKEQ	ENSP00000323929.7	ENSP00000323929.7	No
NaN	21.5314	16	1652.88	0.11491	42.21	ASPAFLAVPVEKEQAP	ENSP00000323929.7	ENSP00000323929.7	No
NaN	26.3312	17	1789.94	3.8644e-24	174.72	ASPAFLAVPVEKEQAPH	ENSP00000323929.7	ENSP00000323929.7	No
NaN	20.4409	16	1699.85	0.03929	51.092	ASPEYVNLPINGNGKQ	ENSP00000381607.3;ENSP00000381604.1	ENSP00000381607.3	No
NaN	22.66	15	1452.79	0.00055773	102.33	ASPNIVIALAGNKAD	ENSP00000467144.1;ENSP00000468275.1;ENSP00000377440.3;ENSP00000345689.4;ENSP00000447053.1;ENSP00000468367.1	ENSP00000467144.1	No
NaN	22.5392	16	1565.88	1.1933e-13	145.52	ASPNIVIALAGNKADL	ENSP00000467144.1;ENSP00000468275.1;ENSP00000377440.3;ENSP00000345689.4;ENSP00000447053.1;ENSP00000468367.1	ENSP00000467144.1	No
[truncated: 8,752 more rows]
[truncated: 1 more columns]

## Sheet: Pancreatic 14JQ
Intensity 14JQ_HLA-I	Intensity 14JQ_HLA-II	Length	Mass	PEP	Score	Sequence	Proteins	Leading razor protein	Mutated
[truncated: 13,218 more rows]
